# Supplementary material for: Comparative Transcriptomic Analysis Reveals Adaptation Mechanisms of Bean Bug Riptortus pedestris to Different Food Resources
Source: Insects. 2023 Aug 31;14(9):739. doi: 10.3390/insects14090739 (PMC10531862; doi:10.3390/insects14090739)
Supplement: Supplementary file 1 [file insects-14-00739-s001.zip]

Archive with 6 entries (5 files):
- insects-2497244-supplementary/insects-2497244-supplementary/
- insects-2497244-supplementary/insects-2497244-supplementary/Table S1.pdf
- insects-2497244-supplementary/insects-2497244-supplementary/Table S2.xlsx
- insects-2497244-supplementary/insects-2497244-supplementary/Table S3.xlsx
- insects-2497244-supplementary/insects-2497244-supplementary/Table S4.xlsx
- insects-2497244-supplementary/insects-2497244-supplementary/Table S5.xlsx
