# Supplementary material for: Comparative Transcriptomic Analysis Reveals Adaptation Mechanisms of Bean Bug Riptortus pedestris to Different Food Resources
Source: Insects. 2023 Aug 31;14(9):739. doi: 10.3390/insects14090739 (PMC10531862; doi:10.3390/insects14090739)
Supplement: Supplementary file 1 [file insects-14-00739-s001.zip › insects-2497244-supplementary/insects-2497244-supplementary/Table S2.xlsx]

## Sheet: all genes
Gene expression profiles in gut when bean bugs feeding on different food sources
	G-bean-1	G-bean-2	G-bean-3	G-pod-1	G-pod-2	G-pod-3	G-leave-1	G-leave-2	G-leave-3
Rp.chr1.0001	0	0.691	0	0	0.919	0	0	0	0
Rp.chr1.0002	0	0	0	0	0	0	0	0	0
Rp.chr1.0004	1.345	1.382	0	0	0	0	0	0	0
Rp.chr1.0008	0	0	0	0	0	0	1.263	0	0
Rp.chr1.0009	0.673	0.691	0	0	0	0	0	0.539	0
Rp.chr1.0010	2.018	12.442	10.785	1.575	5.514	0.714	1.894	2.695	7.794
Rp.chr1.0014	0	0	0	0	0	0	0	0	0
Rp.chr1.0015	0	0	0	0	0	0	0	0	0
Rp.chr1.0016	0	0	0	0	0	0	0	0.539	0
Rp.chr1.0017	0.673	0	0	0	0	0	0	0	0
Rp.chr1.0019	0	0	0	0	0	0	0	0	0
Rp.chr1.0024	2.018	0	0	3.149	2.757	0	0	0	0
Rp.chr1.0025	2.29	0	0	0	0	0.921	0	0	0
Rp.chr1.0026	912.574	888.896	1351.22	1172.31	717.69	903.472	736.285	623.653	643.288
Rp.chr1.0027	0	0	0	0	0	0	0	0	0
Rp.chr1.0028	0	0	0.77	0	0	0	0	0	0
Rp.chr1.0029	1.345	2.074	0	0.787	0	0	0	0.539	0
Rp.chr1.0030	0.673	0	0	0	0	0	0	0	1.199
Rp.chr1.0031	0	0.691	0	2.362	1.838	4.997	0.631	0	4.197
Rp.chr1.0032	0.673	0	0	0	0	0	0	0	0
Rp.chr1.0033	1.345	0	0	0	0.919	4.997	0	1.078	1.199
Rp.chr1.0034	176.918	203.216	201.835	181.869	136.003	108.499	129.45	85.705	158.274
Rp.chr1.0035	25.562	11.059	3.081	12.597	9.189	6.424	13.261	8.624	5.995
Rp.chr1.0036	573.133	781.067	813.503	751.884	456.712	385.456	356.145	242.562	377.699
Rp.chr1.0037	0.673	2.765	1.541	2.362	1.838	2.855	3.789	3.234	7.194
Rp.chr1.0038	5.382	2.074	0	0.787	0	0	0.631	0	1.199
Rp.chr1.0039	0.673	6.221	1.541	4.724	3.676	2.855	3.789	4.851	1.199
Rp.chr1.0040	4.036	0	0.77	1.575	0	0	0	0	4.197
Rp.chr1.0041	1.345	0.691	0	0.787	0	0	0	0	0
Rp.chr1.0043	0	0	0	0	0	0	0	0	0.6
Rp.chr1.0044	0	0	0	0	0	0	0	0	0
Rp.chr1.0045	0	0.691	0	0	0	0	0	0	0.6
Rp.chr1.0046	0	0	0	0	0	0	0.631	0	0
Rp.chr1.0047	0.673	0	3.081	0	0	0	0	0	0.6
Rp.chr1.0048	9.418	3.456	8.474	6.299	1.838	0	6.315	2.156	13.189
Rp.chr1.0049	0.673	0	0	0	0	0	0	0	0
Rp.chr1.0050	0	0	0	0	0	0	0	0	0
Rp.chr1.0051	0.673	0	0.77	1.575	0.919	0	0.631	0	0
Rp.chr1.0053	0.673	2.074	1.541	5.511	0	3.569	1.263	1.078	2.998
Rp.chr1.0054	0	0	0	0	0	0.714	0.631	0	0
Rp.chr1.0055	1.345	0	0	0	0	0	0.631	0	0.6
Rp.chr1.0056	0	0	0	0	0	0	0	0	0.6
Rp.chr1.0057	2.691	1.382	0.77	0	0	0.714	2.526	0	0
Rp.chr1.0058	0	0	0	0	0	0	0	0	0
Rp.chr1.0059	0	0	0	0	0	0	0	0	0
Rp.chr1.0060	0.673	0	0	0.787	0	0	0	0	1.199
Rp.chr1.0061	0	0	0	0	0	0	0	0	0.6
Rp.chr1.0062	0.673	0	0	0	0	0	0	0	0
Rp.chr1.0063	0	0	0	0	0	0	0	0	0
Rp.chr1.0064	6.727	1.382	3.081	2.362	0.919	0	2.526	1.078	1.199
Rp.chr1.0065	8.072	13.133	16.948	10.235	4.595	5.71	8.84	1.078	4.796
Rp.chr1.0066	6.054	4.147	3.081	3.937	0	2.855	2.526	1.617	0.6
Rp.chr1.0067	10.09	4.147	6.163	8.66	5.514	5.71	10.103	3.234	11.391
Rp.chr1.0068	0	0	0	0	0	0	0	0	0
Rp.chr1.0069	2.691	6.221	13.096	6.299	5.514	0.714	3.157	5.39	2.398
Rp.chr1.0070	2.018	4.147	1.541	0.787	0	3.569	1.263	0.539	0.6
Rp.chr1.0072	452.722	635.222	587.016	798.335	899.64	580.325	257.637	231.242	277.579
Rp.chr1.0073	25.562	31.104	26.192	33.067	22.973	29.98	27.153	21.561	10.192
Rp.chr1.0074	51.797	36.634	40.829	41.728	34.001	49.253	19.575	21.561	17.986
Rp.chr1.0075	301.366	452.743	444.499	221.235	157.138	259.826	111.769	81.393	85.132
Rp.chr1.0076	259.659	429.241	290.427	473.175	391.468	327.637	174.284	198.362	193.646
Rp.chr1.0077	0.673	0.691	0	0	0	0	0	0	0
Rp.chr1.0078	35.653	46.311	34.666	35.429	34.001	29.98	22.733	28.568	23.981
Rp.chr1.0079	16.145	11.059	7.704	9.448	6.433	9.993	7.578	12.937	6.595
Rp.chr1.0080	42.38	58.062	40.059	41.728	35.839	34.263	23.996	28.029	22.182
Rp.chr1.0081	0	0	0	0	0	0	0	0	0
Rp.chr1.0082	542.19	689.136	1006.86	1191.2	1171.65	825.874	340.99	291.613	422.663
Rp.chr1.0083	13.454	17.971	5.393	7.873	2.757	14.276	6.315	3.773	3.597
Rp.chr1.0084	0	0	0	0	0	0.714	0	0	0
Rp.chr1.0086	13.454	11.751	3.852	7.873	9.189	1.428	3.789	4.312	2.398
Rp.chr1.0088	0	0	0	0	0	0	0	0	0.6
Rp.chr1.0089	0	0	0.77	0	0	1.428	0	0	1.199
Rp.chr1.0092	0	0.691	0	0	0	0	0	0	0.6
Rp.chr1.0094	0	0	0	0	0.919	0	0	0	0
Rp.chr1.0095	11.436	17.28	20.8	15.746	15.622	8.566	6.946	5.929	10.192
Rp.chr1.0096	26.235	42.855	36.977	31.493	22.055	33.549	11.998	15.632	11.391
Rp.chr1.0097	55.161	81.563	80.118	116.522	83.623	87.798	49.886	30.185	48.561
Rp.chr1.0098	0	0.691	0	2.362	0.919	1.428	1.263	1.617	2.998
Rp.chr1.0100	438.595	516.334	587.016	613.317	610.175	467.543	274.686	243.64	329.138
Rp.chr1.0102	661.929	792.127	916.731	736.137	486.118	463.974	440.761	335.274	497.604
Rp.chr1.0103	11.436	7.603	14.637	7.086	3.676	9.993	2.526	2.695	10.192
Rp.chr1.0104	4.036	8.295	2.311	5.511	0.919	4.283	1.263	2.156	2.398
Rp.chr1.0105	14.799	0	0	1.575	0.919	25.697	1.263	7.546	3.597
Rp.chr1.0106	24.89	27.648	30.044	52.75	44.109	28.552	13.892	16.171	26.979
Rp.chr1.0108	0	0	0	0	0	0	0	0	0
Rp.chr1.0109	47.761	74.651	44.681	36.216	20.217	32.121	22.733	23.717	13.189
Rp.chr1.0113	61.215	20.736	7.704	11.022	16.541	54.963	13.892	8.624	11.391
Rp.chr1.0114	10.09	5.53	1.541	7.873	5.514	2.141	2.526	2.695	3.597
Rp.chr1.0115	1.345	0	0	0	0	0	0	0	0
Rp.chr1.0117	99.558	40.781	20.029	31.493	12.865	6.424	7.578	5.39	17.386
Rp.chr1.0119	0	0.691	0.77	3.937	0	1.428	0	0	0
Rp.chr1.0120	0	0	0	0	0	0	0	0	0
Rp.chr1.0122	8.072	4.838	0	0.787	0	0	1.894	2.156	0
Rp.chr1.0123	30.271	37.325	14.637	13.384	11.946	24.983	15.155	18.327	32.374
Rp.chr1.0124	51.125	71.886	73.955	56.687	19.298	49.966	42.939	25.334	26.379
Rp.chr1.0125	160.773	161.743	155.613	282.645	296.817	229.846	96.614	87.322	124.701
Rp.chr1.0127	361.235	482.465	509.98	449.556	294.06	296.944	246.902	174.105	251.2
Rp.chr1.0128	13.454	14.515	12.326	13.384	17.46	8.566	6.946	2.156	6.595
Rp.chr1.0129	0	0	0	1.575	0	0	0	0	0
Rp.chr1.0131	2.018	0	0.77	0.787	0	0	1.894	0.539	10.791
Rp.chr1.0132	0	0	1.541	2.362	0	0.714	2.526	2.156	7.794
Rp.chr1.0134	0	0	0	3.149	0	0	0.631	1.078	7.194
Rp.chr1.0136	4.036	5.53	2.311	0	0	2.855	26.521	11.859	53.357
Rp.chr1.0137	0	0	0	0	0.919	0	0.631	0	0.6
Rp.chr1.0138	0	0	2.311	3.937	0	0.714	4.42	3.773	13.189
Rp.chr1.0139	0	0	0.77	0	1.838	0	1.894	4.312	5.396
Rp.chr1.0140	0.673	0	0	0	0	0	5.052	1.078	1.199
Rp.chr1.0141	0	0	0	0	0.919	0	15.787	0	14.988
Rp.chr1.0142	0	0	0	0	0	0	0	0	0
Rp.chr1.0143	0	0	0	0	0	0	0	0	0.001
Rp.chr1.0144	8.072	7.603	4.622	4.724	13.784	6.424	6.946	8.624	8.393
Rp.chr1.0147	0	0.691	0	1.575	0	0.714	0.631	0	0
Rp.chr1.0148	0.673	4.147	2.311	1.598	1.883	0.714	0.651	0	3.473
Rp.chr1.0149	0	0	0	1.551	2.712	0	1.874	0	3.479
Rp.chr1.0150	0	0	0	0	0.919	1.428	0	0	0.242
Rp.chr1.0151	0	1.382	3.081	2.362	4.595	2.141	5.052	2.695	1.799
Rp.chr1.0152	3.363	8.295	0.77	16.534	12.865	2.141	5.683	2.156	4.796
Rp.chr1.0153	0	0	3.852	2.594	0	0	3.157	0	2.451
Rp.chr1.0154	2.018	9.677	0	34.41	11.946	0	34.73	1.617	39.516
Rp.chr1.0155	0	0	0	0.787	0	0	0	0	0
Rp.chr1.0156	4.036	14.515	7.704	30.705	25.73	4.997	33.468	3.773	46.163
Rp.chr1.0157	0	0	0.77	0	0	0	0	0	0
Rp.chr1.0159	0	0.691	9.244	29.131	22.973	15.704	5.052	0.539	5.995
Rp.chr1.0160	3831.65	4244.72	5726.88	7351.93	6571.32	2803.83	4709.45	2003.02	3685.26
Rp.chr1.0161	141.265	218.422	138.665	144.866	60.65	132.054	67.566	62.527	51.559
Rp.chr1.0162	0.673	4.147	1.541	1.575	0	1.428	0	1.078	0.6
Rp.chr1.0163	98.213	108.52	119.406	108.649	46.866	114.209	85.247	44.2	41.367
Rp.chr1.0164	8.745	9.677	5.393	24.407	22.055	8.566	5.052	1.078	4.197
Rp.chr1.0165	4622.74	5770.22	6997.2	7473.17	7206.31	5126.56	2327.57	1856.94	2473.63
Rp.chr1.0166	733.907	890.279	763.429	692.048	489.794	558.197	430.657	337.43	418.467
Rp.chr1.0167	397.561	452.051	286.575	273.198	235.248	244.122	113.032	120.203	151.08
Rp.chr1.0169	14.799	18.663	31.585	14.959	46.866	25.697	8.84	5.929	7.794
Rp.chr1.0170	2.018	1.382	0.77	0	0	1.428	0	0	0
Rp.chr1.0171	0	0	0	0	0	0	0	0	0
Rp.chr1.0172	116.376	127.874	165.628	159.037	105.678	76.377	53.043	31.803	46.763
Rp.chr1.0173	2.691	7.603	6.933	4.724	0	2.855	1.263	3.234	3.597
Rp.chr1.0174	0	0	0	0	2.757	0.714	0	1.078	0
Rp.chr1.0175	0	0	0	3.149	35.839	0	0.631	1.078	3.597
Rp.chr1.0176	0	0	0	0	0	0.714	0	0	0
Rp.chr1.0177	12.108	4.838	3.081	2.362	0.919	4.283	0.631	3.234	1.199
Rp.chr1.0178	14.127	7.603	4.622	9.448	1.838	6.424	7.578	3.773	1.799
Rp.chr1.0179	6.054	7.603	2.311	3.149	4.595	0	3.157	4.312	0.6
Rp.chr1.0180	0	0.691	0	0	0	0	0	0	0
Rp.chr1.0181	0	0	0	1.575	0	0.714	0	0	0
Rp.chr1.0182	1.345	2.074	0	0.787	0	1.428	0.631	0	1.199
Rp.chr1.0183	2.691	0	0.77	4.724	0.919	9.993	1.263	2.156	0.6
Rp.chr1.0184	0	0.691	0	0.787	0	0	0.631	0	0
Rp.chr1.0185	1.345	0	0	0.787	0	2.141	0	0	0
Rp.chr1.0189	0.673	0	0	0.787	0	1.428	0	1.078	0
Rp.chr1.0190	14.127	22.119	17.718	14.172	9.189	7.852	12.629	14.015	7.194
Rp.chr1.0191	6.054	2.074	1.541	1.575	0	1.428	1.894	1.078	7.794
Rp.chr1.0192	20.181	7.603	9.244	4.724	0	7.138	5.052	2.156	0
Rp.chr1.0193	8.072	0	3.081	2.362	4.595	6.424	0	1.617	5.396
Rp.chr1.0194	2.018	2.765	2.311	1.575	0	0	3.789	0.539	0
Rp.chr1.0195	0	0	0	0	0	0	0	0	0
Rp.chr1.0196	4.709	8.295	3.081	0.787	0	0.714	1.263	3.773	3.597
Rp.chr1.0197	6.727	24.192	3.081	1.575	2.757	0.714	6.946	10.781	7.794
Rp.chr1.0198	0	0	0	1.575	2.757	1.428	0	0	0
Rp.chr1.0200	34.307	69.121	63.17	73.22	79.029	55.677	20.838	23.717	46.763
Rp.chr1.0201	8.745	8.295	4.622	5.511	1.838	4.283	5.683	5.929	6.595
Rp.chr1.0202	57.179	94.005	90.903	149.589	154.382	108.499	37.888	42.044	51.559
Rp.chr1.0203	0	0	0	0	1.838	0	0	0	0
Rp.chr1.0204	2.018	2.074	1.541	0.787	2.757	0	1.263	1.617	1.199
Rp.chr1.0212	0	0	0	0	0	0	0	0	0
Rp.chr1.0213	0	0	0	0	0	0	0	0	0
Rp.chr1.0214	0	0	0	0	0.919	0	0	0	0
Rp.chr1.0217	0	0	0	0	0	0	0	0	0
Rp.chr1.0219	0	0.691	0.77	0	0	0	0	0	0
Rp.chr1.0220	4.709	0	0	2.362	0	0	0	0	0
Rp.chr1.0221	423.123	517.716	447.581	584.973	374.927	409.011	256.374	136.913	236.811
Rp.chr1.0222	2.018	6.912	6.933	5.511	2.757	3.569	1.263	0	2.998
Rp.chr1.0225	651.838	1101.1	666.364	1349.45	1258.03	930.09	234.904	141.764	243.406
Rp.chr1.0226	0	1.382	0	0	0	0	0	0	0
Rp.chr1.0227	9.418	18.663	3.081	3.149	1.838	0	1.894	1.078	0.6
Rp.chr1.0228	11.436	25.575	63.17	47.239	65.245	87.084	0	8.624	2.398
Rp.chr1.0230	99.558	109.211	93.984	129.907	113.948	84.229	79.564	60.371	89.329
Rp.chr1.0231	0	1.382	0	0.787	0.919	0.714	0	0	2.398
Rp.chr1.0232	1318.48	1355.46	1737.94	1499.04	1286.51	878.696	627.674	498.599	935.855
Rp.chr1.0233	0	0.691	0	0	0	0	0	0	1.799
Rp.chr1.0234	50.452	41.473	54.696	90.541	85.461	68.525	34.73	33.42	35.971
Rp.chr1.0237	2.018	0	1.541	0	0	0	2.526	0	1.199
Rp.chr1.0238	49.107	66.356	50.074	31.493	19.298	18.559	34.73	32.881	28.777
Rp.chr1.0239	6.054	1.382	0.77	7.086	0	2.141	1.263	1.617	0.6
Rp.chr1.0242	18.835	31.104	20.029	34.642	25.73	22.128	11.366	9.163	10.192
Rp.chr1.0243	86.105	85.019	92.443	129.119	77.191	83.515	46.728	36.115	71.343
Rp.chr1.0244	109.649	163.817	124.028	144.078	78.11	85.657	57.463	53.364	76.739
Rp.chr1.0245	3.363	33.178	17.718	9.448	5.514	3.569	1.894	0.539	5.396
Rp.chr1.0246	128.484	146.537	152.532	145.653	67.082	117.064	97.245	71.151	30.576
Rp.chr1.0247	0	0	0	0	0	0	0	0	0
Rp.chr1.0248	0	0	0	0	0	0	0	0	0
Rp.chr1.0251	4.036	4.838	7.704	4.724	0	4.283	2.526	2.695	1.799
Rp.chr1.0252	511.918	667.709	712.585	614.104	514.605	453.981	303.102	263.045	420.265
Rp.chr1.0253	0	0	0	0	0	0	0	0.539	0
Rp.chr1.0254	0	0	0	0	0	0	0.631	0	0
Rp.chr1.0255	82.068	85.019	78.577	103.138	79.948	82.088	63.778	38.271	62.35
Rp.chr1.0256	32.289	5.53	0.77	8.66	10.108	44.97	11.998	8.624	17.986
Rp.chr1.0257	4.036	5.53	3.852	1.575	0	2.855	2.526	0.539	2.998
Rp.chr1.0258	198.444	288.926	243.435	289.731	159.895	201.294	173.021	108.883	167.267
Rp.chr1.0259	147.32	39.399	16.948	37.791	45.947	261.253	42.939	54.442	84.533
Rp.chr1.0260	25.562	5.53	3.081	6.299	3.676	40.687	4.42	5.39	11.391
Rp.chr1.0261	0	1.382	1.541	0	0	0	0	0	0.6
Rp.chr1.0263	832.792	548.13	922.894	561.354	524.713	291.233	135.764	47.973	117.506
Rp.chr1.0264	1.345	0	0.77	0	0	0.714	0	0	0
Rp.chr1.0266	7.4	4.147	11.555	5.511	12.865	4.997	5.052	3.234	0.6
Rp.chr1.0267	47.761	76.033	38.518	84.242	66.164	41.401	34.73	10.241	6.595
Rp.chr1.0269	0	0	0	7.873	28.487	0.714	0	1.078	4.197
Rp.chr1.0270	0	0	2.311	188.955	1167.97	19.273	2.526	4.851	65.348
Rp.chr1.0271	97.54	71.886	88.364	783.579	4066.87	119.686	67.299	73.289	354.435
Rp.chr1.0272	0	0	2.593	23.37	125.35	0	1.606	2.149	5.052
Rp.chr1.0273	0	0	0	542.49	3005.28	45.625	0	1.22	64.38
Rp.chr1.0274	21.526	2.765	6.109	565.643	3111.45	61.387	16.973	42.529	255.891
Rp.chr1.0275	12.781	9.677	16.178	1231.81	7271.24	140.913	44.202	64.62	867.611
Rp.chr1.0276	33.635	6.912	18.489	1835.23	10337.1	185.59	85.879	142.303	1526.38
Rp.chr1.0277	2.691	2.765	2.311	695.197	3842.08	74.95	17.049	32.881	267.987
Rp.chr1.0278	10.763	21.428	10.015	341.694	2277.13	57.818	22.733	21.561	187.051
Rp.chr1.0279	0	0	0	0	0	0	0	0	0
Rp.chr1.0280	14.127	23.501	3.852	1.575	9.189	17.131	3.789	9.702	2.998
Rp.chr1.0281	4.036	0.691	0.77	2.362	0	0	1.263	0.539	0
Rp.chr1.0282	9902.02	11211.4	17935.6	26067.1	17855	20017.3	7994.32	6202.03	9837.56
Rp.chr1.0283	312.802	602.044	226.487	433.022	408.927	418.291	86.51	42.044	54.557
Rp.chr1.0284	1590.24	1299.47	2682.4	1158.92	760.881	407.584	756.492	243.64	387.891
Rp.chr1.0286	1.345	0	0	0	0.919	0	0	0.539	0
Rp.chr1.0287	18.835	18.663	7.704	16.534	12.865	15.704	3.157	6.468	5.995
Rp.chr1.0288	0	0	0	1.575	0	3.569	0	0	0
Rp.chr1.0289	1004.33	1378.27	1412.85	1421.1	1361.87	1056.43	509.59	311.018	462.831
Rp.chr1.0290	1.345	0.691	0	0	0	0	1.263	0	0
Rp.chr1.0291	0	0	0	2.362	0	0	0	0	0
Rp.chr1.0292	0	0	0	0	0	0	0	1.078	0.6
Rp.chr1.0293	9.418	8.295	4.622	8.66	1.838	7.138	1.263	2.156	1.799
Rp.chr1.0294	0	0	0	0	0	0.714	0	0	0
Rp.chr1.0295	2.691	1.382	0.77	0	0	0.714	0	0	0
Rp.chr1.0296	0	0	0	0	0	0	0	0	0
Rp.chr1.0297	0.673	0	0	1.575	0	0	0	0	0
Rp.chr1.0298	0	0.691	0	0	0.919	0	0	0	0
Rp.chr1.0299	0	0	0.77	3.149	0	1.428	0	1.078	0
Rp.chr1.0300	0.673	2.074	0.77	2.362	1.838	0	1.263	0	0.6
Rp.chr1.0301	6.727	8.986	1.541	3.149	0	3.569	3.789	1.078	7.194
Rp.chr1.0302	0	1.382	0	2.362	0.919	0	1.263	0	0.6
Rp.chr1.0303	6.727	16.589	7.704	5.511	0.919	7.852	6.315	4.851	5.995
Rp.chr1.0304	0	2.765	2.311	0	0	0	0	0	0
Rp.chr1.0305	40.362	12.442	18.489	14.172	5.514	9.993	11.998	8.624	3.597
Rp.chr1.0306	0.673	2.765	0	0	0	0	0	0.539	1.199
Rp.chr1.0307	151.356	156.213	133.273	74.795	57.893	34.263	64.409	53.364	82.135
Rp.chr1.0308	30.271	41.473	39.288	44.877	22.055	25.697	21.47	15.632	21.583
Rp.chr1.0309	0	0	0	0	0	0	0.631	0	0
Rp.chr1.0310	86.777	185.244	99.377	127.545	106.597	128.485	46.097	83.549	111.511
Rp.chr1.0311	4.036	11.059	3.081	11.022	3.676	2.141	1.263	2.695	0
Rp.chr1.0318	0.673	2.765	0.77	1.575	0.919	0	0.631	0.539	0
Rp.chr1.0320	0	0	0	0	0	0	0	0	0
Rp.chr1.0321	0	0	0	0	0	0	0	0	0
Rp.chr1.0326	1.345	1.382	2.311	0	0.919	0.714	0.631	1.078	0
Rp.chr1.0330	0	0.691	1.541	0.787	0	0	0	0	0
Rp.chr1.0331	0.673	1.382	0	0	1.838	0	0	1.617	0
Rp.chr1.0335	0	0	0	0	0	0	0	0	0
Rp.chr1.0336	39.016	47.002	43.14	50.388	30.325	24.269	24.627	15.093	34.173
Rp.chr1.0337	2.691	8.295	10.015	4.724	5.514	6.424	4.42	1.078	2.398
Rp.chr1.0338	152.701	232.247	211.079	242.492	235.248	159.179	111.769	83.01	102.518
Rp.chr1.0339	95.522	144.463	128.651	144.866	119.462	103.502	76.407	45.817	74.341
Rp.chr1.0340	30.271	37.325	30.814	40.94	21.136	20.7	13.892	14.015	10.791
Rp.chr1.0341	40.362	50.458	31.585	31.493	29.406	27.125	17.681	15.632	12.59
Rp.chr1.0342	0	0	0	0	0	0	0	0	0
Rp.chr1.0344	98.886	141.698	115.554	81.881	45.028	62.101	69.461	60.91	89.329
Rp.chr1.0345	0.673	0	0	0	0.919	0	0	1.617	2.398
Rp.chr1.0346	0	0	0	0	0	0	0	0	0
Rp.chr1.0348	0	0	0	0	0	0	0	0	0
Rp.chr1.0349	1.345	1.382	2.311	1.575	2.757	2.141	0	0	0
Rp.chr1.0350	266.386	395.372	352.826	390.507	295.898	251.974	172.389	128.288	174.461
Rp.chr1.0352	0	0	6.933	3.149	0	0	0	1.617	2.398
Rp.chr1.0354	2.018	0.691	2.311	0.787	0.919	1.428	0	1.078	1.799
Rp.chr1.0356	0	0	0	0	4.595	4.997	0	0	1.799
Rp.chr1.0359	0	0	0.77	0	0	2.141	0	0	0
Rp.chr1.0362	1.345	0	8.474	0	0.919	0	0	0	0
Rp.chr1.0363	0.673	1.382	3.852	23.619	18.379	30.694	6.946	50.129	10.791
Rp.chr1.0367	0	0	0	0	0	0	0	0	0
Rp.chr1.0371	1.345	0	1.541	0	0	0	0	0.539	0
Rp.chr1.0372	0	0	0	0.787	0	0	1.263	0	0
Rp.chr1.0373	0	0	0	0	0	0.714	0	0.539	0
Rp.chr1.0375	0	0.691	0	0	0	0	0	0.539	0
Rp.chr1.0378	16.145	17.971	28.503	355.078	96.488	55.677	154.708	269.513	206.236
Rp.chr1.0379	4.036	2.765	6.163	7.086	2.757	5.71	1.894	4.851	1.799
Rp.chr1.0380	0	0	0.77	0	0	0	0	0	0.6
Rp.chr1.0381	2.018	0.691	0	0	0	0	1.894	0	0
Rp.chr1.0382	4.036	2.765	3.081	0.787	8.27	8.566	0.631	3.773	1.199
Rp.chr1.0384	13.454	13.824	2.311	39.366	14.703	176.31	4.42	10.781	5.396
Rp.chr1.0385	1487.99	1321.59	2694.73	3022.49	2313.89	2167.12	669.982	819.319	411.272
Rp.chr1.0386	115.703	116.815	205.687	170.06	219.626	201.294	63.778	50.129	51.559
Rp.chr1.0387	4.709	22.81	7.704	6.299	4.595	0.714	11.998	3.234	2.998
Rp.chr1.0388	6.054	12.442	6.163	23.619	43.19	14.99	1.263	12.937	8.993
Rp.chr1.0389	0	0	0	1.575	0	0	0	0	0
Rp.chr1.0390	0	0	0	0	0	0	0	0	0
Rp.chr1.0391	0	0	0	0	0	0	0	0	0
Rp.chr1.0394	1.345	3.456	0	2.362	0	0	0	0	1.799
Rp.chr1.0395	1105.9	1689.32	2276.42	1469.91	1324.19	1265.58	371.931	213.993	315.948
Rp.chr1.0396	20.853	33.178	25.422	30.705	19.298	19.987	13.892	4.312	8.993
Rp.chr1.0397	0	0	0	0	0	0	0	0	1.799
Rp.chr1.0398	8.745	9.677	6.933	12.597	15.622	12.849	6.315	6.468	5.995
Rp.chr1.0399	41.707	47.693	56.236	51.175	31.244	37.118	27.784	22.639	28.178
Rp.chr1.0400	37.671	44.929	31.585	37.791	71.677	35.69	27.784	29.107	53.357
Rp.chr1.0401	49.779	36.634	54.696	71.645	106.597	62.101	29.679	23.178	55.756
Rp.chr1.0402	26.235	40.09	26.963	36.216	35.839	26.411	14.524	23.717	20.983
Rp.chr1.0403	0	0	0	0	0	0	0.631	0	0
Rp.chr1.0404	101.576	143.08	164.087	258.239	193.896	214.142	77.038	67.378	72.542
Rp.chr1.0405	246.878	279.94	306.604	490.496	610.175	375.462	150.288	120.742	189.449
Rp.chr1.0406	10.09	4.147	2.311	3.149	0.919	0	3.789	1.617	0
Rp.chr1.0408	0	0	1.541	0	0.919	2.141	0	0.539	0.6
Rp.chr1.0409	0	0.691	0	0	1.838	0.714	0	0	0
Rp.chr1.0410	50.452	65.665	102.458	130.694	88.218	72.094	26.521	22.639	32.374
Rp.chr1.0411	85.432	137.551	59.318	103.925	145.192	72.808	58.095	32.881	44.964
Rp.chr1.0412	112.34	166.582	167.939	171.634	163.571	132.054	52.411	61.988	65.348
Rp.chr1.0413	1058.82	1367.9	1659.36	1764.37	2019.83	1246.31	521.588	374.084	520.985
Rp.chr1.0415	160.101	42.164	46.992	75.582	76.272	85.657	37.256	9.702	37.77
Rp.chr1.0416	0	0.691	0	0	0	0	0	0	0
Rp.chr1.0417	0.673	0.691	0.77	0	0	0	0	1.078	0
Rp.chr1.0418	1.345	1.382	0	1.575	0	0.714	0	0	0
Rp.chr1.0422	6.727	6.221	3.081	7.873	0.919	3.569	1.263	2.156	1.799
Rp.chr1.0423	410.342	524.628	385.181	292.093	139.679	321.213	276.581	132.061	104.317
Rp.chr1.0425	472.902	476.244	313.538	313.35	301.412	273.388	150.92	114.273	142.686
Rp.chr1.0426	819.339	1638.17	1392.05	1222.7	735.15	975.06	789.96	632.277	678.06
Rp.chr1.0427	61401.3	88203.9	89616.3	90695.3	75945.6	59151.7	44431	32903.2	43996.6
Rp.chr1.0428	0	0	0	0	0	0	0	0.539	0
Rp.chr1.0433	319.529	495.598	392.115	541.671	532.984	253.401	320.152	133.139	255.397
Rp.chr1.0434	203.826	304.132	267.316	410.977	297.736	179.879	186.281	103.493	149.881
Rp.chr1.0435	22.872	35.252	30.044	30.705	22.055	15.704	10.735	12.398	10.791
Rp.chr1.0436	105.613	134.786	172.561	196.041	249.032	120.633	56.2	81.393	80.936
Rp.chr1.0437	0.673	0.691	0	0	0	0	0.631	0	0
Rp.chr1.0440	105.613	47.002	62.399	28.343	32.163	47.825	22.733	18.866	35.971
Rp.chr1.0441	36.998	33.869	33.126	56.687	28.487	26.411	12.629	10.241	21.583
Rp.chr1.0442	89.468	154.831	134.043	85.03	74.434	50.68	60.62	46.895	62.35
Rp.chr1.0443	65.251	66.356	72.414	102.351	73.515	77.805	38.519	39.888	49.161
Rp.chr1.0444	29.598	16.589	8.474	11.81	10.108	8.566	8.84	11.859	7.794
Rp.chr1.0445	26.235	20.736	21.57	27.556	27.568	16.418	8.209	4.851	8.393
Rp.chr1.0446	6.054	0.691	1.541	1.575	0.919	4.283	0.631	0	1.199
Rp.chr1.0447	1.345	0	0	0	0.919	0	0	0	0
Rp.chr1.0451	0	0.691	0	0	0	0	0	0	0
Rp.chr1.0456	0	0	0	0	0.919	2.141	0	0	0.6
Rp.chr1.0458	0	0	0	0.787	0	0	0	0.539	0
Rp.chr1.0459	2.691	2.074	1.541	1.575	0	4.283	0	0	2.398
Rp.chr1.0461	59.87	73.959	63.17	110.224	68.001	48.539	22.733	28.568	49.161
Rp.chr1.0462	0.673	3.456	4.622	0.787	0	0	1.894	2.156	0.6
Rp.chr1.0463	10.09	0.691	8.474	8.66	4.595	13.562	1.894	12.398	5.995
Rp.chr1.0464	1029.89	1307.08	1786.47	1876.95	1337.97	678.116	892.888	509.919	603.719
Rp.chr1.0465	205.171	188.7	390.574	221.235	197.572	110.64	121.241	83.549	95.324
Rp.chr1.0467	0	0	0	0	0	0	0	0.539	0
Rp.chr1.0471	0	0	0.77	0	0	0	0	0	0
Rp.chr1.0473	0	1.382	0	1.575	0	0	0	0	0
Rp.chr1.0474	0	3.456	0.77	0	3.676	0	1.894	0	2.398
Rp.chr1.0477	63.906	38.017	61.629	59.836	67.082	41.401	35.362	9.702	45.564
Rp.chr1.0478	49.107	73.959	80.118	85.03	44.109	32.835	32.836	23.178	41.367
Rp.chr1.0479	80.723	113.358	103.229	117.31	136.922	72.808	51.78	36.115	76.739
Rp.chr1.0480	3.363	6.221	2.311	3.149	5.514	1.428	0	1.617	1.199
Rp.chr1.0481	0.673	0	0	0	2.757	1.428	0	1.617	0
Rp.chr1.0483	24.217	12.442	16.178	29.918	26.649	31.407	5.683	5.929	6.595
Rp.chr1.0484	0.673	0.691	0	0	1.838	2.141	0	0	0.6
Rp.chr1.0485	0	0	0	0	0	0	0	0	0.6
Rp.chr1.0486	2.018	5.53	0.77	6.299	0	0.714	1.894	0.539	2.398
Rp.chr1.0487	0.673	2.074	1.541	2.362	0.919	4.283	1.894	1.617	2.998
Rp.chr1.0488	6.727	0.691	0	1.575	0	0	1.894	0	0
Rp.chr1.0489	97.54	104.373	110.932	95.265	87.299	69.239	68.829	59.293	80.936
Rp.chr1.0490	361.908	546.747	357.448	466.876	401.576	286.237	345.41	235.554	428.659
Rp.chr1.0491	24.808	11.899	26.145	17.838	10.693	11.584	12.034	12.513	31.393
Rp.chr1.0492	122.512	163.668	144.106	208.908	221.799	119.756	62.479	52.171	89.111
Rp.chr1.0493	57.851	81.563	65.481	58.261	49.623	37.832	50.517	39.888	52.158
Rp.chr1.0495	2.691	2.765	0	0	3.676	0	0.631	0.539	1.199
Rp.chr1.0496	0	0	0.77	0	0	0	0	0.539	0
Rp.chr1.0497	939.75	1237.27	1295.75	1197.5	1092.62	1055.72	615.045	454.399	665.47
Rp.chr1.0501	0.673	0	0	0	0	0	0	0	0
Rp.chr1.0502	1.345	4.838	6.163	1.575	4.595	3.569	0	1.617	0.6
Rp.chr1.0503	32.962	40.781	38.518	29.131	38.595	26.411	18.944	8.624	25.779
Rp.chr1.0504	204.498	251.6	189.509	166.123	124.976	154.182	159.76	89.478	94.125
Rp.chr1.0505	24.89	39.399	25.422	33.854	32.163	27.125	11.998	5.39	11.99
Rp.chr1.0506	391.507	404.358	462.988	741.649	620.283	293.375	589.155	408.043	830.339
Rp.chr1.0507	0	0	0	0	1.838	0	0	0	0
Rp.chr1.0508	1.345	0	4.622	171.634	695.636	7.852	5.683	8.085	103.717
Rp.chr1.0509	539.499	18.663	0	3.937	52.379	0	91.562	4.312	372.903
Rp.chr1.0510	0	0.691	0.77	0.787	0	1.428	0.631	0.539	0
Rp.chr1.0513	0	0	0	0	0	0	0	0	0
Rp.chr1.0514	0	0	0	26.769	107.516	1.428	0	0	3.597
Rp.chr1.0515	0.673	0	0	7.086	99.245	0	0	0	2.998
Rp.chr1.0516	0	0	0	0	0	0	0	0	0
Rp.chr1.0517	2.018	4.147	3.081	766.843	4294.2	77.091	28.416	37.193	386.692
Rp.chr1.0518	41.034	44.929	10.785	34.642	37.676	51.394	14.524	7.007	14.389
Rp.chr1.0519	588.605	637.296	658.66	721.966	731.474	556.056	322.046	230.703	317.747
Rp.chr1.0520	82.068	80.872	104.769	109.436	63.407	89.226	53.043	50.668	60.552
Rp.chr1.0521	0	2.074	3.081	0.787	0	0	0	0	0
Rp.chr1.0522	8.072	11.751	16.948	22.832	19.298	10.707	14.524	9.163	18.585
Rp.chr1.0523	0	0.691	0	0.787	0	0	0	0.539	0.6
Rp.chr1.0524	69.287	87.784	86.281	85.03	68.92	52.108	42.308	23.717	39.568
Rp.chr1.0525	0	0	0	0	0	0	0	0	0
Rp.chr1.0527	0.673	0	0	0.787	0	0	0	0	0
Rp.chr1.0528	0	0	0	0.787	0	2.141	0	0	0
Rp.chr1.0529	1.345	0	18.489	3.149	0	0	0	0.539	0
Rp.chr1.0530	0	12.442	6.163	1.575	0	2.141	8.84	3.773	4.197
Rp.chr1.0531	444.649	558.498	524.617	739.287	701.15	541.779	220.38	215.61	291.967
Rp.chr1.0532	84.759	74.651	106.31	123.608	131.408	82.088	39.782	40.966	52.158
Rp.chr1.0533	4336.84	6063.3	5983.4	7222.02	8440.44	4706.13	3420	2183.59	3526.39
Rp.chr1.0534	82.068	105.755	125.569	118.884	123.138	87.798	59.989	32.881	48.561
Rp.chr1.0535	102.249	162.434	160.235	131.481	113.948	90.653	77.038	55.52	66.547
Rp.chr1.0536	0	0	0	0	0	1.428	0.631	0	0
Rp.chr1.0537	244.86	265.425	301.212	388.145	363.899	260.539	167.338	124.515	160.672
Rp.chr1.0538	12.108	19.354	10.785	11.81	5.514	7.138	6.946	5.929	2.398
Rp.chr1.0539	2.018	2.074	1.541	0.787	0.919	4.997	0.631	0.539	0
Rp.chr1.0540	5.382	3.456	0.77	2.362	1.838	2.855	0.631	0	0
Rp.chr1.0541	164.137	199.068	155.613	140.929	74.434	143.475	107.349	83.01	35.971
Rp.chr1.0542	80.723	109.902	28.503	52.75	39.514	71.381	25.259	14.554	9.592
Rp.chr1.0543	0	0	0	0	0	3.569	0	0	0
Rp.chr1.0544	0	0	0	0	0	2.855	0	0	0
Rp.chr1.0547	12.108	10.368	13.867	13.384	15.622	7.852	3.789	1.617	3.597
Rp.chr1.0548	2.018	0.691	3.852	8.66	10.108	12.135	2.526	0	0
Rp.chr1.0557	0.673	0.691	0	0.787	0	0	2.526	1.078	0
Rp.chr1.0558	2.691	4.147	2.311	2.362	3.676	0.714	1.263	0	0
Rp.chr1.0559	2.018	2.074	0.77	0	0	0	2.526	0	0
Rp.chr1.0563	3.363	5.53	2.311	0	0	1.428	1.894	0	2.398
Rp.chr1.0564	2.018	2.765	1.541	0	0	0	2.526	1.617	0
Rp.chr1.0567	22.872	30.413	22.341	28.343	21.136	23.556	13.261	14.015	10.192
Rp.chr1.0568	82.741	82.945	97.836	65.347	72.596	65.67	32.205	35.037	41.967
Rp.chr1.0569	0	35.943	21.57	85.03	549.525	132.768	0.631	50.668	4.197
Rp.chr1.0570	73.323	124.418	74.725	122.821	134.165	97.078	53.674	63.066	87.53
Rp.chr1.0571	0.673	0	0	0	0	0	0	0.539	0
Rp.chr1.0572	32.289	71.195	67.792	61.41	59.731	39.259	29.679	24.256	34.772
Rp.chr1.0573	199.789	270.263	273.479	233.045	136.922	187.017	129.45	116.969	139.089
Rp.chr1.0574	17.49	11.059	6.163	15.746	10.108	17.845	11.998	4.851	2.398
Rp.chr1.0575	2.018	6.912	0.77	9.448	2.757	3.569	3.789	2.695	1.199
Rp.chr1.0576	532.772	996.034	677.149	735.35	468.658	533.927	325.835	284.606	272.183
Rp.chr1.0577	0	0	0.001	0	0	0	0	0	0
Rp.chr1.0578	9.418	6.221	6.162	14.959	1.838	7.852	3.157	5.929	8.393
Rp.chr1.0580	21.526	0.691	0	2.362	45.947	1.428	0	0	1.199
Rp.chr1.0581	10.763	0	0	0	13.784	0	0	0	0
Rp.chr1.0582	711.035	8.295	0.77	248.004	2396.59	43.542	3.157	2.695	28.178
Rp.chr1.0583	10.763	0	0.77	0	0.919	0.714	0	0	0
Rp.chr1.0584	0	0	0	0	0	0	0	0	0
Rp.chr1.0585	0.673	0.691	0	0	0	0	0	0	0
Rp.chr1.0587	0	0	0	0	0	0	0	0	0
Rp.chr1.0588	4.709	6.912	3.852	6.299	5.514	6.424	0	2.695	1.199
Rp.chr1.0590	3.306	0	0	3.558	4.306	0	0	0	0.773
Rp.chr1.0591	60.599	2.765	0.77	13.763	419.324	4.997	0	4.312	11.817
Rp.chr1.0593	480.302	19.354	0	14.959	61.569	1.428	0	0	1.799
Rp.chr1.0594	1.345	0	0	0	0	0	0	0	0
Rp.chr1.0595	347.782	14.515	0	32.28	226.059	0.714	0.631	0.539	5.995
Rp.chr1.0596	117.048	1.382	0.77	30.705	412.603	7.138	0	1.617	7.194
Rp.chr1.0597	576.497	20.736	0	78.731	860.126	15.704	6.315	2.695	35.971
Rp.chr1.0602	6.054	10.368	10.785	22.045	12.865	5.71	5.052	7.546	4.796
Rp.chr1.0603	22.199	25.575	30.044	33.854	14.703	29.98	17.681	13.476	12.59
Rp.chr1.0604	0.673	0.691	0	0	0	0	0	0.539	1.799
Rp.chr1.0605	0	1.382	0	1.575	0.919	0	0	0.539	1.199
Rp.chr1.0606	0	0	0	0	0	0	0	0	0
Rp.chr1.0607	28.926	24.192	33.126	34.642	42.271	26.411	13.892	17.788	31.775
Rp.chr1.0608	239.478	236.394	249.597	211	136.003	114.923	154.708	118.047	170.864
Rp.chr1.0609	18.835	13.133	28.503	27.556	14.703	7.852	4.42	4.851	11.391
Rp.chr1.0610	2.018	0	2.311	0	0.919	0.714	0.631	0.539	1.199
Rp.chr1.0611	0.673	1.382	0.77	2.362	0	0.714	0.631	0.539	0
Rp.chr1.0612	20.853	17.28	31.585	14.172	22.973	13.562	9.472	8.085	8.993
Rp.chr1.0614	11.436	13.133	3.852	7.086	6.433	14.99	8.209	2.695	5.396
Rp.chr1.0616	1.345	6.221	4.622	7.086	0.919	4.997	2.526	2.156	1.799
Rp.chr1.0617	26.908	21.428	27.733	44.877	37.676	12.849	23.996	10.781	26.379
Rp.chr1.0618	441.286	581.308	494.573	715.667	1038.4	532.5	368.774	301.855	422.064
Rp.chr1.0619	230.061	313.809	318.93	373.186	316.115	229.132	130.713	91.634	130.696
Rp.chr1.0620	4.036	6.912	5.393	3.937	6.433	4.283	3.789	4.312	2.398
Rp.chr1.0621	102.922	103.682	128.651	113.373	56.974	73.522	71.355	51.207	94.725
Rp.chr1.0622	0	0	0	0	0	0	0	0	0
Rp.chr1.0624	0	0	1.541	0	0	2.141	0	0.539	0
Rp.chr1.0625	715.744	1018.84	1064.64	1359.69	1657.76	1194.91	582.84	474.882	638.491
Rp.chr1.0626	106.285	217.04	143.287	342.481	324.385	248.405	70.092	81.932	79.137
Rp.chr1.0627	0	0.691	0	7.873	1.838	1.428	1.263	0	1.199
Rp.chr1.0628	0.673	1.382	0.77	0	3.676	0	0.631	0	0.6
Rp.chr1.0629	683.455	1020.92	1128.58	1174.67	1842.47	897.255	379.509	320.72	511.992
Rp.chr1.0630	0	0.691	0	0	0	0.714	1.263	1.078	0.6
Rp.chr1.0631	0	0	0	0	0	0	0	0	0
Rp.chr1.0632	0.673	0.691	0	2.362	0	0	0	0	0
Rp.chr1.0633	8.072	3.456	10.015	0.787	7.352	14.99	2.526	4.312	5.995
Rp.chr1.0634	8.745	5.53	18.489	11.022	6.433	9.279	1.263	1.617	5.995
Rp.chr1.0635	159.428	232.938	305.064	241.705	229.734	125.63	86.51	64.144	118.106
Rp.chr1.0636	5.382	7.603	3.081	8.66	7.352	6.424	3.789	3.234	7.794
Rp.chr1.0641	0	0	0	0	0	0	0	0	0.6
Rp.chr1.0642	0.673	0	0	0	0	0	0	0.539	0.6
Rp.chr1.0643	2.691	0.691	0.77	0.787	0	0.714	1.894	2.695	1.199
Rp.chr1.0645	0.673	0	0	0	0	0	0	0	0
Rp.chr1.0646	8.072	1.382	6.933	2.362	0.919	3.569	3.789	3.234	3.597
Rp.chr1.0647	275.131	379.474	324.323	433.022	319.79	316.93	181.861	148.232	200.24
Rp.chr1.0648	0	0	0	0	0	2.855	0	0	0
Rp.chr1.0649	0.673	0	0	0	0	0	0	0	0
Rp.chr1.0650	4.036	0.691	0	0	0.919	0	0	0	2.998
Rp.chr1.0651	0	0	0	0	0	0	0	0	0
Rp.chr1.0653	0	0	0.77	1.575	2.757	0	0	0	1.199
Rp.chr1.0654	9.418	4.147	0	3.149	0.919	7.852	0.631	0	0.6
Rp.chr1.0655	0	0	0	0	0	0	0	0	0
Rp.chr1.0658	4.709	0	0	3.937	38.595	3.569	0	0	0
Rp.chr1.0659	7.647	19.973	9.728	24.154	6.942	10.96	4.301	5.356	6.606
Rp.chr1.0660	140.345	273.101	179.011	265.577	370.742	217.458	159.879	64.179	125.289
Rp.chr1.0661	662.601	761.713	732.615	968.395	1109.16	698.817	408.556	321.259	413.071
Rp.chr1.0662	0	0	0	2.362	0	0	0	0	0
Rp.chr1.0665	1.345	0.691	0	0.787	2.757	0	1.263	0	0
Rp.chr1.0666	0	0	0	0	0	0	1.263	0.539	0
Rp.chr1.0667	43.725	44.237	36.977	34.642	5.514	8.566	17.049	14.015	22.182
Rp.chr1.0671	2.018	0.691	1.541	0	0	0	0	0	0
Rp.chr1.0672	0.673	0	0	0.787	0	0	0	1.078	0
Rp.chr1.0673	12.108	11.059	10.785	11.81	7.352	4.283	6.315	3.773	5.396
Rp.chr1.0674	28.926	39.399	50.074	47.239	34.92	16.418	20.838	14.015	46.163
Rp.chr1.0675	10.09	8.986	6.163	3.937	4.595	6.424	5.052	3.773	3.597
Rp.chr1.0677	0	0	0	0	7.352	0	0	0	0.6
Rp.chr1.0678	2.691	2.074	1.541	0	0	0.714	0	1.078	0
Rp.chr1.0679	0.673	0	0	0	0.919	0	0	0	0
Rp.chr1.0681	528.063	763.096	609.357	471.6	288.546	417.577	358.671	237.71	226.02
Rp.chr1.0684	0.673	0	0.77	0	0	0.714	0	1.078	0
Rp.chr1.0687	4.036	3.456	5.393	5.511	0	4.283	2.526	1.078	5.995
Rp.chr1.0688	112.34	103.682	150.221	113.373	83.623	74.95	101.665	87.861	133.694
Rp.chr1.0689	39.016	47.002	40.059	57.474	44.109	44.97	22.733	22.1	24.58
Rp.chr1.0691	2.691	0	0	0	3.676	0	1.894	1.078	0
Rp.chr1.0693	0	0	0	3.149	0.919	0	11.998	1.078	1.199
Rp.chr1.0694	281.185	278.558	252.679	444.832	592.715	363.328	119.978	68.995	95.324
Rp.chr1.0697	0	0	0	1.575	0	0	0.631	0	0
Rp.chr1.0698	4.036	2.074	13.096	6.299	0.919	4.997	1.894	2.695	5.995
Rp.chr1.0699	3788.6	6210.52	3980.46	5973.34	4075.49	4525.53	2169.7	1855.87	1955.04
Rp.chr1.0700	30.944	15.207	10.015	8.66	12.865	9.279	14.524	9.163	5.995
Rp.chr1.0701	20.181	15.898	7.704	16.534	12.865	9.279	5.052	11.859	2.998
Rp.chr1.0702	53.143	82.254	73.184	62.198	50.542	54.963	32.205	37.193	30.576
Rp.chr1.0704	226.697	342.149	292.738	192.892	156.219	194.869	134.502	88.4	112.71
Rp.chr1.0705	6.054	0	0	0	0	2.855	0	0	0
Rp.chr1.0707	0.673	0	0	3.149	0	1.428	0	0	0.6
Rp.chr1.0709	30.271	62.209	76.266	55.899	6.433	24.269	8.84	23.178	18.585
Rp.chr1.0710	0	0	0	0	0.919	0.714	0	0	0.6
Rp.chr1.0711	0	0	0	0	0	0	0	0	0
Rp.chr1.0713	0	0	0	0	0	0	0	0	0
Rp.chr1.0714	0	0.691	0	0	0	0	0	0	0
Rp.chr1.0715	0	0	0	0	0	0.714	0	0	0.6
Rp.chr1.0716	48.434	53.223	381.329	136.992	272.925	174.169	60.62	143.92	120.504
Rp.chr1.0717	441.286	130.639	774.214	199.19	328.98	329.779	68.829	253.881	178.058
Rp.chr1.0719	0	0.691	0	0.787	0.919	0	0	0	0
Rp.chr1.0720	0	0.691	0	0	0	1.422	0	0	0
Rp.chr1.0721	1.345	0	1.541	0	0	0.719	0	0	0
Rp.chr1.0723	1.345	2.765	4.622	9.448	7.352	3.569	0.631	1.617	0.6
Rp.chr1.0724	0.673	2.074	6.933	1.575	4.595	2.141	0	0	0
Rp.chr1.0725	1.345	1.382	1.541	0.787	2.757	1.428	0	0	0
Rp.chr1.0730	92.159	114.05	121.717	103.138	40.433	103.502	68.829	47.434	22.782
Rp.chr1.0731	24.217	26.266	8.474	22.832	6.433	15.704	6.946	10.241	2.398
Rp.chr1.0732	415.051	500.436	586.246	683.387	401.576	463.974	333.412	270.052	415.469
Rp.chr1.0733	604.75	1166.07	1014.57	1748.62	985.101	1189.2	189.439	195.666	335.733
Rp.chr1.0734	368.635	521.172	381.329	465.302	260.978	383.314	245.007	230.164	224.821
Rp.chr1.0735	41.707	38.017	26.192	45.664	22.973	23.556	27.153	19.405	15.588
Rp.chr1.0736	1894.3	2236.76	2512.15	2541.45	1691.77	1896.59	1366.48	1138.42	1704.44
Rp.chr1.0737	103.595	244.688	309.686	556.63	424.549	298.371	281.001	223.157	305.157
Rp.chr1.0738	459.448	320.03	624.764	651.895	1057.7	1010.04	250.691	355.757	324.342
Rp.chr1.0739	0.673	0.691	0	11.022	56.055	1.428	0	0	5.995
Rp.chr1.0740	1638.68	2054.28	2057.64	2005.29	1306.73	1020.03	977.504	690.492	1063.55
Rp.chr1.0741	0	0	0	0	0	0	0	0.539	0
Rp.chr1.0742	526.045	667.018	797.325	875.492	507.254	467.543	550.635	446.313	634.295
Rp.chr1.0744	63.906	98.843	82.429	70.858	18.379	49.966	23.996	14.554	25.779
Rp.chr1.0746	9.418	16.589	7.704	8.66	2.757	7.138	3.157	3.773	1.799
Rp.chr1.0747	0	0	0	0	0	0	0	0	0
Rp.chr1.0748	2.691	0.691	2.311	1.575	0	1.428	0	0	0
Rp.chr1.0749	21.526	29.722	17.718	25.194	23.892	25.697	5.052	7.546	9.592
Rp.chr1.0750	8.072	0.691	5.393	3.937	2.757	5.71	2.526	2.156	0.6
Rp.chr1.0752	51.797	72.577	81.658	79.519	71.677	56.391	29.047	23.178	44.365
Rp.chr1.0753	10.09	4.838	2.311	0.787	0.919	1.428	0.631	2.695	2.398
Rp.chr1.0754	163.464	196.995	184.887	178.72	129.57	131.34	70.092	80.315	84.533
Rp.chr1.0755	133.866	205.289	141.747	168.485	175.517	113.495	69.461	50.129	82.734
Rp.chr1.0756	61.215	76.724	73.955	69.284	85.461	58.532	39.151	29.646	43.166
Rp.chr1.0757	28.926	51.841	36.207	28.343	12.865	16.418	24.627	11.859	20.384
Rp.chr1.0761	1.345	2.074	3.081	6.299	0.919	4.997	1.263	1.617	0
Rp.chr1.0762	3.363	7.603	3.081	5.511	0	7.138	1.263	2.156	1.199
Rp.chr1.0763	7.4	1.382	6.163	0	0.919	0	2.526	0	4.197
Rp.chr1.0764	10719.3	17151.7	15737.7	26490.7	19992.4	10194.6	11721.8	8695.57	10089.4
Rp.chr1.0765	2.018	4.147	0	1.575	0.919	0.714	2.526	0.539	1.199
Rp.chr1.0766	0	1.382	0	1.575	0	3.569	0.631	0.539	0
Rp.chr1.0768	28.926	8.986	6.933	16.534	78.11	453.267	5.683	27.49	38.969
Rp.chr1.0769	8.072	6.912	6.933	5.511	6.433	2.855	1.894	1.078	6.595
Rp.chr1.0771	0	0	0	0	0	0	0	0	0
Rp.chr1.0776	0	0	0	0	0	0.714	0	1.617	1.199
Rp.chr1.0777	240.151	333.854	357.448	310.989	426.387	224.135	180.598	101.337	193.646
Rp.chr1.0778	2.691	8.295	2.311	5.511	1.838	2.141	1.263	1.617	1.199
Rp.chr1.0779	0	0	0	0	0	0	0	1.078	0
Rp.chr1.0780	154.046	221.187	221.094	204.701	116.705	173.455	121.872	114.813	99.521
Rp.chr1.0781	1.345	1.382	0.77	0.787	0	0	0	0	0
Rp.chr1.0782	6.727	8.986	12.326	17.321	16.541	8.566	6.946	9.702	6.595
Rp.chr1.0783	433.886	648.355	650.956	614.104	558.714	472.54	362.46	238.788	334.534
Rp.chr1.0784	14.799	5.53	8.474	6.299	6.433	1.428	2.526	1.078	3.597
Rp.chr1.0785	0	0	0	0	0	0	0	0	0
Rp.chr1.0788	50.452	64.974	57.007	88.179	62.488	53.536	46.097	35.576	42.566
Rp.chr1.0789	14.127	15.898	14.637	18.896	27.568	17.845	5.683	9.163	7.794
Rp.chr1.0790	212.571	181.097	207.228	326.735	251.789	175.596	304.996	178.957	363.311
Rp.chr1.0791	0.673	1.382	0	1.575	0	0.714	0	0	0
Rp.chr1.0792	90.813	100.225	96.295	140.142	119.462	74.236	66.935	50.129	78.537
Rp.chr1.0793	100.904	107.138	107.08	114.948	116.705	77.805	63.778	42.583	59.952
Rp.chr1.0796	337.019	352.517	455.284	405.466	196.653	310.506	260.794	203.213	250.001
Rp.chr1.0798	4.709	5.53	4.622	11.81	4.595	4.997	6.315	3.773	2.998
Rp.chr1.0799	73.323	82.254	91.673	99.989	106.597	89.94	53.043	36.654	49.161
Rp.chr1.0800	114.358	158.978	121.717	166.123	124.976	117.064	54.306	48.512	79.137
Rp.chr1.0801	437.922	572.322	593.949	861.32	886.775	526.789	330.886	241.484	335.733
Rp.chr1.0802	113.012	152.757	143.287	155.101	135.084	94.222	68.198	53.364	94.125
Rp.chr1.0803	25.562	33.869	26.963	37.004	34.001	15.704	16.418	13.476	14.988
Rp.chr1.0804	0.673	3.456	4.622	4.724	12.865	2.855	1.894	2.156	2.398
Rp.chr1.0805	12.781	8.295	12.326	13.384	5.514	4.997	11.366	9.163	4.197
Rp.chr1.0806	33.635	73.268	65.481	39.366	13.784	32.121	32.205	19.405	18.585
Rp.chr1.0807	56.506	32.487	40.059	33.067	10.108	20.7	29.047	23.178	28.178
Rp.chr1.0808	641.075	994.651	804.258	675.514	620.283	538.21	306.891	237.171	314.15
Rp.chr1.0809	127.139	127.874	143.287	124.395	127.732	65.67	90.931	57.137	91.727
Rp.chr1.0810	129.157	251.6	224.946	132.269	90.056	117.778	95.351	63.605	95.324
Rp.chr1.0811	2.018	0	0.77	3.149	1.838	0	1.894	0	0.6
Rp.chr1.0812	3.363	3.456	1.541	1.575	2.757	2.141	0.631	1.617	0
Rp.chr1.0813	12.108	20.045	16.178	10.235	4.595	14.276	13.261	3.773	10.791
Rp.chr1.0814	0.673	1.382	0	0	0	0	0	0.539	0
Rp.chr1.0815	127.003	135.492	147.474	135.574	118.836	105.014	58.721	57.067	81.973
Rp.chr1.0817	35.116	52.517	56.672	34.486	20.843	36.32	58.099	31.872	30.138
Rp.chr1.0818	0	0	0	1.575	2.757	1.428	0	2.156	0.6
Rp.chr1.0819	50.452	14.515	3.081	42.515	34.92	35.69	26.521	18.866	33.573
Rp.chr1.0820	0	0	0	0	1.838	1.428	0	0	0.6
Rp.chr1.0821	1.345	2.074	0	0	0	2.855	0	0	0
Rp.chr1.0822	2.018	0.691	0	3.149	0	1.428	0	1.078	0
Rp.chr1.0823	2.691	6.221	0.77	2.362	0.919	4.283	1.263	0.539	0.6
Rp.chr1.0825	95.522	76.033	12.326	37.004	116.705	169.886	30.942	4.851	11.99
Rp.chr1.0826	0	0	0	1.575	0	0	0	0.539	0
Rp.chr1.0827	8.745	12.442	0.77	1.575	0.919	3.569	3.789	0.539	0
Rp.chr1.0828	92.159	20.045	3.081	13.384	47.785	57.818	3.789	0.539	8.393
Rp.chr1.0829	0.673	0	0	0	0	0	0	0	0
Rp.chr1.0830	30.271	49.076	41.6	54.325	32.163	21.414	11.998	13.476	20.983
Rp.chr1.0832	314.147	369.106	331.256	414.914	333.574	281.954	152.814	125.593	180.456
Rp.chr1.0834	0.673	3.456	6.933	1.575	1.838	0	0	0.539	0.6
Rp.chr1.0836	0	0	0	0	0	0	0	0	0
Rp.chr1.0837	4.036	4.147	4.622	3.937	4.595	1.428	1.894	1.617	0
Rp.chr1.0838	4.036	2.074	3.081	4.724	1.838	4.997	0.631	2.156	0.6
Rp.chr1.0840	0	0	0	0.787	0	0	0	0	0
Rp.chr1.0841	6412.1	7420.83	6276.91	7242.49	6329.64	3392.72	4925.41	2648.77	3428.07
Rp.chr1.0842	12.108	8.986	19.259	11.81	16.541	1.428	5.052	2.156	6.595
Rp.chr1.0843	344.418	462.42	509.98	434.597	396.062	292.661	190.702	146.615	197.243
Rp.chr1.0845	0	0	0	0	0	0	0.631	0.539	0
Rp.chr1.0846	60.542	120.271	57.007	74.007	56.974	65.67	22.733	33.959	20.983
Rp.chr1.0850	19.508	23.501	12.326	7.873	0.919	4.283	3.157	7.007	2.998
Rp.chr1.0852	0	0	0	0	0	0	0	0	0
Rp.chr1.0855	24.89	4.147	4.622	6.299	0.919	4.283	2.526	0.539	0
Rp.chr1.0856	86.105	0.691	0	1.575	14.703	0	13.892	1.617	64.149
Rp.chr1.0857	0.075	0.691	0	7.361	69.599	1.428	0	0	1.637
Rp.chr1.0858	3.288	0	0	5.339	90.514	0	1.263	1.628	13.082
Rp.chr1.0859	0	0	0	0.684	16.776	0	0	0	0.985
Rp.chr1.0860	0	0	0	0	1.385	0	0	0.528	0.484
Rp.chr1.0861	0	0	0	8.66	48.704	2.141	0	0	2.998
Rp.chr1.0862	0	0	0	9.448	24.811	1.428	1.894	1.078	14.988
Rp.chr1.0863	0	0	1.541	68.496	162.652	2.855	7.578	9.702	97.123
Rp.chr1.0864	0	0	1.541	0.787	19.298	0	0	0	1.799
Rp.chr1.0865	0	0.691	0	29.918	62.488	0	3.157	7.007	52.158
Rp.chr1.0866	0	0	1.541	33.067	56.974	1.428	3.789	9.702	75.54
Rp.chr1.0867	0	0	0	0	3.676	0	0	0	1.199
Rp.chr1.0868	0	0	0	5.511	4.595	0	0	0	0.6
Rp.chr1.0869	0	0	0	1.575	0	0	0	0.539	0
Rp.chr1.0870	0	0	1.541	54.325	65.245	2.141	0.631	4.312	42.566
Rp.chr1.0871	0	0	0	6.299	10.108	0	1.263	1.617	14.988
Rp.chr1.0872	33.635	2.074	0	0	5.514	0	0	0	0.6
Rp.chr1.0873	1.345	0	0	0	0	0	0	0	0
Rp.chr1.0875	0	0	0	0	0	0	0	0	0
Rp.chr1.0877	160.773	167.273	191.05	170.06	78.11	104.216	106.717	101.337	90.528
Rp.chr1.0879	131.848	162.434	154.843	240.918	150.706	146.33	110.506	75.464	93.526
Rp.chr1.0883	6.054	4.147	7.704	28.343	6.433	22.128	7.578	99.72	104.317
Rp.chr1.0884	257.641	314.501	378.248	370.824	309.682	215.57	254.479	207.525	291.368
Rp.chr1.0885	2.018	0.691	1.541	0	0	0	0	0	0
Rp.chr1.0886	221.316	139.624	120.947	192.104	158.057	146.33	95.982	23.717	38.369
Rp.chr1.0889	0	0	0	1.575	0	0	0	0	0
Rp.chr1.0892	58.524	0	9.244	9.448	26.649	40.687	5.683	3.234	9.592
Rp.chr1.0894	0.673	0	0	0.787	0	0.714	0.631	0	0
Rp.chr1.0895	0	0	2.311	0	0	0	0	1.617	0
Rp.chr1.0896	108.303	119.579	161.776	72.433	19.298	29.266	66.935	64.683	74.341
Rp.chr1.0897	188.354	285.47	238.812	218.086	174.598	116.351	104.823	80.315	124.101
Rp.chr1.0898	0	0	0	0	0.919	0.714	0	0	0
Rp.chr1.0901	52.47	65.665	85.51	22.832	20.217	10.707	24.627	14.015	14.389
Rp.chr1.0902	0.673	0	0	0	0	0	0	0	0
Rp.chr1.0904	326.256	395.372	412.144	299.179	255.465	254.115	145.868	136.913	182.854
Rp.chr1.0905	69.96	88.475	79.347	97.627	107.516	76.377	46.728	45.278	70.144
Rp.chr1.0906	65.251	76.033	91.673	77.944	62.488	52.822	46.097	28.029	50.36
Rp.chr1.0907	0	0.691	0	0.787	0	0.714	0.631	0.539	0.6
Rp.chr1.0908	0	0	0	0.787	0	0	0	0	0
Rp.chr1.0909	26.235	13.824	16.948	22.832	30.325	17.845	11.998	10.781	8.993
Rp.chr1.0910	5.382	7.603	11.555	7.086	0.919	2.141	1.894	1.078	8.393
Rp.chr1.0911	1.345	7.603	16.948	32.28	5.514	2.855	0	5.39	3.597
Rp.chr1.0912	0	0	0	2.362	0	1.428	0	0	0.6
Rp.chr1.0913	45.07	76.724	70.103	44.877	31.244	21.414	15.787	10.781	19.185
Rp.chr1.0914	0.673	2.765	0	0	2.757	0	1.894	1.078	1.799
Rp.chr1.0915	32.289	27.648	18.489	18.896	7.352	15.704	6.315	8.085	4.197
Rp.chr1.0916	2.018	0.691	0.77	0.787	0	0	1.894	0	0
Rp.chr1.0917	0	1.382	0	0	0	0	0	0	0
Rp.chr1.0918	109.649	141.698	168.709	182.657	134.165	108.499	63.778	67.378	83.334
Rp.chr1.0919	41.707	85.71	50.844	55.112	56.055	72.808	8.84	9.702	5.995
Rp.chr1.0923	113.685	78.798	118.636	146.44	88.218	84.943	104.823	86.244	148.682
Rp.chr1.0924	0	2.074	1.541	1.575	0.919	0	0	1.617	0
Rp.chr1.0925	0.673	1.382	0	2.362	0	1.428	0	1.078	2.398
Rp.chr1.0926	84.086	156.905	113.243	103.925	47.785	65.67	121.872	77.081	62.95
Rp.chr1.0927	4.709	6.912	0	5.511	6.433	2.141	3.157	1.617	3.597
Rp.chr1.0928	158.083	178.332	211.079	276.347	196.653	157.751	110.506	93.791	129.497
Rp.chr1.0929	96.868	86.401	77.036	113.373	77.191	61.387	97.245	58.215	120.504
Rp.chr1.0930	204.498	221.878	393.655	258.239	259.14	136.337	105.454	140.147	175.061
Rp.chr1.0931	10.09	9.677	7.704	12.597	0.919	11.421	6.946	14.554	8.993
Rp.chr1.0932	8.072	8.295	8.474	19.683	4.595	4.997	5.052	7.007	4.197
Rp.chr1.0933	22.872	13.133	45.451	36.216	37.676	19.987	11.366	6.468	16.187
Rp.chr1.0936	0	0	0	0	0	0	0	0.539	0
Rp.chr1.0937	0	0	0	0	0	4.283	0	0	0
Rp.chr1.0943	14.127	13.133	10.015	18.108	12.865	6.424	4.42	5.39	2.398
Rp.chr1.0948	2.018	2.765	3.081	2.362	0.919	2.855	1.263	1.078	1.199
Rp.chr1.0949	3.363	7.603	9.244	11.81	10.108	1.428	0.631	2.156	4.796
Rp.chr1.0951	49.779	69.812	77.807	66.922	37.676	37.832	34.73	21.561	29.976
Rp.chr1.0953	132.52	137.551	181.806	166.91	157.138	129.913	73.881	67.917	98.921
Rp.chr1.0954	0.673	1.382	0	0	0	0	0	0	1.799
Rp.chr1.0956	2.691	0	0	0	0	0	0	0	0
Rp.chr1.0957	0	0	0	3.149	0	3.569	0	1.617	0
Rp.chr1.0958	0	0	0	0	0.919	0	1.894	0	0
Rp.chr1.0959	26.908	22.119	21.57	22.832	34.001	25.697	15.787	18.866	26.979
Rp.chr1.0960	242.842	241.232	230.338	309.414	188.382	201.294	162.286	120.203	236.212
Rp.chr1.0961	90.813	114.05	110.162	173.209	92.813	63.529	32.836	44.2	40.768
Rp.chr1.0962	102.922	113.358	129.421	99.989	81.785	66.384	34.73	34.498	65.348
Rp.chr1.0963	19.508	9.677	17.718	19.683	7.352	4.997	10.735	10.781	17.386
Rp.chr1.0966	2.018	3.456	0	5.511	2.757	2.141	0	1.078	0.6
Rp.chr1.0968	1.345	0	0	0	0	0	0	0.539	0.6
Rp.chr1.0969	1.345	6.912	3.081	2.362	0.919	2.141	1.894	0	0
Rp.chr1.0971	259.659	306.206	434.484	502.306	563.309	306.223	186.281	107.805	181.056
Rp.chr1.0972	45.743	49.767	87.821	62.198	52.379	34.263	23.364	16.171	11.99
Rp.chr1.0973	2.691	11.751	0	5.511	0.919	1.428	4.42	1.078	5.396
Rp.chr1.0975	70.633	52.532	55.466	69.284	42.271	45.684	22.101	20.483	29.976
Rp.chr1.0976	0	0	0	0	0	0	0	0	0
Rp.chr1.0977	12.781	16.589	10.015	11.022	4.595	4.283	5.683	7.007	4.796
Rp.chr1.0978	41.034	58.753	33.126	23.619	11.946	34.977	27.153	26.412	35.971
Rp.chr1.0979	22.872	14.515	7.704	4.724	0	8.566	11.366	12.398	11.99
Rp.chr1.0980	6.727	3.456	1.541	1.575	5.514	3.569	3.157	1.617	1.799
Rp.chr1.0981	20.181	44.237	21.57	22.045	11.946	12.849	21.47	9.163	7.794
Rp.chr1.0982	2.691	2.074	0	0	0	0.714	0	0	0
Rp.chr1.0983	2.018	0	0	0	0	2.141	0.631	0	0
Rp.chr1.0984	278.494	9.677	53.155	81.881	161.733	102.788	104.191	79.776	112.71
Rp.chr1.0985	166.828	4.838	22.341	33.067	47.785	38.546	48.623	53.364	44.365
Rp.chr1.0986	0.673	1.382	3.081	1.575	0.919	1.428	1.263	3.234	0
Rp.chr1.0987	2769.47	3788.52	4820.16	3155.55	2132.86	2502.61	1066.54	605.865	784.175
Rp.chr1.0988	67.942	105.064	97.836	58.261	68.92	55.677	22.733	17.249	26.979
Rp.chr1.0989	23.544	24.884	20.029	36.216	38.595	29.98	19.575	13.476	22.782
Rp.chr1.0990	84.759	85.71	118.636	72.433	95.57	67.098	69.461	40.427	71.943
Rp.chr1.0991	719.78	933.825	865.887	942.413	846.342	640.999	471.703	277.059	667.868
Rp.chr1.0992	31.617	44.929	30.814	40.94	23.892	26.411	14.524	18.866	32.374
Rp.chr1.0995	19.508	19.354	26.963	16.534	11.027	5.71	15.787	15.093	8.393
Rp.chr1.0996	0.673	6.221	0	0.787	0	0	0.631	0	1.199
Rp.chr1.0997	33.635	67.047	32.355	55.899	37.676	50.68	22.101	8.624	25.18
Rp.chr1.0999	4.709	2.765	0	5.511	14.703	1.428	0	3.773	2.398
Rp.chr1.1000	136.556	158.287	113.243	152.739	123.138	115.637	82.09	74.386	88.13
Rp.chr1.1001	2.691	2.765	3.081	2.362	1.838	1.428	0	1.078	0
Rp.chr1.1002	4.036	5.53	6.933	9.448	8.27	4.997	2.526	1.617	2.398
Rp.chr1.1003	0	1.382	0.77	0	0	0	0	0	0
Rp.chr1.1004	0	1.382	0	0	0	0	0	0	0
Rp.chr1.1005	2.018	1.382	0	2.362	0	0	1.263	0	0
Rp.chr1.1006	0.673	0	0	0	0	0	0.631	0	0
Rp.chr1.1010	71.305	71.195	89.362	129.907	112.11	47.111	44.202	30.724	43.166
Rp.chr1.1011	50.452	75.342	67.022	49.601	34.001	38.546	43.571	38.81	49.161
Rp.chr1.1012	0	0.691	2.311	0	0.919	2.141	0	0	0.6
Rp.chr1.1013	258.986	311.045	290.427	242.492	228.816	189.873	185.019	125.593	226.02
Rp.chr1.1014	4.036	3.456	5.393	3.149	0	2.141	2.526	3.773	1.199
Rp.chr1.1015	0.673	0	0	4.724	0	0.714	0.631	0	0
Rp.chr1.1017	32.289	63.591	33.896	22.045	22.055	22.842	19.575	10.781	14.988
Rp.chr1.1018	2.691	0.691	0	0	0	0	0.631	0	0.6
Rp.chr1.1019	5.382	4.838	4.622	9.448	1.838	0.714	1.894	1.078	4.796
Rp.chr1.1020	10.09	6.912	7.704	18.108	13.784	4.283	6.315	3.234	11.391
Rp.chr1.1021	75.341	129.947	95.525	111.798	50.542	74.236	73.881	51.207	41.367
Rp.chr1.1022	111.667	235.011	140.976	200.765	278.438	199.152	124.398	97.025	141.487
Rp.chr1.1025	107.631	145.845	181.806	182.657	90.056	83.515	58.726	40.966	71.943
Rp.chr1.1026	926.969	943.502	1710.2	1747.05	1427.11	773.767	435.709	341.742	427.46
Rp.chr1.1028	135.884	238.467	219.553	128.332	147.03	93.509	37.888	23.178	41.967
Rp.chr1.1029	0	2.074	0	0	0	0.714	0	0	0.6
Rp.chr1.1030	0	1.382	0	0	0.919	0	2.526	1.078	4.197
Rp.chr1.1031	49.779	36.634	40.059	56.687	56.055	26.411	27.153	31.803	73.142
Rp.chr1.1032	30.944	45.62	32.355	70.858	46.866	35.69	18.312	22.1	26.979
Rp.chr1.1033	148.665	158.287	263.464	222.81	275.681	148.472	68.198	47.973	91.127
Rp.chr1.1034	0	4.838	4.622	5.511	8.27	0.714	1.894	1.617	2.398
Rp.chr1.1035	176.918	166.582	238.812	232.257	180.112	87.084	115.558	59.293	56.955
Rp.chr1.1036	80.723	102.299	108.621	125.183	81.785	72.808	41.045	33.42	35.971
Rp.chr1.1037	0.673	0	0	1.575	1.838	0.714	0	0	0
Rp.chr1.1038	345.091	467.949	395.196	566.865	770.989	436.136	336.57	244.179	492.807
Rp.chr1.1042	101.576	165.89	186.428	122.033	74.434	129.199	20.838	32.342	34.173
Rp.chr1.1043	0	0	1.541	0	0	0	0	0	0
Rp.chr1.1047	3.363	0	0	1.575	0	0	0	1.078	1.799
Rp.chr1.1048	435.904	618.633	673.297	501.518	281.195	391.88	287.315	240.945	279.377
Rp.chr1.1049	4.036	8.295	15.407	11.81	5.514	4.997	5.052	0	1.199
Rp.chr1.1054	0	0	0	0	0	2.141	0	0	0
Rp.chr1.1055	1.345	0	0.77	0.787	0	0	0	0	0.6
Rp.chr1.1056	0.673	0	0	0	0	0	1.263	0	0
Rp.chr1.1057	76.014	82.945	110.932	104.713	108.435	69.239	49.886	35.576	61.151
Rp.chr1.1061	59.197	93.313	108.621	88.966	24.811	19.987	41.045	16.71	64.149
Rp.chr1.1063	0	0	2.311	1.575	0	0	0	0	1.199
Rp.chr1.1066	152.028	212.893	200.294	236.194	158.976	140.62	104.191	87.861	104.916
Rp.chr1.1067	23.544	35.943	35.437	47.239	24.811	21.414	9.472	12.398	14.988
Rp.chr1.1068	39.689	55.988	47.762	33.067	36.758	24.269	32.205	16.171	42.566
Rp.chr1.1069	9.418	13.824	7.704	15.746	9.189	4.283	7.578	5.39	4.796
Rp.chr1.1070	4.036	6.221	2.311	1.575	4.595	4.283	1.263	3.234	2.998
Rp.chr1.1073	52.47	47.693	54.696	59.048	50.542	35.69	29.679	26.412	25.779
Rp.chr1.1074	16.817	12.442	13.867	12.597	15.622	4.283	4.42	7.007	7.794
Rp.chr1.1075	36.325	43.546	30.044	46.451	21.136	39.973	25.89	23.178	11.391
Rp.chr1.1076	7.4	12.442	9.244	24.407	16.541	9.993	9.472	8.624	4.197
Rp.chr1.1077	0	0	0	0	0	0	0	0	0.6
Rp.chr1.1078	15.472	15.207	15.407	12.597	4.595	6.424	15.787	14.015	8.393
Rp.chr1.1080	0	0	0	1.575	1.838	0	0	0	0
Rp.chr1.1081	0	0	0.77	0.787	0	2.855	0	0.539	0
Rp.chr1.1084	107.631	183.862	159.465	173.209	172.76	105.643	147.762	105.11	134.893
Rp.chr1.1085	619.549	754.801	815.044	939.264	487.956	547.49	457.179	370.311	417.268
Rp.chr1.1086	53.143	57.37	48.533	75.582	56.974	44.97	25.89	39.349	34.772
Rp.chr1.1087	281.185	291.691	468.38	414.126	312.439	375.462	70.724	60.371	59.952
Rp.chr1.1088	154.046	212.893	260.383	203.914	90.975	102.074	104.823	89.478	112.71
Rp.chr1.1090	0	0	0.77	0	0	0	0.631	0	0
Rp.chr1.1091	0	2.074	0.77	0.787	2.757	0.714	0	2.695	0
Rp.chr1.1094	92.159	102.299	59.318	122.821	85.461	57.818	107.98	81.393	160.072
Rp.chr1.1095	0	0	0	0	0	0	0	1.617	0
Rp.chr1.1096	16.817	26.957	14.637	12.597	6.433	2.141	10.735	9.163	7.194
Rp.chr1.1097	404.96	674.621	373.626	441.682	462.226	426.143	332.149	239.867	354.318
Rp.chr1.1098	8.072	11.751	10.015	16.534	5.514	7.852	3.789	5.929	4.796
Rp.chr1.1099	41.707	19.354	16.178	40.153	31.244	25.697	16.418	23.178	16.787
Rp.chr1.1100	143.283	171.42	181.806	185.018	142.435	141.334	63.778	64.144	80.936
Rp.chr1.1101	0.673	0.691	5.393	0.787	0	0	0	0	0.6
Rp.chr1.1102	5.382	3.456	2.311	0	0	1.428	0	0	0
Rp.chr1.1104	0.673	1.382	4.622	2.362	1.838	0	3.157	0.539	0.6
Rp.chr1.1105	32.962	49.076	29.274	30.705	32.163	21.414	29.679	13.476	17.986
Rp.chr1.1106	18.835	27.648	30.814	19.683	33.082	20.7	15.787	9.702	22.182
Rp.chr1.1107	6.727	2.765	2.311	3.937	1.838	0.714	4.42	2.156	3.597
Rp.chr1.1108	12.108	25.575	20.8	22.832	18.379	22.128	6.315	11.32	22.182
Rp.chr1.1109	549.589	518.408	518.454	603.082	271.087	489.671	413.608	395.106	422.663
Rp.chr1.1112	119.066	107.138	135.584	144.078	97.407	88.512	58.726	53.364	79.736
Rp.chr1.1113	9.418	8.986	7.704	7.873	1.838	4.997	7.578	2.695	2.998
Rp.chr1.1115	179.609	193.539	219.553	242.492	237.086	167.745	95.351	75.464	80.336
Rp.chr1.1116	147.992	143.772	132.502	133.056	98.326	92.795	60.62	44.2	52.758
Rp.chr1.1117	21.526	30.413	25.422	20.47	9.189	16.418	12.629	10.781	13.789
Rp.chr1.1118	11.436	0	6.933	0.787	0.919	1.428	0	6.468	2.398
Rp.chr1.1119	5.382	4.838	3.852	4.724	0	0	0	0	0
Rp.chr1.1120	4.036	0	4.622	0.787	0	0	1.263	0.539	0
Rp.chr1.1122	23.544	11.059	3.081	24.407	162.652	12.135	5.683	5.929	14.988
Rp.chr1.1123	1.345	0	0	0.787	6.433	0	0.631	0	0.6
Rp.chr1.1124	0	1.382	0	1.575	3.676	0	3.157	1.078	1.199
Rp.chr1.1126	0	0.691	0.77	0.787	0	0.714	1.263	1.078	0
Rp.chr1.1127	0	0	0.77	0.787	0	0	0	0	0
Rp.chr1.1131	6.727	8.986	10.015	14.172	13.784	11.421	9.472	5.929	9.592
Rp.chr1.1132	419.087	525.32	491.491	501.518	359.305	344.769	274.686	217.766	318.346
Rp.chr1.1135	0	0.691	0	1.575	0	0	0	0	0
Rp.chr1.1138	0	0.691	0	0	0	0	0	0	0
Rp.chr1.1142	13.454	2.765	7.704	3.937	0	2.141	1.894	3.773	5.396
Rp.chr1.1143	6.727	1.382	5.393	1.575	0	0.714	0.631	0	1.199
Rp.chr1.1144	6.727	6.912	10.015	6.299	3.676	2.141	4.42	1.617	1.199
Rp.chr1.1145	0.673	0.691	1.541	2.362	0.919	0.714	0.631	0.539	1.199
Rp.chr1.1146	2.018	1.382	0	1.575	0.919	0.714	0	0	0
Rp.chr1.1149	0	0	0	1.575	0	0.714	0	0	0
Rp.chr1.1150	0	0.691	0	1.575	0	0	0	0.539	0
Rp.chr1.1151	0.673	0	0	0	0	1.428	0	0	0
Rp.chr1.1155	2.691	2.765	2.311	5.511	2.757	0.714	1.263	3.234	6.595
Rp.chr1.1156	3.363	0	4.622	7.873	1.838	0	3.789	4.851	2.998
Rp.chr1.1157	27.58	16.589	43.14	42.515	14.703	16.418	19.575	29.107	35.372
Rp.chr1.1158	4.036	5.53	1.541	3.149	3.676	0.714	3.789	2.695	0.6
Rp.chr1.1161	0	0	1.541	1.575	0	0	0.631	0.539	0
Rp.chr1.1163	496.447	669.783	767.281	785.738	783.854	557.483	239.324	161.708	236.212
Rp.chr1.1165	22.199	24.884	33.896	24.407	23.892	12.849	8.209	12.937	11.99
Rp.chr1.1166	0	0	0	2.362	0	0	0	0	0
Rp.chr1.1170	0	0.691	0	0	0	0.714	0	1.078	0
Rp.chr1.1171	0.673	0	1.541	2.362	0.919	0.714	1.894	3.773	0
Rp.chr1.1172	1909.77	1959.58	2771.76	3867.28	4193.11	2538.3	1129.06	1069.97	1457.44
Rp.chr1.1174	0.673	0.691	0.77	0	0	0	0	1.078	0.6
Rp.chr1.1175	4.036	6.221	3.081	0.787	0.919	0	1.894	0.539	4.197
Rp.chr1.1176	26.235	50.458	49.303	68.496	64.326	40.687	29.047	30.185	29.976
Rp.chr1.1178	506.537	649.737	637.09	692.835	504.497	529.645	351.725	273.825	329.138
Rp.chr1.1179	86.777	98.843	96.295	115.735	55.136	66.384	59.357	41.505	45.564
Rp.chr1.1180	4.036	8.986	9.244	9.448	5.514	10.707	3.789	1.617	6.595
Rp.chr1.1181	20.181	13.824	20.8	22.045	8.27	22.128	10.735	11.32	1.199
Rp.chr1.1182	1.345	0	1.541	0	0	0.714	1.894	0.539	0
Rp.chr1.1183	80.723	116.123	97.836	136.992	142.435	94.222	53.043	48.512	80.936
Rp.chr1.1184	244.86	358.738	314.308	315.712	253.627	244.122	123.767	105.11	158.873
Rp.chr1.1185	0	0	0.77	0.787	0	0.714	0.631	0	0
Rp.chr1.1186	0.673	1.382	0	0	0	0	0	0	0
Rp.chr1.1191	3.363	1.382	0	0.787	0	0.714	0	1.617	0
Rp.chr1.1193	10.09	2.074	0	3.937	3.676	3.569	0.631	2.156	1.799
Rp.chr1.1195	57.851	63.591	68.562	81.881	45.028	56.391	37.888	25.873	37.17
Rp.chr1.1198	0	0	0	0	0	1.428	0	0	0
Rp.chr1.1199	4.709	13.133	2.311	1.575	5.514	3.569	7.578	6.468	7.794
Rp.chr1.1201	10.09	28.34	16.948	21.257	26.649	19.273	12.629	5.929	17.386
Rp.chr1.1202	430.566	603.253	520.211	668.253	530.183	455.547	304.357	255.498	351.207
Rp.chr1.1203	69.244	42.337	33.679	22.22	6.477	20.563	24.003	0	9.105
Rp.chr1.1204	5.382	7.603	3.852	0.787	0	0	6.315	3.234	4.197
Rp.chr1.1205	4.036	9.677	2.311	3.149	1.838	9.993	3.157	0.539	1.799
Rp.chr1.1206	4.036	0	6.163	3.937	0	1.428	0.631	1.078	0.6
Rp.chr1.1208	20.853	20.736	9.244	20.47	8.27	17.131	12.629	6.468	14.988
Rp.chr1.1209	6.727	2.074	0	3.149	2.757	0	0	1.617	1.199
Rp.chr1.1211	45.07	112.667	71.644	125.183	91.894	74.95	42.308	39.888	45.564
Rp.chr1.1212	258.314	344.223	229.568	324.373	189.301	248.405	206.488	115.891	85.132
Rp.chr1.1213	0	0	0	0	0	0	1.263	0.539	0.6
Rp.chr1.1214	57.851	36.634	55.466	52.75	35.839	37.832	37.888	28.029	27.578
Rp.chr1.1216	2.691	2.074	0.77	3.937	3.676	2.855	3.789	2.695	4.197
Rp.chr1.1217	0	0.691	0	0	0	0	0	0	0
Rp.chr1.1220	36.325	32.487	39.288	59.048	17.46	20.7	27.784	20.483	20.384
Rp.chr1.1221	107.631	123.035	156.384	307.052	174.598	152.755	79.564	73.847	98.322
Rp.chr1.1222	114.358	154.831	100.147	118.097	49.623	109.926	46.728	44.739	26.379
Rp.chr1.1223	3.363	5.53	6.163	11.022	7.352	6.424	2.526	1.617	2.398
Rp.chr1.1224	422.45	731.3	959.101	447.981	452.117	333.348	128.818	56.598	94.125
Rp.chr1.1226	55.161	28.34	21.57	65.347	58.812	36.404	45.465	134.756	143.286
Rp.chr1.1227	218.625	216.349	259.612	336.183	316.115	223.422	284.158	185.964	384.294
Rp.chr1.1228	0	0	0	0	0	0	0	0	0
Rp.chr1.1229	489.047	543.982	536.172	719.604	616.607	580.325	296.787	247.413	274.581
Rp.chr1.1239	0	0.691	0.77	0	3.676	0	0	0	0
Rp.chr1.1241	71.978	71.886	90.903	75.582	91.894	110.64	34.099	40.427	65.348
Rp.chr1.1242	2.018	0.691	0	0	0	0	0	0	0
Rp.chr1.1244	0	0.691	0	0.787	2.757	0	0	0	0
Rp.chr1.1247	0.673	0	0	0	0	0	0	0.539	0
Rp.chr1.1256	6.054	3.456	2.311	3.149	0.919	1.428	3.157	3.773	2.398
Rp.chr1.1257	633.003	812.172	905.946	980.992	863.802	957.929	320.152	264.662	431.057
Rp.chr1.1258	77.36	68.43	63.17	81.093	95.57	64.243	42.939	36.654	24.58
Rp.chr1.1259	2.018	0.691	0	0	0.919	0	0.631	0	0
Rp.chr1.1260	65.251	79.489	77.036	106.287	114.867	66.384	44.202	44.739	41.967
Rp.chr1.1261	51.797	42.164	33.896	35.429	22.973	34.263	30.31	17.788	20.983
Rp.chr1.1262	34.307	21.428	46.992	48.026	34.92	21.414	22.733	17.788	22.782
Rp.chr1.1263	98.213	66.356	69.333	96.052	68.001	69.239	63.778	32.342	43.166
Rp.chr1.1265	36.998	55.988	52.385	66.134	43.19	45.684	22.101	24.256	31.175
Rp.chr1.1267	0	0	0	0	0	0	0	0	0
Rp.chr1.1268	14.799	6.912	13.096	11.81	16.541	8.566	8.209	6.468	18.585
Rp.chr1.1269	7.4	0	3.081	0	0	1.428	3.157	0	0
Rp.chr1.1270	10.763	8.986	6.163	6.299	4.595	5.71	4.42	2.695	2.998
Rp.chr1.1271	56.506	68.43	78.577	50.388	34.92	29.98	34.099	18.327	28.178
Rp.chr1.1272	76.014	82.945	63.17	48.813	19.298	39.259	58.726	30.724	36.571
Rp.chr1.1273	4.036	5.53	2.311	3.937	0.919	1.428	1.263	0.539	3.597
Rp.chr1.1274	0	0	0	2.362	0	0	1.894	0	0.6
Rp.chr1.1275	0	0.691	0	0	4.595	0.714	0.631	0	0
Rp.chr1.1278	0.673	0	0	0	0	0	0	0	0
Rp.chr1.1279	53.815	44.929	68.562	32.28	45.947	28.552	31.573	20.483	32.374
Rp.chr1.1280	125.793	159.67	167.169	178.72	185.625	157.037	98.508	73.308	97.123
Rp.chr1.1281	0	0	0.77	0	0	0	0	0	0
Rp.chr1.1283	0.673	0	0	0	5.514	1.428	0	0	0
Rp.chr1.1284	6.054	5.53	13.867	12.597	0.919	4.997	7.578	0	10.791
Rp.chr1.1287	0.673	0	0	0	0	0	0	0	0
Rp.chr1.1288	12.781	19.354	20.029	14.172	8.27	5.71	6.946	13.476	10.791
Rp.chr1.1289	131.848	155.522	186.428	177.933	140.597	110.64	95.982	50.668	92.326
Rp.chr1.1290	0	0	0.77	0	0	0	0	0	0.6
Rp.chr1.1291	103.595	144.463	134.813	123.608	113.029	108.499	75.144	44.739	85.732
Rp.chr1.1293	129.83	107.829	86.281	141.716	181.95	88.512	62.515	45.278	112.111
Rp.chr1.1294	28.253	28.34	21.57	26.769	18.379	33.549	11.998	9.702	14.389
Rp.chr1.1295	752.069	1166.76	986.834	1091.21	918.019	885.12	516.536	364.382	555.158
Rp.chr1.1296	121.085	156.213	90.132	138.567	108.435	119.92	67.566	39.349	49.76
Rp.chr1.1297	1.345	1.382	2.311	1.575	0	2.855	0	0.539	1.199
Rp.chr1.1298	81.396	80.872	90.132	48.813	24.811	35.69	58.095	37.193	50.959
Rp.chr1.1299	0	0	0	0	0	0	0	0	0
Rp.chr1.1300	41.707	43.546	28.503	31.493	39.514	46.397	25.259	17.249	19.185
Rp.chr1.1302	423.796	588.22	488.41	499.944	215.031	309.078	325.835	263.045	266.787
Rp.chr1.1303	26.235	13.824	33.896	34.642	22.973	21.414	9.472	5.39	10.791
Rp.chr1.1304	39.689	40.09	45.451	41.728	52.379	26.411	24.627	17.788	28.777
Rp.chr1.1305	207.189	355.973	285.034	291.306	182.869	206.29	145.236	116.969	133.094
Rp.chr1.1306	757.451	1022.99	762.659	1110.9	1456.52	948.649	213.434	180.035	230.217
Rp.chr1.1307	17.49	17.971	11.555	11.81	11.027	7.852	7.578	6.468	14.389
Rp.chr1.1309	265.713	523.246	431.403	413.339	340.007	303.368	151.551	127.21	133.694
Rp.chr1.1310	49.107	53.223	55.466	49.601	47.785	30.694	33.468	17.249	47.962
Rp.chr1.1311	28.253	21.428	29.274	22.832	21.136	32.835	10.735	15.093	20.384
Rp.chr1.1312	250.241	333.163	332.797	510.179	394.224	311.934	156.603	140.686	202.639
Rp.chr1.1313	0.673	2.765	0.77	0	1.838	1.428	1.894	1.617	1.199
Rp.chr1.1314	0	0	0	1.575	0	0	0	0	0.6
Rp.chr1.1315	29.598	36.634	22.341	25.194	29.406	20.7	11.998	12.398	22.182
Rp.chr1.1316	5.382	1.382	0.77	1.575	2.757	0.714	4.42	0.539	1.799
Rp.chr1.1318	0	0	0	0	0	0	0	0	0
Rp.chr1.1319	0	0	2.311	0	2.757	0.714	0	0	1.799
Rp.chr1.1320	12.108	6.221	6.933	15.746	8.27	4.283	8.209	7.007	7.194
Rp.chr1.1321	14.127	22.81	17.718	17.321	11.946	16.418	3.789	5.39	4.796
Rp.chr1.1322	0	0	0	0	0	0	0	0	0
Rp.chr1.1323	6.054	1.382	2.311	2.362	0	2.855	1.263	1.078	0.6
Rp.chr1.1329	0.673	0	0	2.362	0	0	0	0	0
Rp.chr1.1331	6.727	0.691	3.081	3.937	4.595	9.279	5.052	0.539	0.6
Rp.chr1.1333	27.58	11.751	10.015	11.81	19.298	14.276	5.683	10.781	9.592
Rp.chr1.1334	33.635	53.914	23.881	51.175	31.244	17.845	28.416	12.937	22.182
Rp.chr1.1335	0.673	0.691	3.081	0	1.838	0	0	2.156	0.6
Rp.chr1.1336	0	0	0	0.787	0	0	0	0	0
Rp.chr1.1337	2.691	3.456	3.852	5.511	6.433	0.714	3.789	2.156	1.799
Rp.chr1.1338	0.673	0	0	0	0	0	0	1.617	0
Rp.chr1.1339	115.03	134.786	87.821	103.138	54.217	67.812	70.724	56.598	44.365
Rp.chr1.1340	33.635	40.781	45.451	33.854	56.974	29.266	42.939	21.022	61.751
Rp.chr1.1341	41.707	41.473	44.681	37.791	36.758	32.121	17.049	10.241	13.789
Rp.chr1.1342	58.524	87.092	72.414	73.22	46.866	39.259	27.153	20.483	43.166
Rp.chr1.1343	0.673	0.691	1.541	0	0.919	0	1.263	0	1.199
Rp.chr1.1344	0	0	0	0	0	1.428	0	0	0
Rp.chr1.1347	1754.38	2331.45	2120.81	1776.18	1003.48	1526.83	1669.59	1088.29	1161.87
Rp.chr1.1348	294.639	404.358	365.152	347.205	160.814	212.001	186.281	155.778	192.447
Rp.chr1.1352	0	0	0	0	0	0	0	0	0
Rp.chr1.1353	11.436	8.986	10.785	19.683	4.595	5.71	5.052	7.007	6.595
Rp.chr1.1354	106.285	130.639	113.243	77.944	44.109	80.66	63.146	36.654	29.976
Rp.chr1.1355	25.562	39.399	34.666	40.94	18.379	25.697	12.629	14.015	27.578
Rp.chr1.1356	0.673	2.765	0.77	1.575	0	0.714	0.631	0	0
Rp.chr1.1357	6.054	11.751	11.555	10.235	17.46	13.562	5.052	3.234	1.799
Rp.chr1.1358	0.673	2.074	0	0	0	0	0	0	0
Rp.chr1.1359	57.851	53.914	67.022	77.157	57.893	50.68	35.362	21.561	34.772
Rp.chr1.1360	57.179	73.268	80.888	76.369	67.082	71.381	37.256	29.646	38.969
Rp.chr1.1361	4.036	4.147	3.081	3.937	0	2.141	0	0	3.597
Rp.chr1.1362	42.38	77.416	81.658	48.813	67.082	50.68	46.097	35.576	32.974
Rp.chr1.1363	1.345	0	6.163	18.896	5.514	0.714	0	5.929	2.398
Rp.chr1.1365	60.542	72.577	60.088	47.239	35.839	42.828	41.677	39.888	47.362
Rp.chr1.1366	265.713	325.56	348.974	352.716	174.598	245.55	197.016	159.013	107.914
Rp.chr1.1367	8.072	6.912	8.474	17.321	9.189	12.849	5.052	7.007	5.995
Rp.chr1.1368	100.904	108.52	73.955	65.347	79.948	64.243	30.942	18.866	31.175
Rp.chr1.1369	4.709	0	3.081	0.787	0.919	2.855	0	0.539	0
Rp.chr1.1371	5.382	7.603	13.867	6.299	5.514	4.283	3.157	0	2.398
Rp.chr1.1372	71.978	125.109	103.999	115.735	91.894	74.95	47.36	56.598	74.341
Rp.chr1.1374	0	0.691	0	0	0	0	0	0	0
Rp.chr1.1378	329.619	445.83	485.328	448.768	343.683	302.654	272.792	201.057	270.984
Rp.chr1.1379	263.022	338.002	352.056	215.724	149.787	172.027	190.702	141.225	126.499
Rp.chr1.1380	14.127	26.266	8.474	19.683	15.622	15.704	5.052	4.312	10.791
Rp.chr1.1382	41.707	35.943	41.6	33.854	34.92	23.556	16.418	16.171	20.384
Rp.chr1.1383	16.817	14.515	23.111	29.918	39.514	17.131	8.84	5.929	14.988
Rp.chr1.1386	0	0.691	0	0	0	0	0.631	0	0
Rp.chr1.1387	0	0	0	0	0	0	0	0	0
Rp.chr1.1390	0	0	0	1.575	0	0	0	0	0
Rp.chr1.1391	2.691	2.765	3.852	2.362	0.919	4.997	3.157	2.695	4.197
Rp.chr1.1393	26.908	46.311	43.911	37.791	49.623	25.697	18.312	12.398	22.782
Rp.chr1.1394	13.454	18.663	10.015	10.235	11.946	2.855	3.789	4.312	11.391
Rp.chr1.1396	0.673	2.074	0	0	0	0.714	1.263	1.078	0.6
Rp.chr1.1397	174.227	190.774	127.88	201.552	141.516	146.33	84.616	65.222	76.739
Rp.chr1.1398	22.872	41.473	34.666	34.642	39.514	15.704	18.944	9.163	22.182
Rp.chr1.1399	0	0	0	0	0	0	0	0.539	0
Rp.chr1.1400	8.745	9.677	11.555	7.873	3.676	2.141	4.42	4.851	13.189
Rp.chr1.1402	12.108	5.53	5.393	7.086	0	3.569	1.263	5.39	1.799
Rp.chr1.1403	65.251	45.62	19.259	52.75	42.271	33.549	20.838	30.185	10.791
Rp.chr1.1405	187.008	212.893	226.487	219.66	138.76	187.017	106.086	122.898	128.298
Rp.chr1.1406	120.412	155.522	127.88	109.436	95.57	100.647	42.939	42.044	66.547
Rp.chr1.1407	0	0	0.77	2.362	0	0	0	0	0
Rp.chr1.1408	365.944	504.583	477.625	640.085	498.064	387.597	257.005	181.113	349.522
Rp.chr1.1410	0.673	0.691	0.77	0.787	0	3.569	0.631	3.773	0.6
Rp.chr1.1411	0	0	0	0	0	0	0	0	0
Rp.chr1.1412	111.667	88.475	117.865	114.948	109.354	74.95	77.67	57.137	83.334
Rp.chr1.1413	65.251	49.076	71.644	57.474	44.109	39.259	33.468	23.178	47.962
Rp.chr1.1414	4.709	35.943	21.57	14.172	8.27	6.424	6.315	2.156	5.396
Rp.chr1.1415	295.312	494.906	369.774	432.235	451.198	343.341	171.126	138.53	157.674
Rp.chr1.1416	8.745	6.912	11.555	3.937	4.595	4.283	3.157	2.695	5.396
Rp.chr1.1417	280.512	294.455	461.447	367.675	324.385	254.829	128.187	86.783	118.705
Rp.chr1.1418	7.4	2.074	20.8	3.937	1.838	2.855	1.263	0	2.998
Rp.chr1.1420	3.363	2.765	3.081	5.511	7.352	2.141	1.263	0	0
Rp.chr1.1421	508.555	625.545	621.683	544.82	478.767	455.409	219.118	167.637	196.643
Rp.chr1.1422	915.534	1335.42	1057.71	1028.23	671.744	748.07	570.842	476.499	535.973
Rp.chr1.1424	1.345	0.691	0	0	0	0	0	0	0
Rp.chr1.1425	17.49	17.971	33.126	23.619	17.46	25.697	7.578	4.312	1.799
Rp.chr1.1426	20.853	28.34	47.762	27.556	21.136	27.838	8.209	2.156	2.398
Rp.chr1.1427	6.054	2.765	6.933	4.724	1.838	3.569	0.631	3.234	0.6
Rp.chr1.1429	9.418	8.986	12.326	12.597	3.676	12.135	1.894	5.39	9.592
Rp.chr1.1431	5.382	7.603	10.785	3.149	4.595	1.428	4.42	2.156	5.396
Rp.chr1.1432	110.994	144.463	130.962	173.996	142.435	99.933	51.78	65.222	77.938
Rp.chr1.1433	0	0	0	0	0	0	0	0	0
Rp.chr1.1436	151.356	155.522	220.324	313.35	261.897	155.61	172.389	148.232	247.603
Rp.chr1.1437	237.46	293.073	258.842	352.716	344.602	224.135	125.661	83.01	113.31
Rp.chr1.1438	80.723	76.033	57.007	85.03	102.002	65.67	63.146	29.107	44.365
Rp.chr1.1439	6.054	4.147	3.081	3.149	7.352	1.428	5.683	5.929	6.595
Rp.chr1.1440	14.799	4.147	8.474	5.511	3.676	0.714	3.157	3.234	2.398
Rp.chr1.1441	0	0.691	0	0.787	0	0.714	0	0	1.199
Rp.chr1.1442	605.423	826.687	633.238	820.38	888.613	655.988	277.212	211.298	290.768
Rp.chr1.1443	228.043	209.437	256.531	293.668	203.085	189.873	112.4	99.72	158.873
Rp.chr1.1444	18.835	15.898	14.637	17.321	13.784	18.559	13.892	8.085	8.993
Rp.chr1.1446	7.4	12.442	10.785	11.81	13.784	9.279	7.578	4.312	11.391
Rp.chr1.1447	0.673	0	0	0	0	0	0	0	0
Rp.chr1.1448	2.018	1.382	0	0	0	0	3.789	1.078	1.799
Rp.chr1.1449	12.108	38.708	36.977	26.769	5.514	7.852	10.103	19.405	2.398
Rp.chr1.1450	14.127	31.104	8.474	15.746	5.514	0.714	0	24.256	1.199
Rp.chr1.1452	52.47	59.444	46.992	63.772	64.326	45.684	43.571	34.498	59.952
Rp.chr1.1453	41.707	47.002	41.6	66.134	63.407	41.401	18.312	16.71	22.782
Rp.chr1.1455	4.036	3.456	0	1.575	0	3.569	1.894	0.539	0.6
Rp.chr1.1456	337.691	311.736	240.353	292.88	263.735	199.152	179.335	167.637	237.411
Rp.chr1.1457	8.745	6.912	7.704	2.362	5.514	3.569	2.526	2.695	3.597
Rp.chr1.1458	338.364	462.42	426.781	383.421	328.98	309.078	238.693	157.396	248.202
Rp.chr1.1459	8.745	3.456	1.541	2.362	0	0.714	0	3.234	0
Rp.chr1.1460	340.382	446.522	496.884	560.567	516.443	354.762	223.538	184.347	287.171
Rp.chr1.1461	48.434	59.444	30.044	49.601	35.839	18.559	25.89	18.327	28.178
Rp.chr1.1462	151.356	163.817	139.436	114.948	104.759	112.068	85.879	51.746	63.549
Rp.chr1.1463	0	0	0	0	0	0	0	0	0
Rp.chr1.1464	598.696	777.611	840.465	786.525	559.633	557.483	391.507	280.833	406.476
Rp.chr1.1466	0.673	0	0	1.575	3.676	1.428	0.631	0	1.799
Rp.chr1.1468	233.424	229.482	275.79	190.53	156.219	229.132	171.126	128.827	151.08
Rp.chr1.1469	16.817	23.501	21.57	25.981	13.784	16.418	9.472	3.773	10.192
Rp.chr1.1472	15.472	13.133	8.474	8.66	4.595	4.997	9.472	9.702	23.381
Rp.chr1.1473	1043.35	1251.09	943.694	1536.05	1224.94	1009.32	573.368	550.884	742.808
Rp.chr1.1474	28.253	29.722	31.585	41.728	14.703	36.404	13.892	8.085	10.791
Rp.chr1.1475	256.296	393.299	290.427	396.806	308.763	252.688	118.715	106.727	134.893
Rp.chr1.1476	18.835	24.192	19.259	15.746	22.973	19.273	17.681	11.859	16.787
Rp.chr1.1477	5.382	0	5.393	0.787	1.838	1.428	1.263	2.156	2.398
Rp.chr1.1479	110.994	143.08	143.287	128.332	56.055	101.361	82.722	68.995	55.156
Rp.chr1.1480	10.09	11.059	13.867	6.299	6.433	4.997	6.946	2.695	2.398
Rp.chr1.1481	96.868	114.05	120.177	125.183	122.219	97.792	52.411	47.434	50.959
Rp.chr1.1482	8.745	10.368	16.178	7.086	9.189	3.569	6.315	2.695	10.791
Rp.chr1.1483	435.232	435.462	439.877	461.365	218.707	356.19	260.163	245.796	190.648
Rp.chr1.1484	0.673	0	0.77	0.787	0	0.714	0	0	0
Rp.chr1.1485	74.669	114.05	90.903	79.519	76.272	59.96	42.308	38.271	77.338
Rp.chr1.1486	740.634	1065.15	826.599	985.716	789.368	741.645	508.959	417.745	583.335
Rp.chr1.1487	53.143	76.724	66.251	62.985	45.947	44.256	22.733	23.178	34.173
Rp.chr1.1488	148.665	137.551	181.806	139.354	92.813	119.206	83.353	88.939	149.281
Rp.chr1.1489	4.709	11.059	9.244	7.086	4.595	12.135	6.315	6.468	11.99
Rp.chr1.1491	62.56	94.696	93.984	56.687	44.109	39.973	54.937	46.356	61.751
Rp.chr1.1493	11.436	6.221	10.785	4.724	1.838	5.71	3.157	4.851	8.993
Rp.chr1.1494	347.109	584.073	444.499	415.701	336.331	300.513	209.014	154.161	184.653
Rp.chr1.1497	63.233	79.489	63.17	91.328	61.569	62.815	75.144	35.037	77.938
Rp.chr1.1499	0	0	0	0	0	0	0.631	0.539	0
Rp.chr1.1500	78.705	77.416	80.888	106.287	100.164	64.243	77.038	56.598	103.717
Rp.chr1.1501	61.888	62.209	46.222	29.918	43.19	31.407	26.521	29.646	32.974
Rp.chr1.1502	47.761	53.914	52.385	40.94	22.973	31.407	27.153	16.71	29.377
Rp.chr1.1503	1.345	2.074	4.622	3.937	0.919	1.428	1.263	1.617	2.998
Rp.chr1.1504	13.454	6.221	1.541	7.873	6.433	7.852	3.157	4.312	1.199
Rp.chr1.1506	12.781	0	0	9.448	68.001	0.714	0	0	1.199
Rp.chr1.1507	12.108	9.677	16.178	17.321	18.379	11.421	4.42	2.156	5.396
Rp.chr1.1509	93.504	87.092	42.37	44.09	12.865	52.822	29.047	49.59	38.969
Rp.chr1.1511	0	0	0.77	0.787	0	0.714	0	0	0
Rp.chr1.1514	2.018	0.691	0.77	0	0	0	0	0	0.6
Rp.chr1.1516	414.378	508.039	500.736	581.037	444.766	400.446	210.277	123.976	179.257
Rp.chr1.1518	0	2.074	0	0	0	0	0	0	0
Rp.chr1.1520	0	0	0	0.787	0	0	0	0	0
Rp.chr1.1523	40.362	43.546	35.437	57.474	25.73	37.832	40.414	24.795	31.775
Rp.chr1.1524	211.898	211.51	334.337	284.22	279.357	224.849	121.872	100.259	122.303
Rp.chr1.1525	0	1.382	3.852	0.787	0.919	0	0.631	0	0
Rp.chr1.1526	3.363	10.368	3.852	4.724	3.676	1.428	1.263	1.617	1.799
Rp.chr1.1527	0	0	0	1.575	0	0	0	0.539	0.6
Rp.chr1.1528	80.723	86.401	67.022	107.862	90.056	75.664	42.308	25.334	56.955
Rp.chr1.1529	13.454	12.442	11.555	14.959	7.352	12.849	3.789	6.468	8.393
Rp.chr1.1530	0	0.691	0	0	0	0	0	0.539	0
Rp.chr1.1531	0	1.382	0	0	0	0	0.631	0	0
Rp.chr1.1532	13.454	17.971	6.163	5.511	24.811	10.707	4.42	4.312	9.592
Rp.chr1.1533	189.026	255.057	142.517	126.757	99.245	224.135	99.771	51.207	37.17
Rp.chr1.1534	1.345	0.691	0.77	0	0	0	0	0	0
Rp.chr1.1535	0	0	0	0	0	0	0	0	0
Rp.chr1.1536	53.815	75.342	29.274	40.153	15.622	52.108	22.101	16.171	12.59
Rp.chr1.1537	1.345	0.691	5.393	0.787	0.919	0.714	0.631	1.078	2.398
Rp.chr1.1538	61.888	102.99	110.162	87.392	127.732	74.95	33.468	18.866	50.959
Rp.chr1.1539	0	0.691	0	15.746	16.541	11.421	2.526	21.022	5.995
Rp.chr1.1540	46.416	42.164	52.385	44.877	55.136	49.966	16.418	19.405	18.585
Rp.chr1.1541	8.745	4.838	6.163	3.937	10.108	7.138	5.683	2.695	8.993
Rp.chr1.1542	417.069	676.695	687.163	640.873	623.04	416.863	245.007	196.744	250.6
Rp.chr1.1544	74.669	67.739	94.755	75.582	59.731	72.094	36.625	22.639	40.768
Rp.chr1.1545	0.673	2.765	3.852	0.787	0	0.714	0.631	0	0.6
Rp.chr1.1546	90.813	107.138	73.955	79.519	56.055	55.677	46.097	26.412	49.76
Rp.chr1.1547	33.635	34.561	22.341	27.556	23.892	16.418	22.733	24.795	37.17
Rp.chr1.1550	0	0	0.77	1.575	0	0	0	0	0.6
Rp.chr1.1551	28.253	37.325	27.733	32.28	19.298	15.704	19.575	10.241	20.983
Rp.chr1.1552	12.781	4.838	4.622	13.384	4.595	5.71	9.472	3.234	2.998
Rp.chr1.1553	2.691	2.765	1.541	5.511	1.838	1.428	3.157	2.156	0
Rp.chr1.1554	35.653	47.002	47.762	46.451	46.866	37.832	17.049	23.178	37.77
Rp.chr1.1555	45.743	51.841	36.207	48.813	18.379	45.684	30.31	22.1	8.993
Rp.chr1.1556	1537.1	1017.46	1146.3	1611.63	1704.63	1864.46	610.624	371.389	872.305
Rp.chr1.1557	209.207	237.085	362.07	228.321	215.031	159.179	120.609	76.542	163.67
Rp.chr1.1558	100.231	104.373	100.147	114.16	111.191	59.246	52.411	40.966	76.139
Rp.chr1.1559	552.28	756.875	761.888	533.798	465.901	446.129	255.111	146.076	198.442
Rp.chr1.1561	80.723	110.594	98.606	122.033	56.055	59.96	42.308	42.044	43.166
Rp.chr1.1562	356.527	491.45	497.654	390.507	319.79	284.809	230.484	157.396	229.018
Rp.chr1.1564	57.179	73.268	64.71	74.795	63.407	44.97	29.679	21.561	31.175
Rp.chr1.1565	595.332	934.516	622.453	947.137	833.477	696.675	315.731	261.967	337.531
Rp.chr1.1566	15.472	23.501	14.637	23.619	18.379	7.138	15.787	8.085	20.384
Rp.chr1.1568	0	0	0	0.787	0.919	0	0.631	0	0
Rp.chr1.1569	40.362	24.192	35.437	19.683	30.325	14.276	18.312	12.937	16.787
Rp.chr1.1570	63.233	90.549	67.792	95.265	104.759	62.101	37.888	36.115	59.353
Rp.chr1.1571	22.872	16.589	25.422	23.619	37.676	17.845	13.892	9.163	13.789
Rp.chr1.1572	70.633	46.311	42.37	82.668	65.245	37.118	44.202	40.966	61.151
Rp.chr1.1573	968.003	2017.64	1129.35	1196.71	1279.16	1059.29	229.221	142.303	166.068
Rp.chr1.1574	14.799	14.515	29.274	11.022	31.244	9.993	6.946	7.007	10.791
Rp.chr1.1575	2.018	10.368	8.474	4.724	2.757	2.855	2.526	0.539	5.396
Rp.chr1.1576	22.199	35.252	48.533	25.194	23.892	27.125	11.998	12.398	14.988
Rp.chr1.1577	30.944	34.561	32.355	42.515	36.758	29.98	15.155	11.32	18.585
Rp.chr1.1578	7.4	15.207	8.474	15.746	9.189	9.279	3.157	1.617	4.197
Rp.chr1.1579	17.49	13.133	13.096	19.683	11.027	9.279	10.103	6.468	8.993
Rp.chr1.1580	2.691	2.765	0	0.787	2.757	0	1.263	1.617	0
Rp.chr1.1583	0	0	0.77	0	0.919	1.428	0.631	0.539	0
Rp.chr1.1587	18.835	31.796	20.029	25.194	21.136	12.135	14.524	9.702	15.588
Rp.chr1.1588	131.848	185.936	178.724	218.086	109.354	117.064	94.719	78.159	118.705
Rp.chr1.1589	4.036	0.691	1.541	2.362	0.919	0	0	1.078	1.799
Rp.chr1.1590	331.637	440.992	387.492	441.682	303.249	295.516	213.434	152.005	204.437
Rp.chr1.1591	45.743	94.005	50.074	57.474	36.758	63.529	38.519	52.825	44.964
Rp.chr1.1593	0	0	0	0	0	0	0	0	0
Rp.chr1.1594	12.781	13.133	8.474	5.511	10.108	4.997	1.894	1.617	2.998
Rp.chr1.1595	0.673	2.074	4.622	0	1.838	0.714	1.894	2.695	2.398
Rp.chr1.1598	0	4.838	1.541	1.575	5.514	2.141	2.526	1.078	1.199
Rp.chr1.1599	121.085	165.199	150.991	220.448	182.869	142.048	72.618	53.903	85.132
Rp.chr1.1600	49.107	58.753	47.762	40.153	52.379	39.973	36.625	24.795	33.573
Rp.chr1.1601	1059.49	1060.32	1597.73	788.887	482.442	482.533	319.52	217.227	290.169
Rp.chr1.1602	1.345	0	3.081	1.575	0	0.714	0.631	1.078	0
Rp.chr1.1603	244.187	313.809	291.967	295.242	185.625	222.708	166.706	162.786	163.67
Rp.chr1.1604	9.418	11.751	17.718	18.108	22.055	17.131	12.629	5.929	17.986
Rp.chr1.1605	26.908	12.442	13.096	12.597	18.379	16.418	5.052	5.929	10.192
Rp.chr1.1606	0	0	0	0.787	0	0	0	0	0
Rp.chr1.1607	10.763	3.456	6.933	7.086	2.757	6.424	3.789	2.695	2.998
Rp.chr1.1608	0	0	0	0	0	0	0	0	0
Rp.chr1.1609	24.89	23.501	20.029	16.534	23.892	29.266	13.261	8.624	4.796
Rp.chr1.1610	0	0	2.311	0	0	0	0	0	0
Rp.chr1.1612	77.36	91.931	83.199	128.332	94.651	51.394	66.304	40.427	55.156
Rp.chr1.1613	36.325	31.104	25.422	42.515	26.649	19.273	12.629	16.171	23.981
Rp.chr1.1614	26.235	14.515	8.474	18.896	21.136	12.849	6.946	4.312	5.995
Rp.chr1.1615	85.432	104.373	99.377	92.903	54.217	69.953	46.728	49.59	74.94
Rp.chr1.1616	158.755	190.083	223.405	184.231	158.976	137.765	123.767	74.925	127.698
Rp.chr1.1617	51.797	63.591	68.562	74.795	70.758	54.963	41.045	33.959	46.163
Rp.chr1.1620	0	0.691	1.541	2.362	0	0	0	0.539	1.199
Rp.chr1.1622	78.705	85.019	95.525	107.862	87.299	57.818	58.726	30.724	50.36
Rp.chr1.1623	10.09	4.838	5.393	4.724	11.946	7.138	2.526	1.078	4.197
Rp.chr1.1624	29.598	44.237	30.044	92.903	98.326	55.677	44.834	26.412	44.964
Rp.chr1.1625	0.673	0	0	0	0	0	0	0	0
Rp.chr1.1626	14.799	26.266	28.503	21.257	12.865	13.562	18.944	10.241	6.595
Rp.chr1.1627	125.121	153.449	130.191	148.802	207.68	231.273	66.304	92.712	95.924
Rp.chr1.1628	55.161	91.24	59.318	75.582	39.514	58.532	47.991	32.881	51.559
Rp.chr1.1629	4.036	4.838	3.081	1.575	0.919	0.714	0.631	1.617	1.199
Rp.chr1.1630	106.958	122.344	103.999	51.963	52.379	61.387	77.67	47.973	53.357
Rp.chr1.1631	0.672	1.382	0.77	0.787	0	0	0	0	0
Rp.chr1.1632	0.001	0.001	0.001	0.001	0	0	0	0	0
Rp.chr1.1634	375.362	486.612	599.342	686.537	499.902	385.456	238.061	180.035	200.84
Rp.chr1.1635	27.58	24.192	30.814	27.556	22.055	12.849	9.472	12.398	14.988
Rp.chr1.1636	67.269	78.107	105.54	102.351	93.732	62.101	32.205	34.498	42.566
Rp.chr1.1637	16.145	23.501	21.57	33.854	13.784	10.707	17.049	7.546	19.784
Rp.chr1.1640	1.345	1.382	1.541	0	0	0	0	0	0
Rp.chr1.1642	172.882	181.788	305.064	304.69	295.898	174.883	135.764	113.195	186.451
Rp.chr1.1643	544.88	712.638	815.044	945.563	708.501	591.032	282.264	208.603	259.593
Rp.chr1.1644	17.49	34.561	21.57	12.597	20.217	26.411	11.998	9.163	22.782
Rp.chr1.1645	26.908	35.252	40.829	59.836	60.65	42.828	25.89	13.476	27.578
Rp.chr1.1646	318.183	467.949	405.981	424.362	409.846	270.533	201.437	169.254	230.217
Rp.chr1.1647	721.798	665.635	856.643	1157.35	1292.03	776.622	316.363	349.289	383.095
Rp.chr1.1648	2.018	0	0	0.787	0	1.428	1.894	0	0
Rp.chr1.1651	25.562	127.874	77.036	40.153	64.326	17.845	15.787	17.249	98.322
Rp.chr1.1652	803.867	561.954	1181.74	741.649	442.009	346.91	501.381	249.03	468.227
Rp.chr1.1653	26.235	16.589	16.948	15.746	11.946	8.566	17.049	10.241	6.595
Rp.chr1.1654	0	0.691	0	0	0	0	0	0	0.6
Rp.chr1.1655	33.635	46.311	41.6	42.515	17.46	29.98	27.153	16.71	22.182
Rp.chr1.1656	16.145	8.986	7.704	13.384	18.379	16.418	5.683	4.851	9.592
Rp.chr1.1657	18.163	16.589	20.8	26.769	16.541	14.99	21.47	8.085	17.386
Rp.chr1.1658	48.434	78.798	71.644	88.179	153.463	94.222	35.993	29.646	54.557
Rp.chr1.1659	1.345	23.501	7.704	43.302	21.136	12.135	0.631	2.156	53.957
Rp.chr1.1661	10.09	11.751	7.704	21.257	1.838	6.424	3.157	6.468	5.396
Rp.chr1.1670	0.673	0.691	0.77	0.787	0.919	0	0.631	0.539	0
Rp.chr1.1671	8.745	6.221	7.704	8.66	0	0	2.526	4.312	1.799
Rp.chr1.1672	0	0	3.081	3.149	0	0	0.631	1.078	0
Rp.chr1.1673	0	0	0	0	0	0	0	0	0
Rp.chr1.1675	45.07	56.679	77.807	99.989	98.326	67.812	43.571	40.966	39.568
Rp.chr1.1676	46.416	47.002	47.762	62.198	68.001	37.832	30.31	26.951	42.566
Rp.chr1.1677	57.851	81.563	59.318	89.754	68.92	73.522	44.834	39.349	37.17
Rp.chr1.1678	0	0.691	0	0	1.838	0	0	0	0
Rp.chr1.1679	43.725	49.767	56.236	51.175	65.245	37.118	25.259	18.866	38.369
Rp.chr1.1680	178.263	208.745	171.02	162.974	112.11	125.63	101.665	66.839	104.317
Rp.chr1.1681	0	4.838	3.081	0.787	0.919	1.428	1.894	0.539	2.398
Rp.chr1.1682	28.253	29.031	30.044	26.769	6.433	22.128	12.629	12.937	10.192
Rp.chr1.1683	23.544	15.207	15.407	20.47	17.46	8.566	13.892	2.695	10.192
Rp.chr1.1686	69.96	168.655	100.147	112.586	85.461	75.664	34.099	31.803	26.379
Rp.chr1.1688	7.4	19.354	21.57	11.81	5.514	2.855	5.052	7.546	8.993
Rp.chr1.1690	2.691	0.691	0.77	1.575	0	0	0	0.539	1.799
Rp.chr1.1691	77.36	80.872	60.859	70.071	71.677	55.677	46.097	26.412	56.955
Rp.chr1.1692	155.392	131.33	161.006	214.149	166.328	146.33	88.405	81.393	100.72
Rp.chr1.1693	198.444	172.803	197.983	295.242	284.871	177.738	151.551	111.578	197.842
Rp.chr1.1695	1.345	0	0.77	0	0	0	0	0	0.6
Rp.chr1.1696	22.872	3.456	9.244	3.937	22.973	2.141	4.42	6.468	4.796
Rp.chr1.1697	1567.37	1386.57	1599.27	2470.59	3153.8	1482.58	1022.97	980.488	1261.39
Rp.chr1.1698	1330.3	1557.42	1743.76	3592.49	3486.06	1331.76	1265.6	974.726	1155.5
Rp.chr1.1699	411.1	327.013	638.716	683.39	731.463	285.358	207.31	220.734	245.913
Rp.chr1.1700	2.89	8.792	8.731	8.676	19.699	5.371	1.554	10.881	5.071
Rp.chr1.1701	472.902	500.436	418.307	968.395	966.723	316.93	289.841	137.991	187.051
Rp.chr1.1702	833.465	1393.48	1197.14	1873.02	2395.67	1012.89	680.085	404.269	531.177
Rp.chr1.1703	271.767	369.106	489.951	710.156	765.475	508.944	259.531	315.33	391.488
Rp.chr1.1704	16.817	0.691	2.311	2.362	39.514	5.71	0.631	0.539	0
Rp.chr1.1705	0.673	0	0.77	2.362	0	0	0	0	0
Rp.chr1.1706	0.673	0	0.77	0	0	0.714	0	0.539	0
Rp.chr1.1707	136.556	167.273	177.954	258.239	218.707	134.196	115.558	76.003	94.725
Rp.chr1.1708	18.163	9.677	16.948	18.896	3.676	15.704	8.209	6.468	3.597
Rp.chr1.1709	950.513	1551.08	1019.19	1061.3	1315	866.561	617.57	429.065	883.097
Rp.chr1.1710	345.091	834.982	480.706	509.391	625.797	322.641	416.134	310.479	600.721
Rp.chr1.1711	5.382	8.295	2.311	2.362	2.757	0.714	0.631	2.156	1.199
Rp.chr1.1712	2.018	0	0	4.724	0	2.141	0.631	2.156	1.799
Rp.chr1.1714	0	0	0	0	0	0	0	0	0
Rp.chr1.1715	0	1.382	0	0	0	0	0	0	0
Rp.chr1.1716	0.673	1.382	4.622	7.873	0	1.428	0.631	0	1.199
Rp.chr1.1717	51.797	64.283	82.429	25.981	12.865	17.131	32.836	27.49	47.362
Rp.chr1.1719	0	0.691	0	0.787	0	2.141	0.631	1.078	0.6
Rp.chr1.1720	47.761	42.164	41.6	47.239	31.244	32.835	29.047	17.249	28.777
Rp.chr1.1721	164.137	238.467	187.968	230.683	169.085	150.613	136.396	101.337	127.099
Rp.chr1.1722	55.833	20.045	19.259	20.47	11.027	9.279	9.472	7.007	4.796
Rp.chr1.1724	58.524	101.608	50.074	128.332	75.353	64.956	38.519	36.115	46.163
Rp.chr1.1725	61.215	54.606	73.184	51.963	27.568	26.411	35.993	35.576	49.76
Rp.chr1.1726	3.363	3.456	2.311	2.362	0.919	2.141	0.631	0	1.799
Rp.chr1.1727	850.282	803.186	920.583	1077.04	988.777	1020.03	561.37	496.982	696.645
Rp.chr1.1728	183.645	208.745	199.524	269.261	215.031	190.586	104.191	71.69	111.511
Rp.chr1.1729	41.034	59.444	75.496	111.011	90.975	71.381	31.573	34.498	38.969
Rp.chr1.1731	71.978	125.8	117.095	123.608	147.03	90.653	48.623	33.959	51.559
Rp.chr1.1733	6.054	9.677	4.622	1.575	0.919	2.141	0.631	2.156	1.199
Rp.chr1.1734	0.673	0	0	0	0	0	0	0	0
Rp.chr1.1735	252.259	304.824	431.403	300.753	157.138	164.889	274.686	179.496	176.26
Rp.chr1.1736	154.046	138.242	200.294	190.53	134.165	103.502	138.922	73.308	151.679
Rp.chr1.1737	0	1.382	0	0	0	0	0	0	0.6
Rp.chr1.1738	27.58	46.311	44.681	58.261	33.082	32.121	18.312	23.717	29.377
Rp.chr1.1739	7.4	6.912	4.622	6.299	13.784	5.71	4.42	1.617	1.799
Rp.chr1.1740	0	1.382	0.77	3.937	0	0	0	1.078	1.199
Rp.chr1.1741	4.709	0	0	7.086	0.919	1.428	1.263	4.851	0.6
Rp.chr1.1742	94.177	93.313	91.673	77.944	76.272	69.953	37.888	29.646	53.957
Rp.chr1.1743	75.341	121.653	90.132	157.463	119.462	75.664	61.883	38.81	50.36
Rp.chr1.1744	34.307	32.487	41.6	37.791	55.136	24.269	20.838	14.554	16.187
Rp.chr1.1745	0.673	0.691	3.081	0	0.919	1.428	0.631	2.695	2.398
Rp.chr1.1748	133.193	172.111	129.421	125.183	101.083	92.081	87.773	73.308	83.933
Rp.chr1.1750	3.363	5.53	4.622	3.149	1.838	0	3.157	1.617	1.799
Rp.chr1.1751	0	0	0	0	0	0	0	0	0.6
Rp.chr1.1752	115.703	189.392	151.761	182.657	125.894	124.916	55.569	43.661	66.547
Rp.chr1.1753	44.398	60.135	38.518	67.709	86.38	32.121	39.782	23.178	46.163
Rp.chr1.1754	388.816	644.899	539.254	408.615	340.926	329.065	287.947	128.827	196.643
Rp.chr1.1755	8.745	8.295	5.393	1.575	8.27	5.71	6.315	3.773	7.794
Rp.chr1.1760	0	0	0	0.787	0	1.428	1.894	0	1.199
Rp.chr1.1762	9.418	5.53	6.163	11.022	1.838	7.852	5.683	8.624	7.194
Rp.chr1.1766	63.906	50.458	29.274	33.067	30.325	33.549	36.625	25.334	58.753
Rp.chr1.1767	29.598	24.884	16.948	33.067	21.136	23.556	10.735	11.32	10.192
Rp.chr1.1768	203.153	243.997	285.804	258.239	137.841	139.192	138.922	129.366	183.454
Rp.chr1.1769	67.942	64.283	84.74	88.966	86.38	49.253	81.459	33.42	53.957
Rp.chr1.1771	2.691	0.691	3.081	0	2.757	0	0.631	0.539	2.398
Rp.chr1.1773	1.345	2.074	6.933	2.362	5.514	1.428	0	3.773	4.197
Rp.chr1.1774	0.673	0.691	0	0	0.919	0	0	0.539	0.6
Rp.chr1.1775	762.16	1045.11	989.916	1112.47	1422.52	1152.8	316.994	194.588	134.293
Rp.chr1.1776	104.267	100.225	95.525	81.881	56.055	56.391	58.726	57.137	55.156
Rp.chr1.1777	6.054	4.147	5.393	3.937	0.919	2.141	1.263	2.156	2.398
Rp.chr1.1778	1029.22	1505.46	1264.93	1514	1355.43	1216.33	689.557	579.992	701.441
Rp.chr1.1779	8.745	3.456	10.785	13.384	11.946	9.279	5.683	6.468	7.194
Rp.chr1.1780	10.763	9.677	7.704	12.597	3.676	7.138	5.052	5.39	8.393
Rp.chr1.1781	8.072	8.986	13.867	2.362	1.838	1.428	10.103	5.39	3.597
Rp.chr1.1783	119.739	152.066	125.569	155.888	104.759	82.088	58.726	50.129	77.338
Rp.chr1.1784	0	0	0.77	0	0	0	0	0	0
Rp.chr1.1785	11.436	13.824	17.718	28.343	9.189	17.845	8.84	5.39	11.99
Rp.chr1.1786	49.107	28.34	36.977	39.366	42.271	18.559	11.366	18.327	16.187
Rp.chr1.1787	281.185	352.517	449.121	326.735	188.382	248.405	257.005	171.41	155.876
Rp.chr1.1788	24.89	30.413	24.652	34.642	21.136	29.98	17.049	9.702	13.789
Rp.chr1.1789	0	1.382	0.77	0.787	0	0	0	1.617	0
Rp.chr1.1790	8.072	27.648	14.637	21.257	10.108	7.852	8.209	4.312	5.995
Rp.chr1.1792	3.363	0.691	2.311	1.575	1.838	1.428	2.526	1.078	4.197
Rp.chr1.1794	0	0	0	0	0	0	0.631	0	0
Rp.chr1.1795	1.345	0	0	0.787	0	0	0	0	0
Rp.chr1.1799	20.181	24.884	42.37	11.022	5.514	11.421	10.735	12.398	15.588
Rp.chr1.1800	0	0.691	0.77	0	1.838	0	1.894	2.156	0.6
Rp.chr1.1801	0	0	0.77	0	0	0	0	0	0
Rp.chr1.1802	0	0	0	0.787	0	0	0	0	0
Rp.chr1.1803	19.508	17.28	5.393	26.769	10.108	9.279	16.418	12.398	17.386
Rp.chr1.1804	0	0.691	0	0	0	0.714	0	0	0
Rp.chr1.1805	0	0	0	0	0	0	0	0	0.6
Rp.chr1.1806	78.705	84.328	120.947	101.563	111.191	55.677	31.573	19.944	33.573
Rp.chr1.1807	54.488	109.211	53.155	16.534	2.757	4.283	42.939	17.249	26.979
Rp.chr1.1808	0	0	0	0	0	0	0	0	0
Rp.chr1.1809	0	0	0	0	0	0	0	0	0
Rp.chr1.1810	21.526	29.722	30.814	19.683	18.379	13.562	11.998	5.39	7.194
Rp.chr1.1812	994.911	1302.93	1367.39	1636.82	1992.26	1181.35	518.431	394.028	557.556
Rp.chr1.1813	218.625	252.292	235.731	288.156	214.113	177.024	141.448	112.117	190.049
Rp.chr1.1814	4.036	0	5.393	0.787	0.919	1.428	2.526	3.234	1.199
Rp.chr1.1815	16.145	26.266	20.8	22.832	13.784	15.704	5.052	5.929	6.595
Rp.chr1.1816	22.199	17.971	23.881	14.172	7.352	14.276	10.735	8.624	15.588
Rp.chr1.1819	402.498	523.589	337.462	443.684	75.528	373.422	312.426	249.529	18.295
Rp.chr1.1820	332.748	498.358	399.244	363.888	301.615	321.143	174.98	140.761	236.897
Rp.chr1.1821	82.748	92.284	92.204	97.838	87.839	54.217	61.968	34.462	58.957
Rp.chr1.1823	49.779	69.812	55.466	69.284	40.433	32.121	27.153	25.873	67.147
Rp.chr1.1824	3.363	0.691	1.541	1.575	1.838	0	2.526	1.078	0
Rp.chr1.1825	4.709	9.677	11.555	9.448	5.514	7.852	3.157	3.234	8.393
Rp.chr1.1826	0	0	0.77	0	0	0	0	1.617	0
Rp.chr1.1827	1.345	4.147	1.541	0	1.838	0	1.894	1.617	0.6
Rp.chr1.1828	0	0	0	1.575	0	0	0	0	0
Rp.chr1.1834	86.777	76.724	75.496	64.56	21.136	39.973	44.202	46.356	34.772
Rp.chr1.1835	23.544	27.648	35.437	25.981	22.055	8.566	7.578	4.312	6.595
Rp.chr1.1836	17.49	19.354	8.474	18.896	11.946	21.414	15.155	10.781	14.389
Rp.chr1.1837	18.163	38.708	16.948	48.026	5.514	21.414	18.312	22.1	23.381
Rp.chr1.1838	130.502	163.126	171.02	158.25	148.868	113.495	123.767	94.33	156.475
Rp.chr1.1839	11.436	12.442	14.637	6.299	1.838	4.997	11.366	9.163	15.588
Rp.chr1.1840	60.542	64.974	23.881	40.153	24.811	32.121	27.784	30.185	23.981
Rp.chr1.1847	658.565	1295.33	1244.13	1861.99	1792.85	978.629	665.562	443.618	755.998
Rp.chr1.1848	25.562	40.09	18.489	30.705	30.325	24.983	19.575	8.085	23.381
Rp.chr1.1849	8.072	0	3.081	0	0	2.141	0	0.539	0.6
Rp.chr1.1850	3.363	2.074	3.081	0	0	2.141	0	3.773	0
Rp.chr1.1851	24.217	14.515	14.637	11.022	3.676	7.138	6.315	9.702	5.396
Rp.chr1.1852	3.044	0.817	0	1.621	0	0	0	0	0.001
Rp.chr1.1853	96.514	104.248	104.769	73.961	42.271	29.98	49.254	39.349	47.961
Rp.chr1.1856	474.248	602.044	578.542	437.746	248.113	327.637	298.682	282.45	285.972
Rp.chr1.1859	513.264	960.091	951.398	1004.61	923.532	789.47	424.974	289.996	263.79
Rp.chr1.1860	39.016	60.826	46.222	36.216	24.811	41.401	18.312	34.498	25.18
Rp.chr1.1861	73.996	89.166	97.836	59.836	36.758	44.256	44.834	33.959	35.372
Rp.chr1.1862	29.598	24.192	27.733	14.172	8.27	10.707	11.366	7.007	6.595
Rp.chr1.1863	2.691	3.456	5.393	3.149	0	2.855	1.894	2.695	0.6
Rp.chr1.1864	3.363	2.765	9.244	9.448	1.838	7.138	7.578	4.312	1.799
Rp.chr1.1865	108.976	167.964	134.043	77.157	66.164	64.243	111.137	64.683	82.135
Rp.chr1.1868	128.975	62.775	38.495	69.422	3.819	54.419	49.623	37.394	23.069
Rp.chr1.1869	110.504	69.937	48.556	50.249	51.318	48.369	48.254	53.163	55.468
Rp.chr1.1871	0	0	0.77	0	0	0.714	37.888	0	0
Rp.chr1.1872	90.813	123.035	116.325	107.862	72.596	74.236	70.724	32.342	56.955
Rp.chr1.1877	348.454	443.066	422.929	439.321	380.44	281.954	198.279	147.154	203.238
Rp.chr1.1878	28.253	24.192	30.044	48.813	29.406	20.7	20.207	9.702	17.386
Rp.chr1.1879	51.125	63.591	53.925	88.179	76.272	61.387	30.942	34.498	48.561
Rp.chr1.1880	0	0	0	0	0	0	0	0	1.199
Rp.chr1.1881	4.709	0	0	0	0	0.714	0	0	0
Rp.chr1.1882	15.472	26.266	13.867	4.724	4.595	11.421	15.787	10.781	8.393
Rp.chr1.1883	3.363	7.603	4.622	4.724	4.595	3.569	6.315	2.156	4.796
Rp.chr1.1886	24.217	32.487	22.341	34.642	7.352	20.7	18.312	8.085	5.396
Rp.chr1.1889	7.4	11.751	6.163	51.175	29.406	89.94	10.103	19.405	5.995
Rp.chr1.1894	519.991	573.704	646.334	645.596	663.473	494.668	363.091	298.081	413.67
Rp.chr1.1895	117.048	149.301	135.584	132.269	91.894	73.522	75.776	51.207	61.151
Rp.chr1.1896	0	0.691	0	0	0	0	0.631	0	0
Rp.chr1.1898	763.505	1054.1	1037.68	1014.06	877.586	683.113	549.372	392.95	601.321
Rp.chr1.1899	90.141	102.99	81.658	121.246	92.813	107.071	63.778	51.207	61.751
Rp.chr1.1900	0	0	0	4.724	0.919	0.714	0	0	0
Rp.chr1.1901	71.305	102.99	111.703	170.06	139.679	99.933	58.726	51.207	59.952
Rp.chr1.1902	38.343	60.135	54.696	88.966	57.893	44.97	23.364	23.178	47.962
Rp.chr1.1903	17.49	16.589	32.355	20.47	7.352	4.997	10.735	7.546	14.988
Rp.chr1.1904	85.432	111.976	90.132	85.03	34.92	76.377	56.2	54.981	85.732
Rp.chr1.1905	25.562	22.119	45.451	23.619	17.46	18.559	16.418	21.561	11.99
Rp.chr1.1906	511.918	906.176	585.475	529.861	464.983	353.334	273.423	196.744	223.622
Rp.chr1.1907	93.504	125.8	132.502	129.119	107.516	74.236	80.827	74.925	90.528
Rp.chr1.1908	88.123	118.888	114.784	166.123	104.759	92.081	58.095	52.825	71.943
Rp.chr1.1909	5.382	6.221	9.244	14.959	11.027	14.99	5.683	3.234	2.998
Rp.chr1.1910	110.321	134.095	157.154	124.395	97.407	77.805	62.515	53.903	82.734
Rp.chr1.1911	0	0	0	0	0	0.714	0	0	0
Rp.chr1.1912	125.121	127.183	143.287	137.78	91.894	92.795	102.297	72.229	81.535
Rp.chr1.1913	170.191	167.964	132.502	116.522	68.001	97.078	81.459	47.973	40.168
Rp.chr1.1914	0	0	0	0	2.757	0	0	0	0
Rp.chr1.1915	0	0.691	0	2.362	0	0	0	0.539	0.6
Rp.chr1.1919	252.932	391.916	351.285	394.444	346.44	254.829	186.913	136.374	190.648
Rp.chr1.1922	78.705	130.639	117.095	94.478	88.218	64.956	68.829	59.293	104.317
Rp.chr1.1923	21.526	49.767	32.355	84.242	54.217	43.542	23.364	15.093	23.381
Rp.chr1.1924	63.906	70.503	126.339	203.127	152.544	83.515	47.991	30.185	40.168
Rp.chr1.1926	1.345	2.765	0	0	1.838	1.428	0	0	0.6
Rp.chr1.1927	335.673	473.479	426.01	499.944	351.034	340.486	244.376	173.566	233.814
Rp.chr1.1929	111.667	160.361	100.147	156.675	148.868	98.505	56.2	63.605	64.149
Rp.chr1.1930	2.018	8.295	12.326	0	0.919	2.855	0.631	0.539	3.597
Rp.chr1.1931	47.088	44.237	39.288	55.899	33.082	32.835	18.944	21.022	17.386
Rp.chr1.1932	160.101	172.111	180.265	221.235	371.251	131.34	101.665	108.883	103.717
Rp.chr1.1933	48.434	55.988	44.681	74.795	114.867	69.953	46.728	22.639	41.367
Rp.chr1.1935	1.345	0.691	0	0	0	0	1.263	0	0
Rp.chr1.1936	20.181	18.663	23.881	50.388	25.73	27.838	13.892	14.015	19.185
Rp.chr1.1937	4.709	9.677	3.852	7.086	3.676	1.428	4.42	3.234	3.597
Rp.chr1.1938	2.691	1.382	3.852	7.873	0.919	7.138	3.789	0.539	0
Rp.chr1.1940	63.906	100.225	78.577	111.798	101.083	82.802	61.252	39.349	64.149
Rp.chr1.1941	8.745	6.912	0.77	0.787	1.838	2.855	2.526	3.773	0.6
Rp.chr1.1942	110.321	119.579	97.836	115.735	46.866	85.657	66.935	78.159	39.568
Rp.chr1.1944	31.617	20.736	46.992	30.705	28.487	26.411	5.052	3.234	5.995
Rp.chr1.1945	0.673	0	3.852	0	0	0.714	0	0	1.199
Rp.chr1.1946	238.133	294.455	293.508	323.586	278.438	237.698	125.03	93.251	147.483
Rp.chr1.1949	0	0	0	0.787	0	0	0	0	0.6
Rp.chr1.1952	1.345	0	0.77	0	0	0	0	0	0
Rp.chr1.1953	0	0	0	0	0	0	0	0	0.6
Rp.chr1.1954	0	0	0.055	0	0	0	0.09	0.11	0.035
Rp.chr1.1955	0	0	3.797	0	0	0	1.805	0.429	0.565
Rp.chr1.1957	57.851	37.325	227.257	44.09	210.437	34.977	29.679	14.015	60.552
Rp.chr1.1959	6.727	6.221	7.704	11.022	5.514	6.424	6.315	5.39	5.995
Rp.chr1.1960	11.436	7.603	14.637	14.959	11.027	8.566	7.578	5.39	8.993
Rp.chr1.1962	357.199	557.807	426.781	309.414	252.708	321.213	237.43	168.715	197.842
Rp.chr1.1963	37.671	29.722	17.718	10.235	12.865	14.99	11.998	12.398	14.988
Rp.chr1.1965	0	0	0	0	0	0	0	0	0
Rp.chr1.1966	12.108	7.603	9.244	2.362	3.676	4.997	4.42	1.617	3.597
Rp.chr1.1967	6.727	10.368	14.637	22.832	11.946	9.993	2.526	4.312	6.595
Rp.chr1.1968	0.673	1.382	0.77	0	0	0.714	0	0	1.199
Rp.chr1.1969	0	0	0	0	0	0	0	0	0
Rp.chr1.1970	25.562	30.413	24.652	37.791	34.001	16.418	15.787	12.398	15.588
Rp.chr1.1972	62.56	76.724	69.333	71.645	42.271	64.956	39.782	36.654	26.379
Rp.chr1.1973	0.673	0	0	0	0	0	0	0	0
Rp.chr1.1974	515.955	567.483	665.593	521.201	457.631	319.072	191.965	168.176	179.857
Rp.chr1.1975	347.782	333.163	455.284	503.093	449.361	246.977	328.361	291.613	395.085
Rp.chr1.1976	0.673	1.382	0	1.575	0	0.714	0	0	0
Rp.chr1.1978	6.727	3.456	8.474	3.149	5.514	4.997	3.157	3.234	3.597
Rp.chr1.1979	633.003	984.283	558.513	857.384	505.416	646.709	690.82	560.587	1020.39
Rp.chr1.1982	288.585	360.12	420.618	392.082	228.816	239.125	193.859	165.481	167.267
Rp.chr1.1983	2.691	0.691	3.081	0.787	0	0.714	3.157	0	1.799
Rp.chr1.1984	25.562	31.796	36.977	32.28	54.217	23.556	25.89	15.093	26.979
Rp.chr1.1985	212.571	237.085	250.368	292.88	224.221	187.731	221.012	144.998	191.248
Rp.chr1.1986	17.49	3.456	25.422	22.045	22.055	32.835	3.157	2.695	10.791
Rp.chr1.1987	2.018	0	0	0	0	0.714	0	1.078	0
Rp.chr1.1988	230.061	310.353	295.049	299.966	253.627	231.987	141.448	105.649	121.703
Rp.chr1.1989	229.388	311.045	245.746	259.813	252.708	166.317	125.03	83.549	107.315
Rp.chr1.1990	29.598	40.09	28.503	41.728	27.568	25.697	13.261	8.624	11.99
Rp.chr1.1991	141.265	226.717	283.493	322.011	258.222	221.28	89.036	73.308	85.732
Rp.chr1.1992	5.382	5.53	4.622	1.575	5.514	12.135	2.526	5.929	2.398
Rp.chr1.1995	12.781	12.442	39.288	14.959	12.865	14.99	8.209	5.39	9.592
Rp.chr1.1996	70.633	79.489	83.97	69.284	25.73	42.115	56.832	40.427	38.969
Rp.chr1.1998	9.418	22.81	6.163	2.362	5.514	4.283	0	0	1.799
Rp.chr1.1999	0.673	0	0	0	1.838	0	0	0	0
Rp.chr1.2000	9.418	15.898	10.015	27.556	15.622	7.852	8.209	6.468	5.995
Rp.chr1.2001	227.37	214.275	123.258	98.414	75.353	176.31	56.2	45.278	28.777
Rp.chr1.2002	0.673	0.691	0	0	0	0	0	0	0
Rp.chr1.2003	3.363	0	0.77	1.575	3.676	0	0	0	0
Rp.chr1.2004	0	0.691	0.77	0	0	0	0	0	0
Rp.chr1.2007	0	0	0	0	0	0	46.097	2.156	1.199
Rp.chr1.2008	0	0.691	0	0	0.919	1.428	45.465	3.773	1.799
Rp.chr1.2009	50.452	85.019	60.859	59.048	40.433	34.977	30.31	24.256	37.77
Rp.chr1.2010	27.58	42.855	56.236	51.175	45.947	39.973	22.733	9.702	17.986
Rp.chr1.2011	159.428	217.731	205.687	265.324	229.734	160.607	133.239	86.783	98.921
Rp.chr1.2013	41.034	67.047	101.688	73.22	44.109	49.253	37.256	28.568	49.76
Rp.chr1.2014	18.835	36.634	28.503	37.004	27.568	17.845	11.366	10.241	14.988
Rp.chr1.2016	17.49	26.266	22.341	32.28	41.352	22.128	17.049	15.093	21.583
Rp.chr1.2017	4.709	5.53	6.163	4.724	10.108	2.855	3.789	1.617	8.393
Rp.chr1.2018	0	0.691	0	0	0	0	0	0	0
Rp.chr1.2020	41.707	41.473	57.777	99.201	59.731	48.539	22.101	22.639	48.561
Rp.chr1.2022	161.446	207.363	179.494	183.444	113.948	115.637	102.297	63.605	116.907
Rp.chr1.2023	0	0	0	0	0	0.714	0	0	0
Rp.chr1.2024	0	0	0	0	0	1.428	0	0	0
Rp.chr1.2025	1.345	0	0.77	1.575	0	1.428	0.631	0.539	0
Rp.chr1.2026	78.176	122.603	104.385	97.305	85.185	67.888	44.777	31.576	44.206
Rp.chr1.2027	34.837	37.757	57.391	34.964	26.007	27.762	19.001	16.397	19.943
Rp.chr1.2029	0	0	0	0	0	0	0	0	0
Rp.chr1.2030	785.704	1316.76	796.555	1136.09	1017.26	921.525	464.125	446.313	646.885
Rp.chr1.2032	513.264	1110.78	486.869	514.115	429.144	432.567	236.167	182.73	155.876
Rp.chr1.2033	13.454	15.898	21.57	25.194	25.73	14.276	13.892	8.085	21.583
Rp.chr1.2034	2.018	2.765	0	0	5.514	0	1.894	1.617	0
Rp.chr1.2035	0	0	0.77	0.787	0	0	0	0	0.599
Rp.chr1.2036	0	0	0	0	0	0	0	1.078	0
Rp.chr1.2038	1.345	2.765	0	1.575	4.595	1.428	1.894	2.695	0
Rp.chr1.2039	0	1.382	0.77	0	0	0	0	0	0
Rp.chr1.2040	1615.81	2446.19	2529.1	2942.19	2399.35	2068.61	1427.11	1112.55	1501.8
Rp.chr1.2041	565.734	677.386	704.882	981.779	800.395	660.985	334.044	258.732	349.522
Rp.chr1.2042	273.786	375.327	167.169	396.806	393.305	442.56	284.79	154.161	114.509
Rp.chr1.2043	20.181	26.266	42.37	24.407	56.055	29.98	14.524	8.085	13.789
Rp.chr1.2047	2.018	0	0.77	0	0	0.714	0	0	0
Rp.chr1.2049	0	1.382	0.77	0	0	0	0	1.617	0
Rp.chr1.2052	0.673	1.382	1.541	0	0	0	0.631	0.539	0
Rp.chr1.2054	19.508	15.207	7.704	18.108	9.189	12.849	6.315	5.39	4.796
Rp.chr1.2055	12.108	20.045	18.489	27.556	28.487	9.993	8.84	10.241	16.187
Rp.chr1.2056	2.018	0	0	0	1.838	0.714	0	0.539	0
Rp.chr1.2057	0	0	0	0	0	0	0.631	0	0
Rp.chr1.2058	139.92	111.976	123.258	159.824	134.165	118.492	82.722	56.059	80.336
Rp.chr1.2059	1.345	2.074	0.77	3.937	0	0	1.894	0	1.199
Rp.chr1.2060	503.173	588.22	550.809	819.593	795.8	659.557	253.216	248.491	385.493
Rp.chr1.2061	0	0	0.77	0	0	0	0	0	0
Rp.chr1.2062	135.211	161.052	133.273	118.884	46.866	80.66	84.616	88.939	80.936
Rp.chr1.2063	0	2.074	0	0	0	0	0	0	0
Rp.chr1.2065	211.898	294.455	268.086	235.407	192.058	157.037	120.609	119.664	199.641
Rp.chr1.2068	0	0	0	1.575	0.919	0	0	0	1.799
Rp.chr1.2069	7.4	13.133	6.163	5.511	0	6.424	8.209	2.156	1.199
Rp.chr1.2072	26787.3	25587.2	38462.7	37862.7	38883.9	18390.5	9105.06	3202.35	4876.52
Rp.chr1.2074	78.032	118.888	98.606	77.944	57.893	80.66	46.728	31.264	38.969
Rp.chr1.2079	0	0.691	2.311	0	0.919	0	0	1.617	4.796
Rp.chr1.2083	14.127	9.677	14.637	11.81	7.352	2.855	1.263	9.702	0.6
Rp.chr1.2084	75.341	73.959	103.999	114.16	109.354	60.674	82.722	42.044	97.722
Rp.chr1.2085	53.143	60.826	67.792	68.496	56.055	67.098	19.575	19.944	26.979
Rp.chr1.2086	22.199	19.354	31.585	20.47	16.541	7.852	11.366	5.929	8.393
Rp.chr1.2087	128.484	140.316	138.665	146.44	143.354	111.354	68.829	48.512	79.137
Rp.chr1.2088	10.763	22.119	15.407	17.321	16.541	12.135	3.789	11.32	10.791
Rp.chr1.2089	21.526	17.971	23.881	17.321	5.514	14.276	4.42	11.32	12.59
Rp.chr1.2090	94.85	108.52	104.769	96.052	83.623	79.946	54.937	54.981	84.533
Rp.chr1.2091	52.47	47.693	38.518	34.642	24.811	29.98	20.207	25.334	17.986
Rp.chr1.2092	12.781	11.059	12.326	14.959	7.352	13.562	5.683	4.312	9.592
Rp.chr1.2095	19.508	24.192	16.948	25.981	15.622	15.704	25.89	8.085	10.791
Rp.chr1.2097	0	0	0	0	1.838	0	0	0	0
Rp.chr1.2098	0.673	0.691	0	0.787	0	0	0	0.539	0
Rp.chr1.2099	2.691	3.456	3.852	2.362	2.757	0	1.263	1.617	2.398
Rp.chr1.2104	30.271	20.045	21.57	12.597	22.973	16.418	4.42	6.468	7.194
Rp.chr1.2105	80.723	98.843	87.051	65.347	52.379	59.96	55.569	30.185	37.77
Rp.chr1.2106	296.657	458.272	353.596	444.832	610.175	352.621	284.79	202.135	343.526
Rp.chr1.2107	12.108	13.133	13.867	25.981	17.46	12.135	11.998	7.007	8.993
Rp.chr1.2108	2.018	4.838	1.541	3.149	3.676	2.141	0.631	0	0.6
Rp.chr1.2110	294.639	334.546	469.921	418.063	305.087	265.536	179.335	113.734	161.272
Rp.chr1.2111	9.418	25.575	14.637	22.832	20.217	22.842	18.944	8.085	5.995
Rp.chr1.2112	199.789	179.715	184.117	147.227	124.976	132.768	78.933	60.371	79.736
Rp.chr1.2113	4.036	6.221	3.852	1.575	0	1.428	3.157	0.539	1.799
Rp.chr1.2114	4.709	5.53	4.622	6.299	5.514	9.279	1.894	0	4.197
Rp.chr1.2115	0	0	0	0.787	0.919	0	0	0.539	0
Rp.chr1.2116	100.904	161.743	154.072	264.537	231.572	137.765	82.722	75.464	136.092
Rp.chr1.2117	50.452	90.549	60.088	76.369	78.11	45.684	25.259	29.107	41.967
Rp.chr1.2118	495.774	517.025	342.041	596.783	424.549	423.287	249.428	217.227	238.61
Rp.chr1.2119	3.363	5.53	2.311	3.937	0.919	1.428	1.894	0	3.597
Rp.chr1.2120	0	1.382	0	0	0	0	0.631	0.539	0
Rp.chr1.2121	370.653	526.011	402.129	418.063	283.033	306.223	251.954	203.213	271.584
Rp.chr1.2122	80.05	100.225	129.421	136.205	137.841	81.374	45.465	50.129	57.554
Rp.chr1.2123	8.745	8.295	18.489	12.597	5.514	3.569	6.315	2.695	9.592
Rp.chr1.2124	0	0	0.77	0	0	1.428	0	0.539	0.6
Rp.chr1.2125	1.345	0	0	0	0	0	0.631	0	0
Rp.chr1.2126	7.4	12.442	10.015	12.597	10.108	16.418	7.578	5.39	6.595
Rp.chr1.2127	32.289	22.119	32.355	53.537	36.758	36.404	17.049	21.561	33.573
Rp.chr1.2128	2.691	2.765	3.081	7.086	5.514	4.997	2.526	9.163	4.197
Rp.chr1.2130	0.673	0	3.852	0	0.919	4.997	2.526	0.539	2.998
Rp.chr1.2131	4.036	14.515	3.852	5.511	7.352	4.997	4.42	0	2.398
Rp.chr1.2132	2.018	2.074	8.474	13.384	0	1.428	0	1.617	4.197
Rp.chr1.2133	21.526	21.428	29.274	28.343	28.487	29.98	15.155	9.163	14.988
Rp.chr1.2134	24.217	28.34	40.829	17.321	26.649	10.707	9.472	11.859	19.185
Rp.chr1.2135	271.767	340.075	372.855	241.705	180.112	171.314	195.753	152.005	142.087
Rp.chr1.2136	4.036	4.838	1.541	2.362	1.838	0	2.526	1.617	1.799
Rp.chr1.2137	0	1.382	0	0.787	0	0	1.263	0	0
Rp.chr1.2138	1432.83	1943.68	2026.82	2202.11	1468.46	1477.58	1072.86	954.615	1179.26
Rp.chr1.2139	93.504	104.373	117.095	109.436	147.03	94.936	43.571	27.49	49.161
Rp.chr1.2140	26.235	49.076	53.925	55.112	75.353	57.818	23.364	19.405	34.772
Rp.chr1.2141	0	1.382	0	0.787	0	0	0	0	0
Rp.chr1.2142	0	1.382	9.244	0.787	0	0	0.631	0	0.6
Rp.chr1.2143	0.673	0.691	0	0	0	0	0.631	0.539	0
Rp.chr1.2145	6.054	11.059	8.474	8.66	0	5.71	1.894	2.156	5.995
Rp.chr1.2146	0	2.765	24.652	6.299	0.919	0.714	5.052	0	2.998
Rp.chr1.2148	138.575	205.981	189.509	144.866	138.76	124.202	82.722	61.449	83.933
Rp.chr1.2149	3.363	0	0	0.787	2.757	1.428	0	0	0
Rp.chr1.2150	63.233	85.71	84.74	77.157	63.407	58.532	29.047	21.022	31.175
Rp.chr1.2151	30.271	31.796	30.044	29.918	24.811	27.838	12.629	10.241	12.59
Rp.chr1.2152	3.363	8.295	1.541	7.086	5.514	2.141	3.157	0.539	2.998
Rp.chr1.2153	6.054	6.912	10.785	7.086	3.676	2.855	5.052	7.007	7.194
Rp.chr1.2154	2.691	1.382	0.77	3.149	0	5.71	1.894	4.851	1.799
Rp.chr1.2156	0.673	0.691	2.311	0	3.676	1.428	0	0	0
Rp.chr1.2157	12.781	20.736	13.096	23.619	34.92	27.838	3.789	6.468	10.192
Rp.chr1.2158	387.47	498.362	523.076	604.656	501.74	344.769	251.322	174.105	260.193
Rp.chr1.2159	172.882	270.954	222.635	280.283	192.058	193.442	97.245	94.33	136.691
Rp.chr1.2161	16.145	12.335	15.407	14.172	7.352	16.418	3.789	5.39	1.799
Rp.chr1.2162	2.018	0.798	0	0	0	0	0.631	1.078	0
Rp.chr1.2163	0.673	0	0	0	0	0	0	0	0.6
Rp.chr1.2164	0	0	0	0	0	0	0	0	0
Rp.chr1.2165	215.261	230.173	201.065	226.746	192.058	158.465	115.558	81.393	107.315
Rp.chr1.2166	7.4	0	2.311	0	0.919	0	0	1.078	2.998
Rp.chr1.2167	105.613	151.375	130.191	144.078	90.056	112.068	57.463	48.512	58.154
Rp.chr1.2170	50.452	85.71	99.377	66.134	34.92	37.118	22.101	16.71	22.782
Rp.chr1.2171	14.127	25.575	16.948	14.959	4.595	11.421	5.683	5.929	13.189
Rp.chr1.2172	1488.67	2088.15	2262.55	1739.96	1838.8	1024.31	1046.33	633.894	1279.98
Rp.chr1.2174	23.544	30.413	31.585	44.09	30.325	32.121	22.733	11.32	20.384
Rp.chr1.2175	0	0	0	0	0	0	0	0	0
Rp.chr1.2176	0.673	0.691	0	2.362	0	0.714	0	0	1.199
Rp.chr1.2177	57.851	22.81	24.652	16.534	20.217	17.131	5.683	17.788	11.391
Rp.chr1.2178	0	0.691	3.081	0	0.919	0	0	0	0
Rp.chr1.2179	908.134	425.785	281.953	558.992	480.604	529.645	270.897	357.374	287.171
Rp.chr1.2182	0	0	0	0.787	0	0	0	0	0
Rp.chr1.2184	0.673	2.765	0.77	0.787	0	0.714	1.263	0	0
Rp.chr1.2185	0.673	0	0	1.575	0	0.714	0.631	0	1.199
Rp.chr1.2186	0.673	0	0	0	0	2.141	0	0	0
Rp.chr1.2189	47.761	19.354	68.562	29.131	11.946	27.125	10.103	12.398	8.993
Rp.chr1.2191	101.576	77.416	153.302	112.586	45.947	60.674	35.993	15.632	31.775
Rp.chr1.2193	127.811	196.995	140.976	166.91	123.138	126.344	65.041	60.91	98.322
Rp.chr1.2194	139.247	249.527	101.688	478.686	344.602	541.779	143.342	328.267	371.104
Rp.chr1.2195	35.653	41.473	57.777	37.004	47.785	33.549	19.575	8.624	20.983
Rp.chr1.2196	7.4	0.691	4.622	7.086	0.919	4.997	1.263	5.929	0
Rp.chr1.2197	2.691	0.691	0	0	0	0	0	0	0.6
Rp.chr1.2198	3.363	4.838	5.393	3.149	1.838	4.997	7.578	1.078	4.197
Rp.chr1.2199	334.328	644.899	486.869	766.843	582.607	489.671	281.632	245.257	332.135
Rp.chr1.2200	81.396	159.67	117.095	138.567	134.165	77.091	61.883	45.278	58.753
Rp.chr1.2201	49.779	31.796	36.207	54.325	65.245	46.397	27.153	30.185	40.768
Rp.chr1.2203	11.436	15.898	9.244	14.959	5.514	13.562	3.789	3.773	8.393
Rp.chr1.2204	0	2.765	0	0	0	0	0	0.539	0.6
Rp.chr1.2205	32.289	38.708	37.748	24.407	17.46	22.842	22.101	8.624	17.386
Rp.chr1.2206	77.36	144.463	108.621	92.903	81.785	72.094	50.517	24.256	59.353
Rp.chr1.2207	4.036	0	0	0.787	1.838	2.855	1.894	0.539	0.6
Rp.chr1.2208	4.036	5.53	8.474	2.362	1.838	2.141	3.157	3.773	0
Rp.chr1.2209	170.191	190.774	200.294	168.485	125.894	112.068	66.935	56.059	47.962
Rp.chr1.2210	452.049	614.486	656.349	556.63	383.197	318.358	289.21	192.432	258.994
Rp.chr1.2214	2.018	1.382	0.77	1.575	8.27	11.421	2.526	1.617	0
Rp.chr1.2215	32.289	12.442	9.244	20.47	20.217	117.778	5.683	26.412	62.95
Rp.chr1.2217	13.454	12.442	8.474	25.981	18.379	28.552	6.315	10.781	9.592
Rp.chr1.2218	637.039	960.782	935.22	1162.07	954.776	872.272	417.397	341.742	469.426
Rp.chr1.2219	36.998	34.561	43.911	38.578	11.027	28.552	22.733	17.788	16.787
Rp.chr1.2220	57.851	58.753	72.414	70.071	51.461	42.828	36.625	35.037	37.77
Rp.chr1.2221	2.018	4.147	0	1.575	0	0	0.631	0.539	0
Rp.chr1.2222	27.58	13.824	30.044	18.108	24.811	15.704	10.103	4.851	25.779
Rp.chr1.2223	1.345	0	0.77	1.575	0.919	0	0	0	0
Rp.chr1.2226	1.345	0	1.541	0	0	2.141	1.894	0.539	0
Rp.chr1.2227	124.448	140.316	141.747	103.721	79.029	80.66	79.564	42.583	73.594
Rp.chr1.2228	26.908	37.325	38.518	37.996	26.649	28.552	23.364	15.632	21.73
Rp.chr1.2229	402.27	581.308	362.841	501.518	434.658	419.718	193.859	157.396	222.423
Rp.chr1.2230	1.345	3.456	0	2.362	0	0	1.894	1.617	1.199
Rp.chr1.2232	286.567	462.42	430.633	525.138	505.416	358.331	167.969	125.593	162.471
Rp.chr1.2233	64.578	93.313	102.458	119.672	113.948	74.236	30.31	28.568	37.77
Rp.chr1.2234	67.942	69.121	65.481	82.668	83.623	62.101	30.31	26.412	50.36
Rp.chr1.2235	0.673	3.456	2.311	3.149	2.757	0.714	1.894	0.539	1.199
Rp.chr1.2236	95.522	96.769	90.132	95.265	78.11	64.956	47.36	40.966	70.744
Rp.chr1.2237	237.46	336.619	342.811	248.004	277.519	202.721	174.284	107.266	151.08
Rp.chr1.2239	0	0	0	0	0	0	0	0	0.6
Rp.chr1.2240	160.773	140.316	137.125	114.948	78.11	115.637	59.357	68.995	80.936
Rp.chr1.2242	0	0	0	0	0	0	0	0	0
Rp.chr1.2244	45.07	32.487	33.126	56.687	45.947	40.687	18.944	10.241	20.384
Rp.chr1.2245	0.673	0.691	2.311	3.149	1.838	0	1.263	0	0.6
Rp.chr1.2246	2107.54	2994.32	2603.05	2198.96	1696.36	1508.27	959.823	592.929	845.926
Rp.chr1.2247	12.781	11.059	15.407	20.47	32.163	9.993	9.472	10.241	11.391
Rp.chr1.2250	24.217	47.693	27.733	48.026	57.893	30.694	23.364	12.398	25.18
Rp.chr1.2251	8.745	18.663	10.785	14.172	21.136	9.279	3.157	5.929	4.197
Rp.chr1.2252	602.059	809.407	748.022	900.686	728.718	656.702	384.561	355.757	535.973
Rp.chr1.2253	8.072	4.147	5.393	7.873	5.514	4.997	5.052	4.312	0.6
Rp.chr1.2254	24.89	16.589	33.896	33.067	9.189	14.99	13.261	11.859	25.779
Rp.chr1.2255	3740.84	5084.54	5265.43	5890.67	4874.97	4092.25	1722.63	1178.31	1625.9
Rp.chr1.2256	63.906	96.769	110.162	148.802	152.544	92.081	83.353	71.69	86.931
Rp.chr1.2260	0	0	0	0	0	0	0	0	0
Rp.chr1.2262	1023.16	28.34	3.081	207.063	1250.67	24.269	1.894	5.39	29.976
Rp.chr1.2263	76.687	93.313	83.97	178.72	128.651	89.226	51.78	50.668	64.748
Rp.chr1.2265	16.817	33.178	33.896	12.597	11.027	13.562	4.42	5.39	11.391
Rp.chr1.2268	3.363	3.456	0.77	0	2.757	0.714	1.894	3.234	1.199
Rp.chr1.2269	87.45	107.829	99.377	117.31	103.84	64.956	47.991	28.029	44.964
Rp.chr1.2270	18.835	53.223	42.37	39.366	22.055	31.407	17.681	24.256	17.986
Rp.chr1.2271	14.799	13.824	16.948	14.172	11.946	13.562	8.84	9.163	11.99
Rp.chr1.2272	5.382	20.736	9.244	12.597	4.595	7.852	2.526	8.085	1.799
Rp.chr1.2273	7.4	6.912	0.77	2.362	3.676	4.997	1.894	2.156	1.799
Rp.chr1.2274	8.745	12.442	7.704	14.172	18.379	6.424	6.315	5.39	2.998
Rp.chr1.2275	2.018	0.691	0	2.362	2.757	2.141	0.631	0.539	0
Rp.chr1.2279	55.833	60.135	36.207	51.175	21.136	33.549	30.31	29.107	27.578
Rp.chr1.2280	276.476	351.135	286.575	369.25	399.738	244.122	294.893	209.142	355.517
Rp.chr1.2281	1087.74	1535.18	1439.04	1499.04	1133.05	1114.97	577.788	390.794	610.314
Rp.chr1.2282	0	0	1.541	0.787	0.919	0.714	0.631	0.539	0
Rp.chr1.2283	2.018	2.074	2.311	1.575	0.919	0.714	6.946	1.617	0
Rp.chr1.2284	22.872	38.708	20.8	27.556	10.108	21.414	20.838	24.256	7.194
Rp.chr1.2285	7.4	7.603	3.081	3.149	3.676	6.424	6.315	2.695	2.398
Rp.chr1.2286	1.345	2.074	3.852	2.362	0.919	0.714	1.263	1.078	0.6
Rp.chr1.2287	6.054	4.147	0.77	5.511	0	2.141	3.157	1.078	1.199
Rp.chr1.2288	262.35	399.519	338.189	356.653	229.734	209.145	130.713	129.366	143.286
Rp.chr1.2289	0.673	2.765	1.541	2.362	0.919	4.997	0	0.539	2.398
Rp.chr1.2290	43.725	40.09	33.896	42.515	42.271	46.397	25.89	16.171	20.384
Rp.chr1.2291	172.882	185.244	176.413	243.28	202.166	159.179	112.4	80.315	146.883
Rp.chr1.2292	13.454	11.059	23.881	18.108	7.352	12.849	11.998	4.312	10.192
Rp.chr1.2293	42.38	37.325	50.844	71.645	64.326	47.825	27.153	19.405	28.178
Rp.chr1.2294	341.727	399.519	439.877	388.932	170.003	284.095	209.014	200.518	194.845
Rp.chr1.2295	0.673	0	0	0	0	0.714	0	0	0
Rp.chr1.2296	0.673	2.765	2.311	0	2.757	0.714	0	0	0
Rp.chr1.2297	141.265	157.596	171.02	202.339	177.355	134.196	110.506	105.11	139.089
Rp.chr1.2298	121.085	165.89	145.599	208.638	189.301	166.317	82.722	70.612	98.322
Rp.chr1.2299	23.544	14.515	14.637	18.108	12.865	19.987	7.578	11.32	16.787
Rp.chr1.2300	137.229	190.774	200.294	169.272	86.38	96.364	85.879	80.854	104.317
Rp.chr1.2302	2.691	10.368	6.163	4.724	0.919	3.569	5.683	5.39	3.597
Rp.chr1.2303	7.4	9.677	13.096	19.683	13.784	7.138	6.946	8.624	13.189
Rp.chr1.2306	1.345	0.691	2.311	0	0	0	0	1.078	0
Rp.chr1.2307	1.345	0.691	3.852	2.362	0	0	0.631	0	1.199
Rp.chr1.2308	36.998	68.43	41.6	68.496	46.866	59.246	39.151	21.022	28.178
Rp.chr1.2309	18.163	0.691	0	0	0	0	0.631	0	1.799
Rp.chr1.2310	0	0	0	0	0	0.714	0	0	0
Rp.chr1.2311	3.363	15.207	6.933	11.022	7.352	3.569	0	1.078	2.398
Rp.chr1.2312	227.37	345.605	319.7	229.895	126.813	132.768	142.711	134.756	145.084
Rp.chr1.2313	0.673	0	3.852	0	0	0	0	0	0
Rp.chr1.2314	1.345	0.691	0	4.724	0	0.714	0.631	2.156	0
Rp.chr1.2315	2.018	3.456	0.77	9.448	3.676	4.283	1.894	6.468	1.799
Rp.chr1.2316	6.054	2.765	10.015	5.511	6.433	2.141	0	1.078	1.199
Rp.chr1.2317	69.287	72.577	86.281	91.328	70.758	64.956	42.308	22.1	44.964
Rp.chr1.2318	23.544	10.368	21.57	14.172	11.946	10.707	11.366	6.468	4.197
Rp.chr1.2319	4.709	2.074	10.015	6.299	4.595	8.566	7.578	9.163	5.396
Rp.chr1.2320	36.998	51.15	34.666	50.388	34.92	39.973	18.944	29.646	22.782
Rp.chr1.2321	41.707	49.767	60.088	0.787	0.919	2.141	11.998	6.468	33.573
Rp.chr1.2323	96.195	108.52	105.54	259.026	402.495	163.462	129.45	175.183	210.432
Rp.chr1.2324	569.097	814.937	854.332	903.835	798.557	641.712	316.363	309.401	351.32
Rp.chr1.2326	0	0	0	0	0	0	0.631	0	0
Rp.chr1.2328	0	0	0	0	0	0	0	0	0
Rp.chr1.2329	4.709	0	3.081	0	2.757	0.714	1.263	1.617	8.393
Rp.chr1.2331	103.595	32.487	24.652	6.299	1.838	3.569	5.052	4.312	8.993
Rp.chr1.2332	0	0	0	0	0	0	0	0	0
Rp.chr1.2333	0	0	1.541	0	0	0	0	0	0
Rp.chr1.2334	0	0	0	0	0	0	0	0	0
Rp.chr1.2335	1.345	0	2.311	0.787	0	0.714	0	0	0.6
Rp.chr1.2336	0.673	4.147	0.77	0	0	3.569	0.631	3.234	4.197
Rp.chr1.2337	20.853	4.838	1.541	2.362	5.514	1.428	0	1.617	0.6
Rp.chr1.2339	1.345	6.221	9.244	6.299	2.757	2.141	3.789	3.234	10.791
Rp.chr1.2340	39.016	43.546	40.059	41.728	11.946	30.694	17.681	17.788	14.988
Rp.chr1.2342	20.853	26.957	20.8	26.769	18.379	15.704	13.892	9.702	10.791
Rp.chr1.2343	0	0.691	0.77	0.787	0	0	0	0	0
Rp.chr1.2344	1.345	0.691	6.163	12.597	3.676	5.71	3.789	2.695	7.794
Rp.chr1.2345	20.181	17.971	20.8	21.257	24.811	14.276	12.629	16.71	7.194
Rp.chr1.2346	24.202	88.544	55.394	37.248	20.125	54.425	16.946	49.24	41.595
Rp.chr1.2347	24.755	0.018	40.903	36.548	34.088	6.171	18.759	0.028	13.039
Rp.chr1.2348	159.577	194.143	154.071	164.76	148.872	122.852	90.588	66.623	106.038
Rp.chr1.2349	1.345	8.295	3.852	7.086	6.433	4.997	5.052	4.312	3.597
Rp.chr1.2350	24.217	35.943	22.341	40.153	39.514	35.69	14.524	7.007	10.192
Rp.chr1.2352	162.119	223.952	203.376	173.209	119.462	140.62	80.196	87.861	90.528
Rp.chr1.2353	0.673	1.382	1.541	3.149	2.757	2.855	1.263	3.234	0
Rp.chr1.2354	57.179	65.665	56.236	69.284	42.271	57.105	35.362	30.724	42.566
Rp.chr1.2355	18.163	7.603	6.933	3.149	0.919	14.276	5.052	4.851	2.998
Rp.chr1.2357	0	0	0	0	0	0	0	0	0
Rp.chr1.2358	0	0.691	0	0	2.757	0.714	0.631	0	0.6
Rp.chr1.2359	167.5	147.228	192.591	176.358	181.031	102.788	113.663	57.137	117.506
Rp.chr1.2361	92.159	60.826	51.614	89.754	63.407	47.825	66.935	42.044	59.952
Rp.chr1.2362	7.4	11.059	5.393	5.511	3.676	8.566	17.049	6.468	11.391
Rp.chr1.2363	2.691	6.912	10.785	3.149	9.189	2.855	3.789	4.312	4.197
Rp.chr1.2364	0.673	0	0.77	1.575	0	0	0.631	0.539	0
Rp.chr1.2365	6.054	4.838	15.407	4.724	10.108	9.279	8.84	9.163	16.787
Rp.chr1.2366	17.49	11.059	24.652	40.153	35.839	19.987	29.047	22.1	34.772
Rp.chr1.2367	93.035	110.337	92.337	55.702	30.669	72.885	63.429	37.09	45.121
Rp.chr1.2368	97.336	153.014	122.594	165.533	91.55	112.704	84.965	89.042	113.753
Rp.chr1.2369	0.673	0	0	0	0	0.714	0	0.539	0
Rp.chr1.2371	79.378	100.225	84.74	72.433	62.488	67.098	54.306	28.029	46.163
Rp.chr1.2373	12.781	15.898	25.422	22.832	6.433	12.849	8.209	11.32	5.396
Rp.chr1.2374	2.691	0	0	0	0	0	0	0	0
Rp.chr1.2375	667.31	868.851	893.62	735.35	510.01	528.931	498.224	401.035	481.417
Rp.chr1.2376	0	2.074	0	4.724	0.919	0	0.631	0.539	0.6
Rp.chr1.2377	2.691	0.691	0	3.149	0.919	9.279	6.315	2.156	7.194
Rp.chr1.2378	8.072	15.898	9.244	7.873	7.352	4.997	1.894	0	0
Rp.chr1.2379	0	0	0	0	0	0	0	0	0
Rp.chr1.2380	0	0	0	0	0	0	0	0	0
Rp.chr1.2381	604.75	723.006	735.696	762.119	494.389	431.139	308.785	247.952	332.735
Rp.chr1.2382	191.044	143.08	202.605	350.354	479.686	179.879	116.821	108.344	200.84
Rp.chr1.2383	39.016	36.634	26.192	41.728	24.811	28.552	31.573	17.249	38.369
Rp.chr1.2385	2.691	0	2.311	3.149	0	0	0	0	0
Rp.chr1.2386	277.822	429.933	266.545	371.612	333.574	322.641	142.079	133.139	154.677
Rp.chr1.2387	60.542	66.356	87.821	81.881	101.083	77.091	32.836	30.185	33.573
Rp.chr1.2388	28.253	38.017	31.585	30.705	45.947	26.411	17.681	12.398	29.377
Rp.chr1.2389	913.515	998.799	1301.14	1260.49	1111.91	800.177	616.939	402.652	614.511
Rp.chr1.2390	10.09	14.515	12.326	16.534	24.811	8.566	2.526	7.546	5.995
Rp.chr1.2391	164.137	145.154	177.954	218.873	272.925	144.903	77.67	74.386	92.926
Rp.chr1.2392	18.835	17.971	24.652	35.429	20.217	22.842	9.472	7.546	19.784
Rp.chr1.2393	15.472	24.884	20.029	16.534	19.298	9.993	10.735	8.624	7.794
Rp.chr1.2394	13.454	53.223	27.733	3.149	8.27	14.276	5.683	5.39	13.189
Rp.chr1.2395	9.418	6.221	6.933	3.937	3.676	2.855	3.157	1.078	3.597
Rp.chr1.2397	77.36	80.18	78.577	79.519	34.92	47.825	39.151	36.654	47.362
Rp.chr1.2398	168.846	402.975	238.812	346.418	151.625	102.074	46.097	51.746	28.777
Rp.chr1.2399	86.777	104.373	83.97	103.925	70.758	74.236	41.677	36.115	52.758
Rp.chr1.2400	4.709	6.912	3.081	7.086	7.352	5.71	1.894	2.695	2.398
Rp.chr1.2401	2.691	4.838	20.8	2.362	2.757	4.997	3.157	4.851	4.197
Rp.chr1.2402	28.253	30.413	43.14	34.642	9.189	19.273	18.312	23.178	14.389
Rp.chr1.2403	2.691	5.53	1.541	0.787	5.514	1.428	1.894	1.078	1.199
Rp.chr1.2404	771.577	1209.62	1039.99	995.163	969.479	862.992	507.696	356.296	479.618
Rp.chr1.2405	65.251	79.489	67.792	96.839	96.488	49.253	39.782	20.483	35.971
Rp.chr1.2406	16.145	6.221	8.474	7.086	1.838	8.566	9.472	9.163	9.592
Rp.chr1.2407	51.125	54.606	148.68	51.175	90.975	59.96	41.677	32.881	16.187
Rp.chr1.2408	149.338	192.156	218.783	141.716	145.192	107.071	50.517	26.951	43.166
Rp.chr1.2409	82.068	98.843	85.51	72.433	56.055	59.246	39.782	35.037	41.367
Rp.chr1.2410	39.016	47.002	47.762	39.366	9.189	14.276	24.627	22.639	16.187
Rp.chr1.2411	7.4	5.53	2.311	4.724	8.27	7.852	2.526	2.156	2.398
Rp.chr1.2412	0	0	0	0	0	0	0	0	0
Rp.chr1.2413	0	0	0	0.787	0.919	1.428	1.263	0	0
Rp.chr1.2414	11.436	20.736	24.652	17.321	11.946	9.279	7.578	10.241	16.787
Rp.chr1.2415	0	0	0	0	0	2.141	0	1.078	1.199
Rp.chr1.2416	22.872	20.045	22.341	18.896	23.892	9.993	6.946	9.702	19.784
Rp.chr1.2418	34.98	44.237	35.437	30.705	22.973	29.266	15.155	12.398	22.182
Rp.chr1.2419	222.661	503.201	333.567	281.071	261.897	256.257	94.088	77.081	71.943
Rp.chr1.2420	8.072	15.898	10.785	50.388	54.217	39.973	15.787	23.717	7.794
Rp.chr1.2421	10.763	5.53	5.393	22.832	14.703	9.993	3.789	9.702	7.194
Rp.chr1.2423	2.691	7.603	4.622	5.511	3.676	1.428	1.894	1.078	2.998
Rp.chr1.2424	84.086	126.491	103.229	130.694	90.056	77.091	54.306	45.278	53.957
Rp.chr1.2425	2.018	2.765	5.393	1.575	4.595	2.141	3.789	3.234	2.998
Rp.chr1.2426	457.43	504.583	628.616	488.921	385.035	269.819	216.592	147.154	208.034
Rp.chr1.2427	0	2.074	4.622	3.149	0	4.283	0.631	0	1.199
Rp.chr1.2428	395.543	498.362	446.04	495.22	618.445	426.143	170.495	148.771	168.466
Rp.chr1.2429	7.4	16.589	8.474	13.384	1.838	5.71	4.42	7.546	2.398
Rp.chr1.2430	59.197	60.826	64.71	62.985	62.488	57.105	28.416	19.405	34.173
Rp.chr1.2431	159.428	156.905	169.48	212.574	202.166	113.495	77.67	62.527	93.526
Rp.chr1.2433	33.635	54.606	80.888	85.817	40.433	90.653	16.418	23.178	38.969
Rp.chr1.2435	162.791	165.199	197.213	156.675	102.921	116.351	80.827	64.683	106.115
Rp.chr1.2437	7.4	8.295	2.311	4.724	0.919	3.569	4.42	1.078	4.796
Rp.chr1.2438	234.769	293.073	248.057	273.198	144.273	174.883	178.704	140.686	158.873
Rp.chr1.2439	12.108	16.589	15.407	11.022	6.433	3.569	11.998	4.312	10.192
Rp.chr1.2440	269.077	286.852	234.19	322.011	273.843	204.149	104.823	94.869	142.686
Rp.chr1.2441	820.684	1083.82	1194.06	921.156	442.009	644.568	676.296	449.009	455.637
Rp.chr1.2444	36.325	63.591	55.466	66.134	84.542	37.832	37.256	31.803	43.166
Rp.chr1.2445	75.341	135.477	133.273	146.44	128.651	69.239	50.517	31.264	38.369
Rp.chr1.2446	10.763	18.663	12.326	21.257	17.46	19.273	6.315	4.851	7.194
Rp.chr1.2447	340.382	511.495	339.73	388.145	434.658	312.647	166.706	146.615	191.248
Rp.chr1.2448	106.285	104.373	118.636	94.478	91.894	102.788	73.881	35.576	82.734
Rp.chr1.2449	298.002	436.845	381.329	349.567	161.733	223.422	131.976	109.422	93.526
Rp.chr1.2450	6.054	8.986	9.244	7.873	3.676	5.71	3.789	3.234	4.197
Rp.chr1.2451	63.906	94.005	75.496	63.772	22.973	29.98	33.468	17.249	32.374
Rp.chr1.2454	2.018	0.691	0	1.575	1.838	3.569	0	3.234	0.6
Rp.chr1.2455	3.363	4.147	2.311	1.575	1.838	1.428	3.157	0.539	0
Rp.chr1.2456	11.436	25.575	16.178	11.022	10.108	15.704	4.42	7.007	1.799
Rp.chr1.2459	36.325	47.002	87.051	47.239	49.623	38.546	27.153	13.476	19.784
Rp.chr1.2460	89.468	130.639	123.258	148.015	96.488	99.933	68.198	50.129	68.346
Rp.chr1.2461	76.687	64.283	67.792	45.664	29.406	31.407	43.571	20.483	19.185
Rp.chr1.2462	156.737	225.334	193.361	191.317	147.949	706.669	168.601	313.174	323.143
Rp.chr1.2463	1.345	2.765	3.852	4.724	0	0.714	2.526	1.617	0
Rp.chr1.2465	0	0	0	0	0	0	1.263	0	1.199
Rp.chr1.2466	166.155	177.641	195.672	144.078	105.678	104.93	90.931	71.69	94.725
Rp.chr1.2467	386.125	483.156	529.239	752.671	734.231	451.84	289.841	249.03	345.325
Rp.chr1.2468	43.052	31.104	55.466	33.067	20.217	16.418	13.892	11.32	5.995
Rp.chr1.2469	4.036	4.838	9.244	10.235	2.757	5.71	2.526	4.312	2.398
Rp.chr1.2471	12.108	10.368	6.163	1.575	5.514	7.852	1.263	10.241	2.398
Rp.chr1.2472	0	0.691	0	0	0	0.714	0	0	0
Rp.chr1.2474	520.663	593.058	771.133	649.533	772.827	472.54	304.365	180.035	258.394
Rp.chr1.2475	49.779	40.09	67.792	58.261	60.65	37.118	22.733	12.398	22.182
Rp.chr1.2476	94.85	102.299	105.54	174.783	148.868	130.627	71.355	61.449	70.144
Rp.chr1.2478	21.526	21.428	21.57	15.746	11.027	6.424	8.209	8.624	17.386
Rp.chr1.2479	147.32	155.522	146.369	104.713	45.028	99.933	82.09	59.293	46.763
Rp.chr1.2480	4.036	8.986	10.785	7.086	2.757	4.283	1.263	7.007	5.396
Rp.chr1.2482	232.079	329.707	328.945	347.992	201.247	212.714	137.027	99.72	170.864
Rp.chr1.2483	67.269	77.416	83.97	94.478	50.542	43.542	35.362	26.412	50.959
Rp.chr1.2484	14.799	15.207	21.57	23.619	0.919	8.566	2.526	7.546	7.194
Rp.chr1.2486	1.345	0	0	0	0	0	0.631	0.539	0
Rp.chr1.2490	54.488	110.594	80.888	93.69	108.435	64.243	38.519	36.115	52.158
Rp.chr1.2492	121.757	120.962	93.214	138.567	95.57	82.088	63.146	44.2	74.341
Rp.chr1.2493	51.797	36.634	25.422	77.157	19.298	33.549	47.991	28.568	57.554
Rp.chr1.2494	0.673	0.691	0.77	0	0	0	0	1.078	0.6
Rp.chr1.2495	0	0	0	0	0	0.714	0	0	0
Rp.chr1.2496	0	0	0	0	0	0	0	0.539	0
Rp.chr1.2498	0	0	0	0	0	0	0	0	0
Rp.chr1.2500	3.363	0	0	0	0.919	0	0	0.539	0
Rp.chr1.2501	0	0.691	0	1.575	0	2.855	0.631	0.539	0
Rp.chr1.2503	12.108	26.957	16.178	13.384	6.433	2.855	12.629	4.312	10.192
Rp.chr1.2504	0	0	0	0	1.838	4.283	0	0.539	0
Rp.chr1.2507	0.673	1.382	0	0.787	0.919	0	0	0	0
Rp.chr1.2508	0.673	0	1.541	0	1.838	0	0.631	0	0
Rp.chr1.2509	16.145	16.589	12.326	23.619	15.622	17.131	4.42	4.851	7.794
Rp.chr1.2510	0	0	0	0.787	0	0	0	0	0
Rp.chr1.2512	43.725	34.561	64.71	62.198	72.596	44.256	18.944	16.171	25.779
Rp.chr1.2514	10.09	26.957	6.933	5.511	6.433	4.997	8.84	7.007	2.998
Rp.chr1.2516	16.817	8.295	18.489	28.343	24.811	12.135	3.157	2.695	15.588
Rp.chr1.2518	0.673	0.691	0.77	0.787	0	0.714	0	0	0
Rp.chr1.2520	66.596	91.24	90.903	72.433	26.649	44.97	52.411	48.512	39.568
Rp.chr1.2521	55.161	55.988	46.992	31.493	17.46	23.556	25.259	25.873	26.979
Rp.chr1.2523	5.382	6.221	5.393	2.362	5.514	2.855	3.157	2.695	2.998
Rp.chr1.2524	0.673	0.691	0.77	2.362	0	1.428	0	0	1.799
Rp.chr1.2526	0.673	0	0	0	0.919	0	1.263	1.617	0
Rp.chr1.2527	14.127	23.501	13.867	10.235	14.703	5.71	17.681	5.39	2.398
Rp.chr1.2534	0.673	0	0.77	0	0	0	0.631	0.539	0.6
Rp.chr1.2535	0	0	0	0	0	0	0	0.539	0.6
Rp.chr1.2536	4.709	4.147	13.096	9.448	2.757	7.852	5.052	2.156	7.194
Rp.chr1.2537	1.345	3.456	3.852	0.787	1.838	3.569	3.157	1.078	2.998
Rp.chr1.2538	0.673	0	0	0	0	0	0	0	1.199
Rp.chr1.2540	18.163	6.221	11.555	9.448	11.027	8.566	6.946	5.39	9.592
Rp.chr1.2541	4.036	4.838	5.393	3.937	4.595	2.141	3.157	1.078	1.199
Rp.chr1.2543	16.817	28.34	14.637	18.896	23.892	19.273	15.787	9.163	12.59
Rp.chr1.2544	72.651	98.152	74.725	58.261	38.595	49.253	37.256	31.264	26.379
Rp.chr1.2547	178.936	264.042	166.398	173.209	152.544	166.317	82.09	65.222	78.537
Rp.chr1.2548	36.325	0.691	0	0	0	8.566	2.526	1.078	1.799
Rp.chr1.2549	33.635	42.855	29.274	26.769	19.298	28.552	25.259	16.71	14.389
Rp.chr1.2550	43.052	33.178	40.059	18.108	10.108	32.121	19.575	11.32	28.777
Rp.chr1.2551	96.195	4.147	13.867	0.787	1.838	9.279	4.42	2.695	1.199
Rp.chr1.2552	877.863	1124.6	1267.25	1243.17	829.801	725.942	584.734	351.984	556.956
Rp.chr1.2553	12.431	13.597	2.505	31.833	58.788	8.908	0	2.084	1.445
Rp.chr1.2554	34.658	22.346	31.391	35.875	114.891	30.351	13.261	13.009	17.74
Rp.chr1.2555	0	0	1.541	0.787	0	0	1.263	0	0.6
Rp.chr1.2557	28.926	4.147	5.393	18.896	3.676	27.125	13.892	56.059	43.765
Rp.chr1.2558	478.957	587.529	620.142	815.656	700.231	828.73	310.048	355.757	532.376
Rp.chr1.2559	9.418	17.28	11.555	14.959	19.298	13.562	11.366	11.32	8.393
Rp.chr1.2560	2.018	2.765	3.081	0.787	1.838	0	0	1.617	2.398
Rp.chr1.2561	9.418	7.603	6.933	9.448	4.595	3.569	6.946	1.078	1.799
Rp.chr1.2564	39.016	47.002	40.059	68.496	54.217	48.539	69.461	31.803	59.353
Rp.chr1.2565	275.804	349.752	311.997	398.38	299.574	286.95	151.551	124.515	170.864
Rp.chr1.2566	10.763	15.898	7.704	13.384	13.784	12.135	10.103	9.163	7.194
Rp.chr1.2567	2.691	2.074	1.541	3.149	0.919	1.428	0.631	0	0.6
Rp.chr1.2568	13.454	12.442	8.474	7.873	10.108	7.138	5.683	6.468	8.993
Rp.chr1.2569	50.452	96.769	48.533	59.048	45.947	57.818	23.996	17.788	20.384
Rp.chr1.2571	11.436	8.295	3.852	18.896	4.595	4.283	6.315	2.695	7.194
Rp.chr1.2572	2.018	4.838	4.622	4.724	0	2.141	5.052	1.617	0
Rp.chr1.2573	14.127	22.119	20.029	18.108	20.217	10.707	12.629	3.773	8.393
Rp.chr1.2574	0	0	0	0	0	0	0	0	0
Rp.chr1.2575	366.617	433.389	365.152	335.395	207.68	261.253	220.38	182.191	173.262
Rp.chr1.2576	237.46	313.118	249.597	346.418	351.034	285.523	133.239	99.181	122.902
Rp.chr1.2577	0	0	0	0	0	0	0	0	0
Rp.chr1.2578	11.436	4.147	6.933	6.299	9.189	2.141	3.789	3.234	3.597
Rp.chr1.2579	1.345	4.147	5.393	3.149	2.757	7.852	1.894	2.156	1.799
Rp.chr1.2580	0	0	0	0	0	0	0	0	0
Rp.chr1.2581	0	0.691	0	0	0	0	0	0	0
Rp.chr1.2582	8.072	20.045	5.393	14.959	69.839	17.131	9.472	18.327	5.995
Rp.chr1.2583	9.418	20.045	5.393	11.022	64.326	17.131	6.946	31.264	4.796
Rp.chr1.2584	30.271	29.722	19.259	14.172	156.219	20.7	18.944	61.988	8.393
Rp.chr1.2585	4.036	6.342	0.77	5.511	19.812	0.001	1.894	7.769	0.122
Rp.chr1.2586	0	2.157	0	0	8.719	1.634	0	3.55	2.275
Rp.chr1.2587	0	1.869	1.541	3.936	22.011	2.649	1.263	0.001	0.001
Rp.chr1.2588	0.673	0	0.77	3.937	21.136	7.852	4.42	4.312	2.398
Rp.chr1.2590	206.516	320.03	328.174	281.858	216.869	202.721	179.335	144.459	181.655
Rp.chr1.2591	4.709	3.456	0	0.787	0	1.428	0.631	3.773	2.398
Rp.chr1.2592	22.872	26.957	24.652	23.619	19.298	22.842	19.575	11.32	27.578
Rp.chr1.2593	33.635	30.413	32.355	33.067	22.973	19.273	22.733	23.178	49.76
Rp.chr1.2597	24.217	26.266	24.652	37.004	11.946	29.98	15.787	15.093	15.588
Rp.chr1.2598	98.213	120.962	117.865	74.795	77.191	53.536	60.62	37.193	85.132
Rp.chr1.2599	96.868	78.798	73.955	66.922	40.433	54.963	38.519	41.505	44.964
Rp.chr1.2600	21.526	24.192	32.355	35.429	43.19	16.418	21.47	16.71	16.187
Rp.chr1.2601	122.43	194.921	182.576	146.44	111.191	90.653	78.301	65.222	122.902
Rp.chr1.2602	453.394	621.398	556.972	655.832	702.068	440.419	373.194	293.769	389.09
Rp.chr1.2603	28.253	22.81	28.503	17.321	11.946	17.845	12.629	11.32	10.791
Rp.chr1.2604	0	0	0	0	0	0	0	0	0
Rp.chr1.2605	10.763	11.059	15.407	41.728	28.487	7.138	8.209	12.937	9.592
Rp.chr1.2606	20.642	6.169	2.989	0	7.918	1.645	4.758	2.121	1.017
Rp.chr1.2607	24.428	28.392	34.759	37.004	32.515	31.904	9.766	15.666	20.565
Rp.chr1.2608	51.125	68.43	57.007	37.004	24.811	26.411	42.308	16.171	40.768
Rp.chr1.2609	12.616	40.801	45.403	3.137	0.011	0.102	16.118	26.881	18.502
Rp.chr1.2610	115.196	167.253	77.855	192.117	169.074	144.087	83.022	46.427	95.407
Rp.chr1.2611	445.995	581.999	604.735	751.096	698.393	518.224	294.893	253.342	352.519
Rp.chr1.2613	159.428	239.85	216.472	281.071	229.734	172.741	87.773	86.244	104.916
Rp.chr1.2614	155.392	188.009	170.25	177.145	134.165	119.206	91.562	69.534	57.554
Rp.chr1.2615	21.526	0.691	0.77	8.66	10.108	4.283	6.315	4.851	1.199
Rp.chr1.2616	30.944	37.325	37.748	28.343	35.839	37.832	17.681	14.554	22.182
Rp.chr1.2617	5.382	13.133	7.704	7.086	4.595	2.855	3.157	3.773	7.794
Rp.chr1.2619	1.345	1.382	3.081	3.149	0.919	3.569	2.526	2.156	0.6
Rp.chr1.2620	329.619	534.997	420.618	513.328	597.31	361.186	242.482	177.34	248.802
Rp.chr1.2621	0	4.838	3.081	2.362	0.919	0	0.631	0.539	0
Rp.chr1.2622	4.036	3.456	1.541	1.575	11.027	3.569	3.157	0.539	4.796
Rp.chr1.2623	99.558	121.653	177.183	144.866	112.11	78.519	69.461	51.207	68.346
Rp.chr1.2624	8.072	4.147	0.77	5.511	0	0.714	2.526	0.539	1.199
Rp.chr1.2627	0	0.691	0	0	0	0.714	0.631	0	0
Rp.chr1.2628	0.673	2.074	0	1.575	0	0	4.42	0.539	0
Rp.chr1.2629	0	1.382	0.77	1.575	1.838	0	0	1.078	0
Rp.chr1.2635	9.418	15.898	11.555	30.705	16.541	42.828	8.84	45.278	12.59
Rp.chr1.2636	16.145	14.515	13.867	44.09	26.649	20.7	17.049	18.866	19.185
Rp.chr1.2637	10.09	10.368	9.244	10.235	16.541	16.418	5.052	7.546	9.592
Rp.chr1.2638	73.996	54.606	45.451	55.112	49.623	39.973	22.733	25.873	36.571
Rp.chr1.2639	11.436	21.428	10.015	14.172	12.865	11.421	6.315	8.624	8.393
Rp.chr1.2640	0.673	0.691	0	1.575	0	1.428	0	0	1.799
Rp.chr1.2641	2.018	0	0	0	0	0	0	1.617	0.6
Rp.chr1.2642	7.4	5.53	5.393	7.873	8.27	17.845	1.894	4.312	7.794
Rp.chr1.2643	8.745	11.751	5.393	7.873	9.189	12.849	4.42	5.929	11.391
Rp.chr1.2644	0	0	0	0	0.919	0	0	1.078	0
Rp.chr1.2646	16.145	19.354	20.8	21.257	11.946	29.266	12.629	14.554	10.192
Rp.chr1.2647	0	0	0	0	0	0	0	0	0
Rp.chr1.2648	15.472	21.428	19.259	18.108	12.865	4.283	10.735	7.546	8.993
Rp.chr1.2649	12.781	11.751	3.081	7.873	3.676	3.569	3.789	4.851	1.199
Rp.chr1.2650	1868.74	2198.05	2426.64	3038.24	2632.76	2075.75	890.994	855.434	1004.8
Rp.chr1.2651	0	0	0	0	0	1.428	0	0	0
Rp.chr1.2652	60.542	42.164	74.725	82.668	31.244	53.536	40.414	43.122	34.772
Rp.chr1.2653	0	2.765	0	1.575	0	3.569	1.894	2.156	0.6
Rp.chr1.2654	0	0	0	0	0	0	0.631	0	0
Rp.chr1.2656	776.286	848.806	1034.6	1296.7	1132.13	1040.02	456.547	491.053	638.491
Rp.chr1.2657	0	0	0	0	0	0	0	0	0
Rp.chr1.2658	2031.53	2603.79	2894.25	3498.03	2898.33	2473.34	1311.55	1124.95	1445.45
Rp.chr1.2659	377.38	506.657	426.01	606.231	864.72	429.712	280.369	263.045	425.661
Rp.chr1.2660	20.181	26.266	26.963	14.959	22.055	14.99	6.946	5.929	18.585
Rp.chr1.2661	162.119	170.729	188.739	256.664	218.707	157.751	142.079	122.359	121.703
Rp.chr1.2662	47.088	67.047	57.777	69.284	67.082	41.401	32.836	28.568	31.175
Rp.chr1.2663	9.418	13.824	20.029	24.407	22.055	8.566	5.052	5.929	8.993
Rp.chr1.2664	38.343	65.665	53.925	69.284	67.082	45.684	18.312	21.561	26.379
Rp.chr1.2665	399.579	527.393	415.996	400.742	209.518	290.519	292.999	220.462	232.015
Rp.chr1.2666	42.38	44.929	39.288	51.963	21.136	41.401	27.153	25.873	10.192
Rp.chr1.2667	0.673	0	0	0.787	0	0	0	0	0
Rp.chr1.2668	5.382	0	0	0	0	0	0	0	0
Rp.chr1.2670	6.727	7.603	3.081	2.362	1.838	0.714	3.157	1.617	0.6
Rp.chr1.2671	58.524	62.209	60.859	45.664	29.406	37.118	29.047	25.873	21.583
Rp.chr1.2672	6.727	7.603	3.852	11.022	8.27	12.849	3.789	5.929	1.199
Rp.chr1.2673	41.707	33.869	35.437	36.216	20.217	21.414	20.838	14.015	20.983
Rp.chr1.2674	5.572	8.517	6.545	11.231	7.218	5.165	4.907	2.288	1.187
Rp.chr1.2675	40.843	49.545	52.002	74.586	69.053	37.664	35.507	26.281	32.986
Rp.chr1.2677	63.906	87.784	43.911	83.455	27.568	56.391	75.776	50.129	18.585
Rp.chr1.2678	14.799	18.663	12.326	18.108	12.865	10.707	12.629	6.468	5.396
Rp.chr1.2679	762.16	1008.48	1036.14	1187.27	973.155	803.033	445.813	400.496	546.764
Rp.chr1.2680	104.94	100.917	161.006	55.112	33.082	58.532	39.151	51.207	55.156
Rp.chr1.2683	9.418	6.221	9.244	4.724	5.514	6.424	3.789	4.312	1.199
Rp.chr1.2684	12.781	12.442	16.178	9.448	11.946	15.704	11.998	4.312	7.194
Rp.chr1.2685	71.978	89.166	116.325	120.459	103.84	70.667	39.782	31.803	56.355
Rp.chr1.2686	82.068	83.636	103.229	113.373	91.894	68.525	49.886	32.342	45.564
Rp.chr1.2687	59.87	73.959	80.118	107.075	86.38	76.377	42.308	49.051	51.559
Rp.chr1.2688	168.173	286.161	221.864	262.175	192.977	262.681	125.03	87.861	95.324
Rp.chr1.2689	4.709	2.765	0.77	6.299	1.838	2.141	4.42	2.695	2.998
Rp.chr1.2690	1717.38	2096.44	2718.61	2304.46	1861.77	1518.27	1024.23	570.828	911.274
Rp.chr1.2691	53.143	80.18	69.333	77.157	66.164	70.667	81.459	58.215	100.72
Rp.chr1.2692	0	0	2.311	1.575	0.919	0.714	1.263	0	1.199
Rp.chr1.2693	66.596	83.636	96.295	103.925	47.785	72.808	39.151	32.342	43.765
Rp.chr1.2694	22.872	34.561	20.029	45.664	56.974	34.977	11.998	19.944	27.578
Rp.chr1.2695	4.709	2.074	1.541	2.362	8.27	0.714	1.894	0.539	1.199
Rp.chr1.2696	176.245	239.159	185.657	315.712	295.898	214.142	141.448	113.734	181.655
Rp.chr1.2697	213.243	206.672	259.612	344.056	362.98	149.899	142.711	120.742	235.612
Rp.chr1.2698	10.763	18.663	10.785	14.172	21.136	6.424	10.735	6.468	13.789
Rp.chr1.2699	23.544	15.207	23.881	27.556	25.73	13.562	13.892	12.937	23.381
Rp.chr1.2700	18.835	8.295	17.718	13.384	12.865	13.562	7.578	2.156	10.791
Rp.chr1.2701	4.709	2.765	0.77	0	0.919	0.714	1.894	0	1.799
Rp.chr1.2702	1.345	0.691	4.622	1.575	0	0.714	0	1.078	0
Rp.chr1.2703	3.363	8.295	0	2.362	0	3.569	5.683	1.078	2.998
Rp.chr1.2705	2.018	1.382	5.393	1.575	2.757	5.71	0	0	2.398
Rp.chr1.2706	5.382	0	0	0	0	0.714	1.894	1.078	8.393
Rp.chr1.2707	3.363	2.074	2.311	0	0	0.714	0	1.078	4.796
Rp.chr1.2708	14.799	37.325	21.57	20.47	29.406	22.128	15.155	11.32	17.986
Rp.chr1.2709	213.916	293.764	322.782	400.742	376.765	277.671	180.598	133.678	196.643
Rp.chr1.2710	0.704	1.898	0	0	0.919	0	0	0	0
[truncated: 11,418 more rows]
