# Supplementary material for: Comparative Transcriptomic Analysis Reveals Adaptation Mechanisms of Bean Bug Riptortus pedestris to Different Food Resources
Source: Insects. 2023 Aug 31;14(9):739. doi: 10.3390/insects14090739 (PMC10531862; doi:10.3390/insects14090739)
Supplement: Supplementary file 1 [file insects-14-00739-s001.zip › insects-2497244-supplementary/insects-2497244-supplementary/Table S3.xlsx]

## Sheet: G-pod vs G-leaf
Information of Differentially expressed genes (DEGs) in different comparisons
	baseMean	log2FoldChange	pvalue	Annotation	KEGG	GO	G-bean-1	G-bean-2	G-bean-3	G-pod-1	G-pod-2	G-pod-3	G-leave-1	G-leave-2	G-leave-3
Rp.chr5.0402	6.65154	-7.0037	8.98796e-07	synaptic vesicle protein	KOG0253: Synaptic vesicle transporter SV2 (major facilitator superfamily)	GO:0016021: integral component of membrane; GO:0022857: transmembrane transporter activity; GO:0055085: transmembrane transport	0.673	0	0	0	0	0	21.47	7.007	12.59
Rp.chr1.3745	3.50966	-5.97995	0.000476308	sodium-coupled monocarboxylate transporter 2-like	KOG2349: Na+:iodide/myo-inositol/multivitamin symporters	GO:0016020: membrane; GO:0022857: transmembrane transporter activity; GO:0055085: transmembrane transport	0.673	2.074	0	0	0	0	10.103	7.546	1.199
Rp.chr1.0136	15.7467	-5.65602	6.10489e-08	cuticle protein, putative, partial	-	GO:0042302: structural constituent of cuticle	4.036	5.53	2.311	0	0	2.855	26.521	11.859	53.357
Rp.chr2.1359	4.47145	-5.61635	0.000967447	uncharacterized protein F13E9.13, mitochondrial isoform X1	-	GO:0003824: catalytic activity	13.132	8.571	0	0.004	0	0	3.8	5.708	5.38
Rp.chr1.2008	8.35909	-5.39106	0.000432858	putative RNA-directed DNA polymerase from transposon X-element	-	-	0	0.691	0	0	0.919	1.428	45.465	3.773	1.799
Rp.chr1.2609	18.9756	-5.29347	2.36824e-07	presequence protease, mitochondrial	KOG0961: Predicted Zn2+-dependent endopeptidase, insulinase superfamily; KOG2019: Metalloendoprotease HMP1 (insulinase superfamily)	GO:0004222: metalloendopeptidase activity; GO:0005622: intracellular; GO:0005623: cell; GO:0005737: cytoplasm; GO:0005739: mitochondrion; GO:0005759: mitochondrial matrix; GO:0006508: proteolysis; GO:0046872: metal ion binding	12.616	40.801	45.403	3.137	0.011	0.102	16.118	26.881	18.502
Rp.chr3.2904	6.20179	-4.87459	0.000124167				3.363	6.221	0.77	1.575	0	0	12.629	7.546	10.791
Rp.chrX.1607	3.91572	-4.5617	0.00306879	Very low-density lipoprotein receptor	KOG1215: Low-density lipoprotein receptors containing Ca2+-binding EGF-like domains	GO:0005509: calcium ion binding; GO:0005515: protein binding; GO:0005623: cell; GO:0005886: plasma membrane; GO:0006898: receptor-mediated endocytosis; GO:0030229: very-low-density lipoprotein particle receptor activity; GO:0032370: positive regulation of lipid transport; GO:0071813: lipoprotein particle binding; GO:0071944: cell periphery	7.4	2.074	8.474	0	0	0.714	6.946	1.078	6.595
Rp.chr1.2321	21.3687	-4.45996	7.90763e-07	uncharacterized protein LOC106689743	-	-	41.707	49.767	60.088	0.787	0.919	2.141	11.998	6.468	33.573
Rp.chr1.0140	1.21527	-4.45539	0.0444131	cuticle protein, putative	-	GO:0042302: structural constituent of cuticle	0.673	0	0	0	0	0	5.052	1.078	1.199
Rp.chr1.1448	1.38188	-4.45034	0.0240319				2.018	1.382	0	0	0	0	3.789	1.078	1.799
Rp.chr1.0131	2.48761	-4.43766	0.0125072	cuticle protein, putative, partial	-	GO:0042302: structural constituent of cuticle	2.018	0	0.77	0.787	0	0	1.894	0.539	10.791
Rp.scaffold.273	2.32616	-4.40881	0.0317883	uncharacterized protein LOC112591900; ATP-dependent DNA helicase pfh1	-	GO:0000723: telomere maintenance; GO:0003678: DNA helicase activity; GO:0006281: DNA repair; GO:0016579: protein deubiquitination; GO:0036459: thiol-dependent ubiquitinyl hydrolase activity	1.345	11.751	1.541	0	0	0	0	4.851	0.6
Rp.chr1.1204	3.62231	-4.40576	0.00243696				5.382	7.603	3.852	0.787	0	0	6.315	3.234	4.197
Rp.scaffold.072	1.84236	-4.33074	0.0258679	sister chromatid cohesion protein PDS5 homolog B-B isoform X2	-	GO:0000070: mitotic sister chromatid segregation; GO:0000278: mitotic cell cycle; GO:0000785: chromatin; GO:0005622: intracellular; GO:0005623: cell; GO:0005634: nucleus; GO:0005700: polytene chromosome; GO:0006281: DNA repair; GO:0007064: mitotic sister chromatid cohesion; GO:0019953: sexual reproduction; GO:0030154: cell differentiation; GO:0030717: oocyte karyosome formation; GO:0032504: multi…	5.382	3.456	0.77	0	0	0	2.526	2.695	0
Rp.chr4.0158	4.43828	-4.24174	0.027451				24.566	14.06	0	0	0.108	0.222	4.384	0.736	1.462
Rp.chr2.2316	1.13154	-4.23253	0.0353814	DNA-3-methyladenine glycosylase	KOG4486: 3-methyladenine DNA glycosylase	GO:0003677: DNA binding; GO:0003905: alkylbase DNA N-glycosylase activity; GO:0006284: base-excision repair	0.673	0.691	0	0	0	0	2.526	0.539	1.799
Rp.chr5.1509	3.27398	-4.21686	0.0174556	solute carrier organic anion transporter family member 2A1	KOG3626: Organic anion transporter	GO:0005622: intracellular; GO:0005623: cell; GO:0005886: plasma membrane; GO:0005887: integral component of plasma membrane; GO:0015347: sodium-independent organic anion transmembrane transporter activity; GO:0043229: intracellular organelle; GO:0043252: sodium-independent organic anion transport; GO:0071944: cell periphery; GO:0098656: anion transmembrane transport	0	0	0	1.575	0	0	14.524	1.078	3.597
Rp.chrX.0310	5.86645	-4.18803	0.000924224	transient receptor potential channel pyrexia-like isoform X1	-	GO:0005515: protein binding	2.691	2.765	1.541	2.362	0	1.428	1.263	10.241	18.585
Rp.chr1.3824	5.0393	-4.15229	0.00222073				5.382	11.059	0.77	0	0.919	1.428	4.42	9.163	6.595
Rp.chr5.2253	2.41725	-4.14453	0.0104499	cellular tumor antigen p53-like	-	GO:0000122: negative regulation of transcription by RNA polymerase II; GO:0000278: mitotic cell cycle; GO:0000976: transcription regulatory region sequence-specific DNA binding; GO:0001085: RNA polymerase II transcription factor binding; GO:0001097: TFIIH-class transcription factor complex binding; GO:0002039: p53 binding; GO:0003684: damaged DNA binding; GO:0003700: DNA-binding transcription fac…	1.345	0.691	4.622	0.787	0	0	4.42	2.156	5.396
Rp.chr1.2901	2.1235	-4.14144	0.033429				1.41	0	1.585	1.201	0	0	4.029	5.873	0
Rp.chr1.2706	2.27615	-4.09613	0.0436952				5.382	0	0	0	0	0.714	1.894	1.078	8.393
Rp.chr4.2361	7.68444	-4.05033	0.000208135	sodium-coupled monocarboxylate transporter 1-like	KOG2349: Na+:iodide/myo-inositol/multivitamin symporters	GO:0016020: membrane; GO:0022857: transmembrane transporter activity; GO:0055085: transmembrane transport	2.691	0.691	8.474	0.787	0.919	2.141	18.944	14.015	4.197
Rp.chr1.0564	1.44684	-4.04112	0.0384652	jerky protein homolog-like; PREDICTED: tigger transposable element-derived protein 2-like	-	GO:0003677: DNA binding	2.018	2.765	1.541	0	0	0	2.526	1.617	0
Rp.chr2.1427	1.44684	-4.04112	0.0384652	4-coumarate--CoA ligase 1-like	KOG1175: Acyl-CoA synthetase; KOG1176: Acyl-CoA synthetase; KOG1177: Long chain fatty acid acyl-CoA ligase; KOG1179: Very long-chain acyl-CoA synthetase/fatty acid transporter; KOG1180: Acyl-CoA synthetase; KOG1256: Long-chain acyl-CoA synthetases (AMP-forming)	GO:0001676: long-chain fatty acid metabolic process; GO:0004467: long-chain fatty acid-CoA ligase activity; GO:0005622: intracellular; GO:0005623: cell; GO:0005737: cytoplasm; GO:0005739: mitochondrion; GO:0019433: triglyceride catabolic process; GO:0042302: structural constituent of cuticle; GO:0046949: fatty-acyl-CoA biosynthetic process	2.018	2.765	2.311	0	0	0	2.526	2.156	0
Rp.chr4.0015	4.8639	-3.98709	0.00213825	solute carrier organic anion transporter family member 5A1	KOG3626: Organic anion transporter	GO:0005515: protein binding; GO:0005623: cell; GO:0005886: plasma membrane; GO:0005887: integral component of plasma membrane; GO:0007588: excretion; GO:0009636: response to toxic substance; GO:0015347: sodium-independent organic anion transmembrane transporter activity; GO:0016323: basolateral plasma membrane; GO:0043252: sodium-independent organic anion transport; GO:0071944: cell periphery; GO…	3.363	0.691	0.77	2.362	0.919	0	16.418	1.078	9.592
Rp.chr5.1878	7.02113	-3.94284	0.00161284	transmembrane protein 114; uncharacterized protein LOC106678221	-	GO:0016021: integral component of membrane	18.835	14.515	13.867	2.362	0	0	8.84	2.695	5.396
Rp.chr4.0898	3.5426	-3.92527	0.0100051	uncharacterized protein LOC111633020, partial; hypothetical protein AVEN_46355_1	-	-	9.418	8.295	5.393	0	0.919	0	3.789	3.773	1.199
Rp.scaffold.052	1.95872	-3.89728	0.0213952	-	-	GO:0003676: nucleic acid binding	2.018	0	1.541	0	0	1.428	2.526	2.695	2.998
Rp.chr3.0406	3.30719	-3.79849	0.00643879	neural/ectodermal development factor IMP-L2	-	GO:0005520: insulin-like growth factor binding; GO:0005576: extracellular region; GO:0005615: extracellular space; GO:0008340: determination of adult lifespan; GO:0010259: multicellular organism aging; GO:0010888: negative regulation of lipid storage; GO:0014067: negative regulation of phosphatidylinositol 3-kinase signaling; GO:0042594: response to starvation; GO:0043559: insulin binding; GO:004…	2.018	4.147	0.77	0.787	0	0.714	2.526	3.234	10.192
Rp.chr3.2698	3.06299	-3.73883	0.0149296	chemosensory protein 4, partial	-	GO:0005576: extracellular region; GO:0007552: metamorphosis; GO:0009615: response to virus; GO:0032504: multicellular organism reproduction; GO:0045297: post-mating behavior	2.718	4.198	0	2.379	0	0	6.946	4.312	2.998
Rp.scaffold.185	1.57814	-3.71132	0.0339392	neuropilin and tolloid-like protein 2 isoform X2; hypothetical protein GE061_01506, partial	KOG4292: Cubilin, multiligand receptor mediating cobalamin absorption; KOG4586: CUB domain-containing protein	GO:0005515: protein binding	0	1.382	0.77	0	0	0.714	3.789	1.617	2.398
Rp.chr4.0775	1.41542	-3.67368	0.0477555	fidgetin-like protein 1	KOG0651: 26S proteasome regulatory complex, ATPase RPT4; KOG0652: 26S proteasome regulatory complex, ATPase RPT5; KOG0726: 26S proteasome regulatory complex, ATPase RPT2; KOG0727: 26S proteasome regulatory complex, ATPase RPT3; KOG0728: 26S proteasome regulatory complex, ATPase RPT6; KOG0729: 26S proteasome regulatory complex, ATPase RPT1; KOG0730: AAA+-type ATPase; KOG0731: AAA+-type ATPase cont…	GO:0000070: mitotic sister chromatid segregation; GO:0000278: mitotic cell cycle; GO:0000287: magnesium ion binding; GO:0005524: ATP binding; GO:0005622: intracellular; GO:0005623: cell; GO:0005634: nucleus; GO:0005694: chromosome; GO:0005813: centrosome; GO:0008568: microtubule-severing ATPase activity; GO:0009150: purine ribonucleotide metabolic process; GO:0009167: purine ribonucleoside monoph…	2.018	2.074	5.393	0	0	0	1.894	0.539	0.6
Rp.chr4.2076	1.9398	-3.67259	0.0270307	delta and Notch-like epidermal growth factor-related receptor	KOG4289: Cadherin EGF LAG seven-pass G-type receptor	GO:0003015: heart process; GO:0005112: Notch binding; GO:0005509: calcium ion binding; GO:0005623: cell; GO:0007154: cell communication; GO:0007219: Notch signaling pathway; GO:0009986: cell surface; GO:0023052: signaling; GO:0051716: cellular response to stimulus	1.345	4.147	2.311	0	0	0.714	2.526	0.539	3.597
Rp.chr4.2611	5.67355	-3.51871	0.00149978	protein roadkill isoform X2	KOG4350: Uncharacterized conserved protein, contains BTB/POZ domain	GO:0000122: negative regulation of transcription by RNA polymerase II; GO:0001085: RNA polymerase II transcription factor binding; GO:0001738: morphogenesis of a polarized epithelium; GO:0001745: compound eye morphogenesis; GO:0005622: intracellular; GO:0005623: cell; GO:0005634: nucleus; GO:0005654: nucleoplasm; GO:0005737: cytoplasm; GO:0007350: blastoderm segmentation; GO:0007367: segment pola…	0.673	7.603	3.852	2.362	0	2.141	11.366	9.702	4.197
Rp.chr2.2559	2.11122	-3.51304	0.0336415	protein bric-a-brac 1-like isoform X4	-	GO:0000003: reproduction; GO:0002165: instar larval or pupal development; GO:0003680: AT DNA binding; GO:0003700: DNA-binding transcription factor activity; GO:0005515: protein binding; GO:0005622: intracellular; GO:0005623: cell; GO:0005634: nucleus; GO:0006351: transcription, DNA-templated; GO:0006357: regulation of transcription by RNA polymerase II; GO:0007455: eye-antennal disc morphogenesis…	4.709	3.456	2.311	0	0.919	0	1.263	1.617	4.197
Rp.chr3.0648	19.3081	-3.48007	2.9613e-05	multidrug resistance protein 1-like isoform X1; phosphatidylcholine translocator ABCB4-like	KOG0054: Multidrug resistance-associated protein/mitoxantrone resistance protein, ABC superfamily; KOG0055: Multidrug/pheromone exporter, ABC superfamily; KOG0056: Heavy metal exporter HMT1, ABC superfamily; KOG0057: Mitochondrial Fe/S cluster exporter, ABC superfamily; KOG0058: Peptide exporter, ABC superfamily	GO:0000003: reproduction; GO:0000086: G2/M transition of mitotic cell cycle; GO:0000139: Golgi membrane; GO:0000278: mitotic cell cycle; GO:0001666: response to hypoxia; GO:0001890: placenta development; GO:0003158: endothelium development; GO:0005524: ATP binding; GO:0005622: intracellular; GO:0005623: cell; GO:0005634: nucleus; GO:0005654: nucleoplasm; GO:0005737: cytoplasm; GO:0005794: Golgi a…	46.416	11.751	42.37	7.086	2.757	0	34.099	11.859	14.389
Rp.chrX.1311	2.36218	-3.33834	0.0348809	hypothetical protein AVEN_46355_1; uncharacterized protein LOC111633020, partial	-	-	2.018	2.074	0.77	1.575	0	0	2.526	5.929	0.6
Rp.chr2.1045	4.32268	-3.33556	0.0151409	hypothetical protein AGLY_006491	-	-	11.436	12.442	5.393	2.362	0	0	5.683	1.617	2.998
Rp.chr2.1285	2.20588	-3.27905	0.0422401	carbohydrate sulfotransferase 11-like isoform X1	-	GO:0008146: sulfotransferase activity; GO:0016021: integral component of membrane; GO:0016051: carbohydrate biosynthetic process	2.691	6.221	5.393	0.787	0	0	3.157	0.539	2.398
Rp.chr1.0139	2.10733	-3.26866	0.0490823	cuticle protein, putative	-	GO:0042302: structural constituent of cuticle	0	0	0.77	0	1.838	0	1.894	4.312	5.396
Rp.chr5.2327	15.0018	-3.11447	2.24605e-05	sonic hedgehog protein A	-	GO:0007267: cell-cell signaling	8.745	0.691	4.622	4.724	2.757	7.138	13.261	24.795	35.971
Rp.chr2.3077	2.46877	-3.10619	0.0302502	protein tipE isoform X2	-	GO:0002028: regulation of sodium ion transport; GO:0016020: membrane; GO:0016021: integral component of membrane; GO:0017080: sodium channel regulator activity; GO:0065009: regulation of molecular function	4.036	2.074	0.77	0	0.919	1.428	3.157	2.695	3.597
Rp.chr1.4290	3.43644	-3.05133	0.0300476				10.09	5.53	5.393	2.362	0	0	3.157	1.617	3.597
Rp.chr1.0196	3.06448	-3.03345	0.0327781	uncharacterized protein LOC112591900; ATP-dependent DNA helicase pfh1	-	GO:0000723: telomere maintenance; GO:0003678: DNA helicase activity; GO:0006281: DNA repair; GO:0016579: protein deubiquitination; GO:0036459: thiol-dependent ubiquitinyl hydrolase activity	4.709	8.295	3.081	0.787	0	0.714	1.263	3.773	3.597
Rp.chr4.0166	40.2111	-2.99487	3.69978e-07	uncharacterized protein LOC111639848	-	-	43.052	117.506	64.71	22.045	2.757	2.855	34.73	39.888	39.568
Rp.chr1.0197	7.76981	-2.98533	0.00241413	uncharacterized protein LOC112591900; ATP-dependent DNA helicase pfh1	-	GO:0000723: telomere maintenance; GO:0003678: DNA helicase activity; GO:0006281: DNA repair; GO:0016579: protein deubiquitination; GO:0036459: thiol-dependent ubiquitinyl hydrolase activity	6.727	24.192	3.081	1.575	2.757	0.714	6.946	10.781	7.794
Rp.chr4.2414	2.42974	-2.95252	0.0347737	synaptic vesicle protein	-	GO:0005623: cell; GO:0005886: plasma membrane; GO:0005887: integral component of plasma membrane; GO:0008514: organic anion transmembrane transporter activity; GO:0015711: organic anion transport; GO:0071944: cell periphery; GO:0098656: anion transmembrane transport	0	1.382	0.77	2.362	0.919	0	6.315	1.078	5.995
Rp.chr1.0138	3.90849	-2.94988	0.0188445	cuticle protein, putative, partial	-	GO:0042302: structural constituent of cuticle	0	0	2.311	3.937	0	0.714	4.42	3.773	13.189
Rp.chr1.0132	2.46989	-2.94287	0.0438457	cuticle protein, putative, partial	-	GO:0042302: structural constituent of cuticle	0	0	1.541	2.362	0	0.714	2.526	2.156	7.794
Rp.chr1.0530	4.58426	-2.91501	0.0233405	uncharacterized protein LOC106667137 isoform X2; hypothetical protein GE061_16727	-	GO:0005515: protein binding; GO:0005623: cell; GO:0005886: plasma membrane; GO:0005887: integral component of plasma membrane; GO:0071944: cell periphery	0	12.442	6.163	1.575	0	2.141	8.84	3.773	4.197
Rp.chr3.0457	117.761	-2.89863	4.4869e-07	hypothetical protein TcasGA2_TC034495	-	GO:0003676: nucleic acid binding	43.052	182.479	183.346	70.858	34.92	9.993	135.764	77.081	257.195
Rp.chr4.0464	5.09824	-2.88352	0.0105348	uncharacterized protein LOC106678333	-	GO:0006801: superoxide metabolic process; GO:0046872: metal ion binding	7.061	3.845	12.301	1.69	0	2.465	1.959	8.274	6.49
Rp.chr5.2489	2.51516	-2.87849	0.0331287				2.018	1.382	0	1.575	0	1.428	3.157	4.312	4.796
Rp.chr1.0883	42.7562	-2.8193	0.000246584	mucin-17-like isoform X2	-	GO:0005515: protein binding	6.054	4.147	7.704	28.343	6.433	22.128	7.578	99.72	104.317
Rp.chr2.1525	3.83216	-2.80194	0.0416165	rho guanine nucleotide exchange factor 17 isoform X2	-	GO:0005089: Rho guanyl-nucleotide exchange factor activity; GO:0035025: positive regulation of Rho protein signal transduction; GO:0065009: regulation of molecular function	9.418	7.603	3.081	1.575	0	1.428	7.578	0	3.597
Rp.chr5.1593	8.75598	-2.80136	0.000226154	uncharacterized protein LOC106680975	KOG3762: Predicted transporter	-	4.709	3.456	6.933	2.362	6.433	2.141	10.103	10.781	18.585
Rp.chr1.1781	6.20373	-2.76595	0.00317593				8.072	8.986	13.867	2.362	1.838	1.428	10.103	5.39	3.597
Rp.chr4.2340	31.8824	-2.7551	0.00517144	ADP-ribosylation factor-like protein 3 isoform X2	KOG0070: GTP-binding ADP-ribosylation factor Arf1; KOG0071: GTP-binding ADP-ribosylation factor Arf6 (dArf3); KOG0072: GTP-binding ADP-ribosylation factor-like protein ARL1; KOG0073: GTP-binding ADP-ribosylation factor-like protein ARL2; KOG0074: GTP-binding ADP-ribosylation factor-like protein ARL3; KOG0075: GTP-binding ADP-ribosylation factor-like protein; KOG0076: GTP-binding ADP-ribosylation …	GO:0005525: GTP binding; GO:0005622: intracellular; GO:0005623: cell; GO:0005737: cytoplasm; GO:0007275: multicellular organism development; GO:0007424: open tracheal system development; GO:0035147: branch fusion, open tracheal system; GO:0035295: tube development; GO:0044085: cellular component biogenesis; GO:0060271: cilium assembly; GO:0060429: epithelium development; GO:0060446: branching inv…	37.798	110.645	42.137	9.399	0.506	12.309	79.411	3.746	6.047
Rp.chr1.1807	34.1267	-2.74095	1.68481e-06	unnamed protein product	-	-	54.488	109.211	53.155	16.534	2.757	4.283	42.939	17.249	26.979
Rp.chr2.3474	3.06375	-2.68467	0.049068				4.709	5.53	0.77	1.575	0	0.714	1.894	5.929	1.799
Rp.chr3.0112	16.5262	-2.64578	1.52283e-05				6.727	6.221	7.704	12.597	7.352	2.855	17.049	15.632	46.763
Rp.chr4.2753	3.39835	-2.57823	0.0461005	large neutral amino acids transporter small subunit 2	KOG1287: Amino acid transporters	GO:0005623: cell; GO:0005886: plasma membrane; GO:0005887: integral component of plasma membrane; GO:0015179: L-amino acid transmembrane transporter activity; GO:0015297: antiporter activity; GO:0071944: cell periphery; GO:1902475: L-alpha-amino acid transmembrane transport	2.691	3.456	3.852	1.575	1.838	0	1.263	8.624	2.398
Rp.chrX.0619	12.8223	-2.56453	0.002642	uncharacterized protein LOC106687635	KOG3580: Tight junction proteins	GO:0005515: protein binding	43.052	12.442	10.015	3.937	3.676	2.855	18.312	3.773	15.588
Rp.chr4.2869	13.2953	-2.55649	0.00154932	-	-	-	34.307	12.382	11.555	5.511	3.676	2.855	25.258	11.744	4.796
Rp.chr2.1892	5.10861	-2.54839	0.0216899	G-protein coupled receptor Mth-like	-	GO:0004930: G protein-coupled receptor activity; GO:0005623: cell; GO:0005886: plasma membrane; GO:0005887: integral component of plasma membrane; GO:0007154: cell communication; GO:0007166: cell surface receptor signaling pathway; GO:0007186: G protein-coupled receptor signaling pathway; GO:0023052: signaling; GO:0051716: cellular response to stimulus; GO:0071944: cell periphery	11.436	11.059	8.474	1.575	0	2.141	1.263	4.851	6.595
Rp.chr5.1643	12.9422	-2.53703	0.00043636	metal transporter CNNM4-like isoform X2	KOG2118: Predicted membrane protein, contains two CBS domains	-	4.036	2.074	1.541	9.448	7.352	4.283	36.625	4.851	25.18
Rp.chr3.0389	4.93125	-2.51175	0.0232038				9.418	12.442	7.704	2.362	1.838	0	3.157	7.007	1.799
Rp.chr5.0989	6.44707	-2.50314	0.00360276	hypothetical protein GE061_06897; neurexin-3-like, partial	KOG3514: Neurexin III-alpha	GO:0005623: cell; GO:0005886: plasma membrane; GO:0007274: neuromuscular synaptic transmission; GO:0007275: multicellular organism development; GO:0007399: nervous system development; GO:0008306: associative learning; GO:0010876: lipid localization; GO:0019901: protein kinase binding; GO:0030424: axon; GO:0031594: neuromuscular junction; GO:0034185: apolipoprotein binding; GO:0036465: synaptic ve…	9.418	11.059	13.096	3.149	0.919	2.141	7.578	5.39	5.995
Rp.chr5.0731	4.24373	-2.4817	0.0223515	tetratricopeptide repeat protein 30A	KOG4340: Uncharacterized conserved protein	GO:0005215: transporter activity; GO:0005515: protein binding; GO:0005622: intracellular; GO:0005623: cell; GO:0005879: axonemal microtubule; GO:0005929: cilium; GO:0005930: axoneme; GO:0015630: microtubule cytoskeleton; GO:0018095: protein polyglutamylation; GO:0030990: intraciliary transport particle; GO:0030992: intraciliary transport particle B; GO:0042073: intraciliary transport; GO:0044085:…	5.382	9.677	8.474	3.149	0.919	0	3.789	3.773	3.597
Rp.chr4.2871	3.61421	-2.47331	0.0308461	-	-	-	4.709	4.147	4.622	1.575	0.919	1.428	5.683	5.39	0.6
Rp.chrX.0605	6.34565	-2.46066	0.00515944	potassium voltage-gated channel protein Shal isoform X1	KOG1545: Voltage-gated shaker-like K+ channel KCNA; KOG3713: Voltage-gated K+ channel KCNB/KCNC; KOG4390: Voltage-gated A-type K+ channel KCND	GO:0005250: A-type (transient outward) potassium channel activity; GO:0005515: protein binding; GO:0005623: cell; GO:0005886: plasma membrane; GO:0005887: integral component of plasma membrane; GO:0007268: chemical synaptic transmission; GO:0008076: voltage-gated potassium channel complex; GO:0008306: associative learning; GO:0051260: protein homooligomerization; GO:0071805: potassium ion transme…	12.781	10.368	9.244	1.575	1.838	2.141	7.578	3.234	8.393
Rp.chr3.0888	4.08679	-2.44821	0.0487293	hypothetical protein B7P43_G16571	-	-	10.09	4.147	11.555	0.787	0.919	1.428	4.42	4.312	1.199
Rp.chr2.3099	4.3225	-2.44511	0.0437576	inhibitor of nuclear factor kappa-B kinase subunit beta	KOG0578: p21-activated serine/threonine protein kinase; KOG0580: Serine/threonine protein kinase; KOG0586: Serine/threonine protein kinase; KOG0597: Serine-threonine protein kinase FUSED; KOG0611: Predicted serine/threonine protein kinase; KOG0615: Serine/threonine protein kinase Chk2 and related proteins; KOG0690: Serine/threonine protein kinase; KOG4250: TANK binding protein kinase TBK1; KOG427…	GO:0002230: positive regulation of defense response to virus by host; GO:0005515: protein binding; GO:0005524: ATP binding; GO:0005622: intracellular; GO:0005623: cell; GO:0005737: cytoplasm; GO:0005829: cytosol; GO:0006963: positive regulation of antibacterial peptide biosynthetic process; GO:0007154: cell communication; GO:0007249: I-kappaB kinase/NF-kappaB signaling; GO:0007252: I-kappaB phosp…	10.763	8.986	10.015	1.575	0	1.428	1.263	2.695	4.796
Rp.chr2.0007	4.39924	-2.43685	0.0385251	glutamate receptor ionotropic, kainate 2-like isoform X1	KOG1053: Glutamate-gated NMDA-type ion channel receptor subunit GRIN2A and related subunits; KOG1054: Glutamate-gated AMPA-type ion channel receptor subunit GluR2 and related subunits; KOG4440: NMDA selective glutamate-gated ion channel receptor subunit GRIN1	GO:0005623: cell; GO:0005886: plasma membrane; GO:0005887: integral component of plasma membrane; GO:0007274: neuromuscular synaptic transmission; GO:0007275: multicellular organism development; GO:0007399: nervous system development; GO:0008328: ionotropic glutamate receptor complex; GO:0015277: kainate selective glutamate receptor activity; GO:0019722: calcium-mediated signaling; GO:0022849: gl…	7.4	0.691	8.474	0.787	3.676	0	3.789	6.468	4.796
Rp.chr4.2607	11.4125	-2.42987	0.00347885	uncharacterized protein LOC117219890	-	-	0.673	22.81	12.326	9.448	1.838	4.283	15.787	12.398	16.187
Rp.chr2.3307	20.1562	-2.42469	0.00195159	uncharacterized protein LOC106692666 isoform X1	-	GO:0003677: DNA binding	9.418	4.147	25.422	16.534	7.352	6.424	44.202	33.42	7.194
Rp.chr3.2502	114.302	-2.42203	0.0333306	-	-	-	164.532	204.554	198.202	74.951	0.001	42.823	142.078	102.314	92.592
Rp.chr4.0517	6.67288	-2.40895	0.0281222	unnamed protein product	-	-	4.709	20.736	22.341	3.937	0.919	0	8.209	4.312	1.799
Rp.chr3.1974	4.65627	-2.4053	0.0408412	uncharacterized protein LOC112210780	-	-	0.673	3.456	6.933	0.787	0.919	3.569	0.631	9.702	7.194
Rp.chr3.1981	29.6097	-2.39987	1.01741e-08				39.689	47.693	55.466	17.321	9.189	4.997	29.679	25.873	34.173
Rp.chr4.2155	24.1254	-2.38822	1.56687e-07	-	-	GO:0003700: DNA-binding transcription factor activity; GO:0006355: regulation of transcription, DNA-templated	22.872	21.428	33.126	15.746	4.595	9.993	29.679	25.873	33.573
Rp.chr3.0674	13.4758	-2.36032	0.0281387				2.691	2.074	0	1.575	17.46	2.855	32.205	28.568	1.799
Rp.chr1.2784	185.277	-2.31398	1.54059e-20	uncharacterized protein LOC106690537 isoform X1	-	-	152.028	109.211	161.006	129.119	79.948	67.098	270.266	183.808	312.351
Rp.chr5.2219	10.5953	-2.3131	0.00399289	transitional endoplasmic reticulum ATPase TER94	KOG0651: 26S proteasome regulatory complex, ATPase RPT4; KOG0652: 26S proteasome regulatory complex, ATPase RPT5; KOG0726: 26S proteasome regulatory complex, ATPase RPT2; KOG0727: 26S proteasome regulatory complex, ATPase RPT3; KOG0728: 26S proteasome regulatory complex, ATPase RPT6; KOG0729: 26S proteasome regulatory complex, ATPase RPT1; KOG0730: AAA+-type ATPase; KOG0731: AAA+-type ATPase cont…	GO:0000226: microtubule cytoskeleton organization; GO:0000502: proteasome complex; GO:0002165: instar larval or pupal development; GO:0005515: protein binding; GO:0005524: ATP binding; GO:0005622: intracellular; GO:0005623: cell; GO:0006511: ubiquitin-dependent protein catabolic process; GO:0007029: endoplasmic reticulum organization; GO:0007030: Golgi organization; GO:0007040: lysosome organizat…	9.418	16.589	12.326	3.937	0.919	7.852	5.052	10.241	23.381
Rp.chr1.1839	10.2614	-2.29538	0.00038102				11.436	12.442	14.637	6.299	1.838	4.997	11.366	9.163	15.588
Rp.chr1.0048	5.65564	-2.26229	0.0304057				9.418	3.456	8.474	6.299	1.838	0	6.315	2.156	13.189
Rp.chr4.1754	7.19625	-2.25219	0.00502471				11.436	14.515	7.704	1.575	2.757	2.855	5.683	5.39	10.791
Rp.chr3.0902	8.76866	-2.23594	0.00210407	FH1/FH2 domain-containing protein 3 isoform X2	-	-	12.108	8.986	14.637	6.299	0.919	4.283	9.472	7.007	12.59
Rp.chr3.1317	5.3467	-2.22721	0.0311799	SPRY domain-containing SOCS box protein 3	KOG3953: SOCS box protein SSB-1, contains SPRY domain	GO:0005515: protein binding	4.036	6.912	5.393	5.511	0	2.141	6.946	10.241	2.398
Rp.chr5.2328	49.2454	-2.20445	0.000350718	sonic hedgehog protein A	KOG3638: Sonic hedgehog and related proteins	GO:0001745: compound eye morphogenesis; GO:0001746: Bolwig's organ morphogenesis; GO:0002065: columnar/cuboidal epithelial cell differentiation; GO:0002168: instar larval development; GO:0002385: mucosal immune response; GO:0003007: heart morphogenesis; GO:0003399: cytoneme morphogenesis; GO:0005113: patched binding; GO:0005119: smoothened binding; GO:0005576: extracellular region; GO:0005615: ex…	26.908	11.059	23.111	51.175	8.27	28.552	33.468	57.137	133.694
Rp.chr4.0087	10.9538	-2.19318	0.00202968	carcinine transporter	-	GO:0005623: cell; GO:0005886: plasma membrane; GO:0005887: integral component of plasma membrane; GO:0008514: organic anion transmembrane transporter activity; GO:0015711: organic anion transport; GO:0071944: cell periphery; GO:0098656: anion transmembrane transport	25.562	20.045	15.407	3.937	1.838	4.997	13.261	5.39	10.791
Rp.chr3.1528	8.8105	-2.17569	0.00800938	60S ribosomal protein L21-like	KOG1732: 60S ribosomal protein L21	GO:0002181: cytoplasmic translation; GO:0003735: structural constituent of ribosome; GO:0005622: intracellular; GO:0005623: cell; GO:0005737: cytoplasm; GO:0005829: cytosol; GO:0010467: gene expression; GO:0022625: cytosolic large ribosomal subunit; GO:0022626: cytosolic ribosome	22.199	20.736	6.933	3.937	2.757	2.141	11.366	3.773	8.393
Rp.chrX.0669	6.51758	-2.15799	0.012846	probable G-protein coupled receptor Mth-like 5	-	GO:0003007: heart morphogenesis; GO:0004930: G protein-coupled receptor activity; GO:0007154: cell communication; GO:0007186: G protein-coupled receptor signaling pathway; GO:0007507: heart development; GO:0008340: determination of adult lifespan; GO:0010259: multicellular organism aging; GO:0016020: membrane; GO:0016021: integral component of membrane; GO:0023052: signaling; GO:0042594: response…	13.454	8.986	5.393	1.575	2.757	2.855	7.578	7.546	3.597
Rp.chr1.0979	11.2082	-2.12596	0.0100622	probable G-protein coupled receptor Mth-like 1	-	-	22.872	14.515	7.704	4.724	0	8.566	11.366	12.398	11.99
Rp.chr2.2016	6.43787	-2.10468	0.0111765	zinc finger C4H2 domain-containing protein isoform X1	KOG4451: Uncharacterized conserved protein (tumor-associated antigen HCA127 in humans)	GO:0005622: intracellular; GO:0005623: cell; GO:0005634: nucleus; GO:0005737: cytoplasm; GO:0007275: multicellular organism development; GO:0007399: nervous system development	8.745	13.824	8.474	3.937	2.757	0.714	9.472	4.851	4.796
Rp.chr1.3478	21.7925	-2.09131	8.91096e-05	transient receptor potential channel pyrexia-like isoform X1	KOG0510: Ankyrin repeat protein; KOG1697: Mitochondrial/chloroplast ribosomal protein S9	GO:0003735: structural constituent of ribosome; GO:0005262: calcium channel activity; GO:0005515: protein binding; GO:0005840: ribosome; GO:0006412: translation; GO:0007605: sensory perception of sound; GO:0009270: response to humidity; GO:0016020: membrane; GO:0016021: integral component of membrane; GO:0034703: cation channel complex; GO:0070588: calcium ion transmembrane transport	20.181	22.81	21.57	13.384	3.676	15.704	17.049	24.795	38.369
Rp.chr4.2686	4.35241	-2.08879	0.0393977	-	-	GO:0003676: nucleic acid binding	7.4	8.295	3.081	3.149	2.757	0	4.42	3.773	5.995
Rp.chr1.2557	27.8328	-2.04003	0.0181461	uncharacterized protein LOC106689129 isoform X1	-	-	28.926	4.147	5.393	18.896	3.676	27.125	13.892	56.059	43.765
Rp.chr5.1586	41.0366	-2.03335	0.000123576				45.743	19.354	15.407	26.769	13.784	29.98	37.888	60.91	63.549
Rp.chr5.1213	66.1104	-2.03281	9.90327e-09	enhancer of split mbeta protein-like	KOG4304: Transcriptional repressors of the hairy/E(spl) family (contains HLH)	GO:0000122: negative regulation of transcription by RNA polymerase II; GO:0001227: DNA-binding transcription repressor activity, RNA polymerase II-specific; GO:0001745: compound eye morphogenesis; GO:0002052: positive regulation of neuroblast proliferation; GO:0005622: intracellular; GO:0005623: cell; GO:0005634: nucleus; GO:0007275: multicellular organism development; GO:0007399: nervous system …	30.271	13.824	26.192	45.664	45.028	35.69	70.724	101.876	116.907
Rp.chr2.1170	29.5551	-2.03138	1.43999e-06	uncharacterized protein LOC106683669 isoform X2	-	GO:0004842: ubiquitin-protein transferase activity; GO:0071797: LUBAC complex	32.289	59.444	53.155	20.47	7.352	10.707	30.31	24.256	31.775
Rp.chr5.0545	14.0295	-2.01904	0.000250173	-	-	-	22.199	15.898	17.718	10.235	3.676	6.424	16.418	13.476	16.187
Rp.chr3.0734	9.85519	-1.9966	0.00454383	homeotic protein spalt-major-like isoform X1	-	GO:0000003: reproduction; GO:0000122: negative regulation of transcription by RNA polymerase II; GO:0000381: regulation of alternative mRNA splicing, via spliceosome; GO:0000977: RNA polymerase II regulatory region sequence-specific DNA binding; GO:0001742: oenocyte differentiation; GO:0001745: compound eye morphogenesis; GO:0002165: instar larval or pupal development; GO:0003700: DNA-binding tra…	15.472	13.133	14.637	8.66	0.919	3.569	10.103	6.468	14.988
Rp.chr1.1472	11.5815	-1.97444	0.00180208	protein kinase C, brain isozyme isoform X3	KOG0592: 3-phosphoinositide-dependent protein kinase (PDK1); KOG0598: Ribosomal protein S6 kinase and related proteins; KOG0603: Ribosomal protein S6 kinase; KOG0605: NDR and related serine/threonine kinases; KOG0606: Microtubule-associated serine/threonine kinase and related proteins; KOG0608: Warts/lats-like serine threonine kinases; KOG0610: Putative serine/threonine protein kinase; KOG0611: P…	GO:0000003: reproduction; GO:0004697: protein kinase C activity; GO:0004712: protein serine/threonine/tyrosine kinase activity; GO:0005515: protein binding; GO:0005524: ATP binding; GO:0005622: intracellular; GO:0005623: cell; GO:0005886: plasma membrane; GO:0007154: cell communication; GO:0007275: multicellular organism development; GO:0007603: phototransduction, visible light; GO:0008270: zinc …	15.472	13.133	8.474	8.66	4.595	4.997	9.472	9.702	23.381
Rp.chrX.1809	22.968	-1.96319	0.0066524	uncharacterized protein LOC111051650	-	-	44.398	40.09	35.437	23.619	6.433	1.428	19.575	28.568	10.192
Rp.chr5.0717	11.6625	-1.94009	0.00134048	ribonucleases P/MRP protein subunit POP1 isoform X1	KOG3322: Ribonucleases P/MRP protein subunit	GO:0000171: ribonuclease MRP activity; GO:0000172: ribonuclease MRP complex; GO:0001682: tRNA 5'-leader removal; GO:0004526: ribonuclease P activity; GO:0005622: intracellular; GO:0005623: cell; GO:0005634: nucleus; GO:0005655: nucleolar ribonuclease P complex; GO:0005730: nucleolus; GO:0006364: rRNA processing; GO:0010467: gene expression; GO:0031981: nuclear lumen; GO:0042254: ribosome biogenes…	18.835	15.207	18.489	6.299	6.433	3.569	10.103	12.937	11.391
Rp.chr3.0037	5.28588	-1.92435	0.0251341				5.382	2.765	0.77	3.149	2.757	3.569	5.683	4.851	10.791
Rp.chr2.1509	24.7986	-1.92079	5.36585e-05	uncharacterized protein LOC106684253; hypothetical protein GE061_12612	-	GO:0005515: protein binding	40.362	35.252	55.466	18.108	6.433	7.852	20.207	17.249	29.976
Rp.chr3.1298	7.53178	-1.90707	0.0140999	tubulin glycylase 3A-like	KOG2155: Tubulin-tyrosine ligase-related protein; KOG2156: Tubulin-tyrosine ligase-related protein; KOG2157: Predicted tubulin-tyrosine ligase; KOG2158: Tubulin-tyrosine ligase-related protein	GO:0005622: intracellular; GO:0005623: cell; GO:0015630: microtubule cytoskeleton; GO:0018094: protein polyglycylation; GO:0070736: protein-glycine ligase activity, initiating; GO:0070737: protein-glycine ligase activity, elongating	6.727	6.912	5.393	2.362	5.514	4.997	5.683	6.468	17.386
Rp.chr3.0550	5.17474	-1.89816	0.0446029	PREDICTED: cell death-inducing p53-target protein 1	-	-	6.054	9.677	8.474	2.362	0.919	3.569	1.894	5.39	7.794
Rp.chr1.1226	78.2795	-1.8961	0.000142885	protein spaetzle isoform X2	-	GO:0000578: embryonic axis specification; GO:0002164: larval development; GO:0005121: Toll binding; GO:0005125: cytokine activity; GO:0005576: extracellular region; GO:0006935: chemotaxis; GO:0006965: positive regulation of biosynthetic process of antibacterial peptides active against Gram-positive bacteria; GO:0006967: positive regulation of antifungal peptide biosynthetic process; GO:0007154: c…	55.161	28.34	21.57	65.347	58.812	36.404	45.465	134.756	143.286
Rp.scaffold.111	9.53759	-1.88925	0.00697526				17.49	11.751	15.407	3.937	4.595	4.283	13.261	8.624	4.796
Rp.chr2.1098	100.259	-1.86792	0.00340835	uncharacterized protein LOC111417713; hypothetical protein C0J52_08656	-	-	180.281	165.89	150.221	117.31	14.703	17.845	144.605	93.251	32.374
Rp.chr4.0642	4.32656	-1.86462	0.0495731	uncharacterized protein LOC106677591 isoform X3; TOG array regulator of axonemal microtubules protein 1-like isoform X1	-	-	4.036	4.838	8.474	3.937	1.838	0.714	3.157	3.773	6.595
Rp.chr3.2065	4.02883	-1.86042	0.0497455	tRNA wybutosine-synthesizing protein 4-like	KOG2918: Carboxymethyl transferase	GO:0005515: protein binding; GO:0008168: methyltransferase activity; GO:0032259: methylation	4.036	3.456	6.163	3.937	0.919	2.141	5.052	4.312	4.796
Rp.chr2.0507	13.5109	-1.85328	0.00662978	uncharacterized protein LOC106668281 isoform X3; beta-1,4-galactosyltransferase galt-1 isoform X1	-	GO:0005622: intracellular; GO:0005623: cell; GO:0006491: N-glycan processing; GO:0035250: UDP-galactosyltransferase activity; GO:0043229: intracellular organelle	17.49	15.207	14.637	10.235	0.919	10.707	9.472	18.327	17.386
Rp.chr2.2184	25.9553	-1.84234	0.00306344	hypothetical protein C0J52_16458; uncharacterized protein LOC106689581 isoform X2	-	GO:0042302: structural constituent of cuticle	24.217	22.119	27.733	23.619	7.352	15.704	8.84	45.817	33.573
Rp.chr4.0825	64.6753	-1.8415	1.34284e-07				74.669	55.297	73.955	55.112	42.271	17.845	82.722	50.129	95.924
Rp.chrX.0826	11.746	-1.83071	0.0035258				22.163	18.983	17.413	4.555	4.98	6.387	15.048	5.398	12.589
Rp.chr3.1524	35.0855	-1.82659	0.000190831	ras-related protein Rab-3	KOG0078: GTP-binding protein SEC4, small G protein superfamily, and related Ras family GTP-binding proteins; KOG0079: GTP-binding protein H-ray, small G protein superfamily; KOG0080: GTPase Rab18, small G protein superfamily; KOG0081: GTPase Rab27, small G protein superfamily; KOG0083: GTPase Rab26/Rab37, small G protein superfamily; KOG0084: GTPase Rab1/YPT1, small G protein superfamily, and rel…	GO:0003924: GTPase activity; GO:0005525: GTP binding; GO:0005622: intracellular; GO:0005623: cell; GO:0005737: cytoplasm; GO:0007268: chemical synaptic transmission; GO:0007269: neurotransmitter secretion; GO:0008021: synaptic vesicle; GO:0012505: endomembrane system; GO:0016192: vesicle-mediated transport; GO:0017158: regulation of calcium ion-dependent exocytosis; GO:0031630: regulation of syna…	23.544	22.81	14.637	37.004	19.298	17.131	20.838	43.661	76.739
Rp.chrX.1058	34.6609	-1.81557	0.00190152	uncharacterized protein LOC114336972; hypothetical protein C0J52_24463	-	-	57.189	47.002	60.088	37.791	3.676	11.421	41.677	34.498	20.384
Rp.chrX.0288	97.5432	-1.81274	0.0443517	glucose dehydrogenase	KOG1238: Glucose dehydrogenase/choline dehydrogenase/mandelonitrile lyase (GMC oxidoreductase family)	GO:0016614: oxidoreductase activity, acting on CH-OH group of donors; GO:0050660: flavin adenine dinucleotide binding; GO:0055114: oxidation-reduction process	414.378	95.387	83.97	44.09	31.244	30.694	35.993	23.178	162.471
Rp.chrX.1805	13.7251	-1.81168	0.0450743	uncharacterized protein LOC106692822; unnamed protein product, partial	-	-	14.127	44.929	16.178	0	13.784	2.855	13.261	11.859	10.192
Rp.chr4.1528	22.292	-1.79258	8.44672e-05	progestin and adipoQ receptor family member 4	-	GO:0016021: integral component of membrane	20.181	33.869	35.437	15.746	8.27	12.135	17.681	24.795	26.379
Rp.chr2.1637	10.7246	-1.78954	0.00301804	uncharacterized protein LOC106673985 isoform X2	-	GO:0000977: RNA polymerase II regulatory region sequence-specific DNA binding; GO:0001085: RNA polymerase II transcription factor binding; GO:0001228: DNA-binding transcription activator activity, RNA polymerase II-specific; GO:0003682: chromatin binding; GO:0005622: intracellular; GO:0005623: cell; GO:0005634: nucleus; GO:0005667: transcription factor complex; GO:0006366: transcription by RNA po…	13.454	12.442	16.178	10.235	3.676	4.283	11.998	10.781	10.791
Rp.chrX.0116	23.3583	-1.77933	0.000178736	lysine-specific demethylase 4C-like	KOG0958: DNA damage-responsive repressor GIS1/RPH1, jumonji superfamily; KOG1246: DNA-binding protein jumonji/RBP2/SMCY, contains JmjC domain	GO:0000122: negative regulation of transcription by RNA polymerase II; GO:0000792: heterochromatin; GO:0001745: compound eye morphogenesis; GO:0005622: intracellular; GO:0005623: cell; GO:0005634: nucleus; GO:0005694: chromosome; GO:0006935: chemotaxis; GO:0007275: multicellular organism development; GO:0007399: nervous system development; GO:0007409: axonogenesis; GO:0007411: axon guidance; GO:0…	44.398	38.017	35.437	19.683	9.189	4.997	22.733	15.093	25.779
Rp.chr2.0491	23.4151	-1.77635	0.00320874				30.271	17.971	13.096	26.769	3.676	14.99	34.73	14.554	37.77
Rp.chr1.1717	39.2168	-1.76765	1.26175e-06	protein turtle isoform X4	-	GO:0001745: compound eye morphogenesis; GO:0005623: cell; GO:0005886: plasma membrane; GO:0005887: integral component of plasma membrane; GO:0006935: chemotaxis; GO:0007275: multicellular organism development; GO:0007399: nervous system development; GO:0007409: axonogenesis; GO:0007411: axon guidance; GO:0007414: axonal defasciculation; GO:0007629: flight behavior; GO:0007638: mechanosensory beha…	51.797	64.283	82.429	25.981	12.865	17.131	32.836	27.49	47.362
Rp.chr1.3111	8.2998	-1.75133	0.0244471				2.691	5.53	12.326	9.448	7.352	0.714	15.155	8.085	7.794
Rp.chr3.2806	10.2226	-1.7292	0.00539328	zinc finger protein 277 isoform X1	KOG2482: Predicted C2H2-type Zn-finger protein	GO:0000979: RNA polymerase II core promoter sequence-specific DNA binding; GO:0005622: intracellular; GO:0005623: cell; GO:0005634: nucleus	10.763	8.295	12.326	5.511	9.189	4.283	10.735	7.546	17.386
Rp.chrX.0111	15.1496	-1.71476	0.00242512	-	-	-	20.853	30.413	22.341	11.81	1.838	9.279	13.892	12.398	15.588
Rp.chr1.3889	300.17	-1.71383	4.47853e-09	leucine-rich repeat protein soc-2 isoform X2	KOG4579: Leucine-rich repeat (LRR) protein associated with apoptosis in muscle tissue	GO:0003012: muscle system process; GO:0005515: protein binding	306.075	246.071	520.765	230.683	195.734	110.64	353.619	270.052	352.519
Rp.chr4.2122	21.4843	-1.71291	0.00777598	probable cytochrome P450 6a17	KOG0158: Cytochrome P450 CYP3/CYP5/CYP6/CYP9 subfamilies	GO:0005506: iron ion binding; GO:0016705: oxidoreductase activity, acting on paired donors, with incorporation or reduction of molecular oxygen; GO:0020037: heme binding; GO:0055114: oxidation-reduction process	18.163	11.059	12.326	22.045	16.541	7.852	39.151	5.39	44.964
Rp.chr3.1453	23.023	-1.70918	8.27025e-05	cysteine-rich motor neuron 1 protein	-	GO:0004867: serine-type endopeptidase inhibitor activity; GO:0005515: protein binding	19.508	25.575	34.666	19.683	13.784	7.852	32.205	20.483	23.981
Rp.chr1.4664	81.7024	-1.70666	9.10095e-06	uncharacterized protein LOC114355667	-	GO:0003676: nucleic acid binding; GO:0008270: zinc ion binding	113.012	233.629	149.45	63.772	27.568	16.418	68.829	44.2	77.938
Rp.chr3.2858	10.3066	-1.70393	0.00600489	-	-	GO:0003676: nucleic acid binding	13.454	14.515	13.096	6.299	3.676	7.138	8.209	11.859	11.391
Rp.chr2.1197	49.6915	-1.70258	1.38925e-05				14.799	26.266	10.015	37.791	40.433	36.404	44.834	70.073	95.324
Rp.chr3.0989	9.49068	-1.69594	0.00643484	nucleolar protein 10	KOG2321: WD40 repeat protein	GO:0005515: protein binding; GO:0005634: nucleus	8.072	11.751	9.244	6.299	8.27	3.569	15.155	7.546	10.192
Rp.chr2.3128	19.0842	-1.68805	0.00288689	uncharacterized protein LOC106677776 isoform X2	-	GO:0000003: reproduction; GO:0005622: intracellular; GO:0005623: cell; GO:0005737: cytoplasm; GO:0007275: multicellular organism development; GO:0010826: negative regulation of centrosome duplication; GO:0019901: protein kinase binding; GO:0030424: axon; GO:0031647: regulation of protein stability; GO:0040028: regulation of vulval development; GO:0042803: protein homodimerization activity; GO:004…	41.707	17.28	21.57	12.597	9.189	8.566	25.259	9.702	22.182
Rp.chr5.1426	42.3983	-1.68324	0.00074352	-	-	GO:0005515: protein binding	36.998	56.679	36.977	57.474	22.055	7.852	67.566	39.888	37.77
Rp.chr4.2353	83.8382	-1.6828	0.000365318	heat shock protein 83	KOG0019: Molecular chaperone (HSP90 family); KOG0020: Endoplasmic reticulum glucose-regulated protein (GRP94/endoplasmin), HSP90 family	GO:0005524: ATP binding; GO:0006457: protein folding; GO:0051082: unfolded protein binding	102.022	91.911	55.123	83.43	37.625	43.519	180.211	60.777	51.558
Rp.chr3.0373	10.4968	-1.68193	0.00724537	protein dachsous	KOG1219: Uncharacterized conserved protein, contains laminin, cadherin and EGF domains; KOG3594: FOG: Cadherin repeats; KOG4289: Cadherin EGF LAG seven-pass G-type receptor	GO:0000904: cell morphogenesis involved in differentiation; GO:0001737: establishment of imaginal disc-derived wing hair orientation; GO:0001738: morphogenesis of a polarized epithelium; GO:0001745: compound eye morphogenesis; GO:0002165: instar larval or pupal development; GO:0005509: calcium ion binding; GO:0005623: cell; GO:0005886: plasma membrane; GO:0005887: integral component of plasma mem…	17.49	15.207	10.785	10.235	2.757	4.997	10.735	7.546	12.59
Rp.chr4.0690	8.88694	-1.68182	0.0336043	-	-	GO:0005515: protein binding; GO:0007165: signal transduction	19.508	13.824	16.948	7.873	0	3.569	6.315	5.929	8.993
Rp.chr1.0896	77.6334	-1.67982	4.40183e-06	uncharacterized protein LOC106680109	KOG1029: Endocytic adaptor protein intersectin; KOG1118: Lysophosphatidic acid acyltransferase endophilin/SH3GL, involved in synaptic vesicle formation; KOG1702: Nebulin repeat protein; KOG2070: Guanine nucleotide exchange factor; KOG2995: FOG: SH3 domain; KOG4225: Sorbin and SH3 domain-containing protein; KOG4226: Adaptor protein NCK/Dock, contains SH2 and SH3 domains; KOG4348: Adaptor protein C…	GO:0005515: protein binding	108.303	119.579	161.776	72.433	19.298	29.266	66.935	64.683	74.341
Rp.chr2.0373	16.5578	-1.66465	0.00460193	uncharacterized protein K02A2.6-like	-	GO:0003676: nucleic acid binding; GO:0015074: DNA integration	20.181	35.252	23.881	16.534	2.757	7.138	11.998	10.781	23.981
Rp.chrX.1828	27.7436	-1.66342	0.00138935	uncharacterized protein LOC112128134	-	-	45.07	43.546	57.007	27.556	5.514	7.852	29.679	24.256	15.588
Rp.chrX.0436	10.2561	-1.66118	0.0260205	putative epidermal cell surface receptor isoform X1	-	GO:0002168: instar larval development; GO:0005515: protein binding; GO:0005623: cell; GO:0005886: plasma membrane; GO:0005887: integral component of plasma membrane; GO:0006935: chemotaxis; GO:0007154: cell communication; GO:0007165: signal transduction; GO:0007399: nervous system development; GO:0007409: axonogenesis; GO:0007411: axon guidance; GO:0009605: response to external stimulus; GO:00163…	18.163	4.838	5.393	7.873	4.595	7.138	6.946	14.015	14.389
Rp.chrX.1393	20.1473	-1.65668	0.000806327	laminin subunit beta-1 isoform X2	KOG0994: Extracellular matrix glycoprotein Laminin subunit beta; KOG1836: Extracellular matrix glycoprotein Laminin subunits alpha and gamma; KOG3509: Basement membrane-specific heparan sulfate proteoglycan (HSPG) core protein; KOG3512: Netrin, axonal chemotropic factor	GO:0000003: reproduction; GO:0003007: heart morphogenesis; GO:0003143: embryonic heart tube morphogenesis; GO:0005576: extracellular region; GO:0005604: basement membrane; GO:0007507: heart development; GO:0007548: sex differentiation; GO:0008406: gonad development; GO:0009790: embryo development; GO:0016477: cell migration; GO:0033627: cell adhesion mediated by integrin; GO:0034446: substrate ad…	28.926	22.81	14.637	18.896	9.189	9.993	20.207	24.795	19.784
Rp.chr4.2692	25.2484	-1.64947	0.00111886	-	-	GO:0003676: nucleic acid binding	45.141	37.173	28.623	22.775	7.307	12.428	15.281	27.862	27.76
Rp.chr4.1851	9.06511	-1.64072	0.0412545	deoxyribodipyrimidine photo-lyase-like	-	GO:0000719: photoreactive repair; GO:0003904: deoxyribodipyrimidine photo-lyase activity	21.526	11.059	13.096	10.235	0.919	2.855	10.103	7.546	4.796
Rp.chr5.0233	32.0355	-1.63476	0.00185759	toll-like receptor 4	KOG4641: FOG: Toll/interleukin receptor and related proteins containing LRR and TIR repeats	GO:0005515: protein binding; GO:0007165: signal transduction	55.161	69.121	73.184	13.384	3.676	22.128	18.312	25.873	24.58
Rp.chr4.1419	9.53759	-1.63451	0.0307188				14.127	14.515	17.718	13.384	1.838	1.428	8.84	7.007	9.592
Rp.chr1.3244	27.5094	-1.63151	0.0117058	innexin inx1	-	GO:0005243: gap junction channel activity; GO:0005623: cell; GO:0005886: plasma membrane; GO:0005921: gap junction; GO:0007154: cell communication; GO:0007603: phototransduction, visible light; GO:0007632: visual behavior; GO:0010496: intercellular transport; GO:0016021: integral component of membrane; GO:0016323: basolateral plasma membrane; GO:0023052: signaling; GO:0051716: cellular response t…	56.506	16.589	16.948	22.045	9.189	19.987	14.524	31.803	41.367
Rp.chr2.3367	11.7806	-1.63132	0.00539643	spondin-1	KOG3539: Spondins, extracellular matrix proteins	-	18.163	12.442	18.489	7.086	5.514	7.138	15.155	9.702	10.192
Rp.chr3.1373	22.9509	-1.62689	0.000178372	zinc finger protein 91-like; hypothetical protein B7P43_G11197	-	GO:0002165: instar larval or pupal development; GO:0003676: nucleic acid binding; GO:0005515: protein binding; GO:0007154: cell communication; GO:0007265: Ras protein signal transduction; GO:0007472: wing disc morphogenesis; GO:0007474: imaginal disc-derived wing vein specification; GO:0007476: imaginal disc-derived wing morphogenesis; GO:0007552: metamorphosis; GO:0023052: signaling; GO:0035220:…	26.908	23.501	19.259	24.407	11.027	10.707	22.101	23.717	31.775
Rp.chr5.0432	59.0851	-1.62015	0.00935509	hypothetical protein D0859_00380	KOG0510: Ankyrin repeat protein; KOG4369: RTK signaling protein MASK/UNC-44	GO:0005515: protein binding	38.343	155.522	60.859	44.877	50.542	9.279	61.883	22.1	100.12
Rp.chr1.2362	9.21263	-1.61545	0.0174218	hypothetical protein	-	GO:0003677: DNA binding; GO:0005109: frizzled binding; GO:0005576: extracellular region; GO:0005615: extracellular space; GO:0005623: cell; GO:0007275: multicellular organism development; GO:0007399: nervous system development; GO:0007409: axonogenesis; GO:0007411: axon guidance; GO:0007431: salivary gland development; GO:0007435: salivary gland morphogenesis; GO:0008361: regulation of cell size;…	7.4	11.059	5.393	5.511	3.676	8.566	17.049	6.468	11.391
Rp.chr2.3215	13.8703	-1.61405	0.0341068	unnamed protein product; uncharacterized protein LOC111639848	-	-	36.998	25.575	17.718	14.959	4.595	0	10.735	7.546	12.59
Rp.chrX.1339	31.5829	-1.60367	0.000343483	snRNA-activating protein complex subunit 1-like	-	GO:0000978: RNA polymerase II proximal promoter sequence-specific DNA binding; GO:0001006: RNA polymerase III type 3 promoter sequence-specific DNA binding; GO:0003681: bent DNA binding; GO:0003700: DNA-binding transcription factor activity; GO:0005515: protein binding; GO:0005622: intracellular; GO:0005623: cell; GO:0005634: nucleus; GO:0006355: regulation of transcription, DNA-templated; GO:001…	26.908	29.031	35.437	25.194	30.325	9.993	29.047	24.256	58.753
Rp.chr4.2855	6.95411	-1.6024	0.0280667	-	-	GO:0003676: nucleic acid binding	6.727	8.295	7.704	8.66	1.838	2.855	8.209	7.007	8.393
Rp.scaffold.189	27.3443	-1.59776	0.00106931	uncharacterized protein LOC106682564	-	-	43.725	69.812	34.666	23.619	5.514	11.421	20.838	22.639	23.381
Rp.chr2.0165	177.694	-1.59368	2.89627e-09	serine/threonine-protein kinase PRP4 homolog	KOG0593: Predicted protein kinase KKIAMRE; KOG0594: Protein kinase PCTAIRE and related kinases; KOG0658: Glycogen synthase kinase-3; KOG0660: Mitogen-activated protein kinase; KOG0664: Nemo-like MAPK-related serine/threonine protein kinase; KOG0665: Jun-N-terminal kinase (JNK); KOG0667: Dual-specificity tyrosine-phosphorylation regulated kinase; KOG0670: U4/U6-associated splicing factor PRP4; KOG…	GO:0000398: mRNA splicing, via spliceosome; GO:0004672: protein kinase activity; GO:0005524: ATP binding; GO:0006468: protein phosphorylation; GO:0010467: gene expression	244.86	250.909	289.656	166.123	78.11	66.384	139.553	152.544	214.03
Rp.chrX.0886	24.4809	-1.59053	0.000766902	uncharacterized protein LOC113466379; hypothetical protein ALC62_15384	-	-	40.362	29.031	29.274	26.769	8.27	9.993	27.153	23.178	22.782
Rp.chr2.2570	19.7438	-1.59027	0.000622273	glutamate-gated chloride channel isoform X10	KOG3642: GABA receptor; KOG3643: GABA receptor; KOG3644: Ligand-gated ion channel	GO:0004888: transmembrane signaling receptor activity; GO:0007268: chemical synaptic transmission; GO:0008068: extracellularly glutamate-gated chloride channel activity; GO:0016020: membrane; GO:0016021: integral component of membrane; GO:0051716: cellular response to stimulus; GO:0060079: excitatory postsynaptic potential; GO:0099565: chemical synaptic transmission, postsynaptic; GO:1902476: chl…	32.962	35.252	39.288	12.597	7.352	9.279	15.155	12.937	20.983
Rp.chr2.2148	123.742	-1.58634	8.56755e-10	tRNA (guanine-N(7)-)-methyltransferase non-catalytic subunit WDR4	KOG3914: WD repeat protein WDR4	GO:0001673: male germ cell nucleus; GO:0001674: female germ cell nucleus; GO:0005515: protein binding; GO:0005622: intracellular; GO:0005623: cell; GO:0005737: cytoplasm; GO:0005829: cytosol; GO:0007283: spermatogenesis; GO:0019953: sexual reproduction; GO:0030154: cell differentiation; GO:0032504: multicellular organism reproduction; GO:0036265: RNA (guanine-N7)-methylation; GO:0043527: tRNA met…	115.703	153.449	117.095	130.694	53.298	69.239	150.92	121.281	144.485
Rp.chrX.0692	8.6327	-1.58561	0.0242785	E3 ubiquitin-protein ligase AMFR-like; uncharacterized protein LOC114343710	-	-	7.4	4.147	14.637	4.724	6.433	6.424	10.735	8.624	8.993
Rp.chr5.1209	58.5721	-1.58485	4.56745e-07	enhancer of split mgamma protein-like	KOG4304: Transcriptional repressors of the hairy/E(spl) family (contains HLH)	GO:0003677: DNA binding; GO:0006355: regulation of transcription, DNA-templated; GO:0046983: protein dimerization activity	38.343	42.855	36.207	66.134	26.649	41.401	92.194	63.066	67.147
Rp.chr5.1358	11.8414	-1.58035	0.0220118	-	-	GO:0005576: extracellular region; GO:0005975: carbohydrate metabolic process; GO:0006030: chitin metabolic process; GO:0008061: chitin binding; GO:0016810: hydrolase activity, acting on carbon-nitrogen (but not peptide) bonds	6.054	8.295	23.111	7.086	5.514	9.993	7.578	14.554	15.588
Rp.chr3.0375	18.4372	-1.58031	0.0070089	probable methyltransferase TARBP1 isoform X1	KOG0839: RNA Methylase, SpoU family	GO:0000453: enzyme-directed rRNA 2'-O-methylation; GO:0003723: RNA binding; GO:0010467: gene expression; GO:0016423: tRNA (guanine) methyltransferase activity; GO:0030488: tRNA methylation; GO:0042254: ribosome biogenesis; GO:0070039: rRNA (guanosine-2'-O-)-methyltransferase activity	35.653	15.898	38.518	18.108	5.514	6.424	21.47	10.781	16.787
Rp.chr2.1893	15.6444	-1.55919	0.00540866	G-protein coupled receptor Mth-like	-	GO:0004930: G protein-coupled receptor activity; GO:0005623: cell; GO:0005886: plasma membrane; GO:0005887: integral component of plasma membrane; GO:0007154: cell communication; GO:0007186: G protein-coupled receptor signaling pathway; GO:0023052: signaling; GO:0051716: cellular response to stimulus; GO:0071944: cell periphery	32.289	22.81	20.8	11.81	6.433	7.138	11.998	17.249	10.791
Rp.chr2.0062	4263.3	-1.55187	1.85984e-09	uricase, partial	KOG1599: Uricase (urate oxidase)	GO:0004846: urate oxidase activity; GO:0005622: intracellular; GO:0005623: cell; GO:0005737: cytoplasm; GO:0005777: peroxisome; GO:0006144: purine nucleobase metabolic process; GO:0019428: allantoin biosynthetic process; GO:0045471: response to ethanol; GO:0055114: oxidation-reduction process	3309.64	3140.17	4165.35	5090.76	2569.35	1994.38	5573.29	3256.8	6759.02
Rp.chr1.1078	12.3697	-1.55035	0.00799007	scavenger receptor class B member 1	KOG3776: Plasma membrane glycoprotein CD36 and related membrane receptors	GO:0016020: membrane	15.472	15.207	15.407	12.597	4.595	6.424	15.787	14.015	8.393
Rp.chr2.1211	81.8699	-1.54948	1.33159e-08	pescadillo homolog	KOG2481: Protein required for normal rRNA processing	GO:0000463: maturation of LSU-rRNA from tricistronic rRNA transcript (SSU-rRNA, 5.8S rRNA, LSU-rRNA); GO:0003723: RNA binding; GO:0005622: intracellular; GO:0005623: cell; GO:0005634: nucleus; GO:0005654: nucleoplasm; GO:0005730: nucleolus; GO:0010467: gene expression; GO:0030686: 90S preribosome; GO:0031981: nuclear lumen; GO:0042254: ribosome biogenesis; GO:0042273: ribosomal large subunit biog…	59.197	59.444	72.414	85.03	54.217	45.684	102.928	63.605	138.49
Rp.chrX.0473	250.404	-1.54843	0.000309403	hypothetical protein B7P43_G14714; uncharacterized protein LOC111420750	-	-	442.631	603.426	553.12	202.339	62.488	72.094	282.895	151.466	83.933
Rp.chr4.2691	11.4852	-1.54233	0.0390828	-	-	GO:0003676: nucleic acid binding	17.42	16.05	20.68	7.143	3.72	8.272	6.188	3.401	23.799
Rp.chr2.2360	12.0596	-1.53717	0.0220552	mucin-5AC	-	GO:0019233: sensory perception of pain	6.727	23.501	15.407	5.511	3.676	12.135	15.787	10.781	10.192
Rp.chr4.2782	52.0959	-1.53689	3.04495e-06	guanine nucleotide-binding protein-like 3 homolog	KOG1424: Predicted GTP-binding protein MMR1; KOG2423: Nucleolar GTPase; KOG2484: GTPase; KOG2485: Conserved ATP/GTP binding protein	GO:0000278: mitotic cell cycle; GO:0001652: granular component; GO:0003924: GTPase activity; GO:0005525: GTP binding; GO:0005622: intracellular; GO:0005623: cell; GO:0005634: nucleus; GO:0005730: nucleolus; GO:0016887: ATPase activity; GO:0031981: nuclear lumen; GO:0040014: regulation of multicellular organism growth; GO:0042127: regulation of cell population proliferation; GO:0042254: ribosome b…	33.635	40.781	27.733	56.687	36.758	29.266	54.937	46.895	97.722
Rp.chr4.1064	9.42284	-1.53685	0.0177849	E3 ubiquitin-protein ligase RNF19A-like	-	GO:0004842: ubiquitin-protein transferase activity; GO:0016567: protein ubiquitination	12.781	11.751	16.178	10.235	2.757	3.569	7.578	7.546	11.391
Rp.chr1.4014	14.3847	-1.52986	0.00645948	-	-	GO:0003676: nucleic acid binding	10.763	13.133	12.326	9.448	9.189	12.849	15.787	7.546	28.777
Rp.chr1.1882	12.5078	-1.5293	0.0167428	uncharacterized protein LOC109856789	-	GO:0005515: protein binding	15.472	26.266	13.867	4.724	4.595	11.421	15.787	10.781	8.393
Rp.chr2.2185	11.8303	-1.528	0.00610733	CLK4-associating serine/arginine rich protein isoform X1	KOG2548: SWAP mRNA splicing regulator	-	18.163	17.28	16.178	8.66	5.514	6.424	11.366	8.624	14.389
Rp.chr5.1004	17.1625	-1.52331	0.0273463	uncharacterized protein LOC106680837	-	-	2.691	4.147	1.541	18.108	4.595	22.128	8.84	24.256	40.768
Rp.chr3.1132	13.0034	-1.52206	0.0156763	uncharacterized protein LOC106690828; unnamed protein product, partial	-	GO:0004190: aspartic-type endopeptidase activity; GO:0006508: proteolysis	14.127	20.736	22.341	11.81	11.027	1.428	13.892	7.546	16.187
Rp.chr1.0201	6.12185	-1.51549	0.0498907	mediator of RNA polymerase II transcription subunit 16	-	GO:0003713: transcription coactivator activity; GO:0005622: intracellular; GO:0005623: cell; GO:0005634: nucleus; GO:0005654: nucleoplasm; GO:0006357: regulation of transcription by RNA polymerase II; GO:0006366: transcription by RNA polymerase II; GO:0006367: transcription initiation from RNA polymerase II promoter; GO:0009408: response to heat; GO:0009617: response to bacterium; GO:0010467: gen…	8.745	8.295	4.622	5.511	1.838	4.283	5.683	5.929	6.595
Rp.chr1.1400	7.37439	-1.50854	0.0472956	GTPase-activating protein isoform X1	KOG2059: Ras GTPase-activating protein; KOG3508: GTPase-activating protein	GO:0002165: instar larval or pupal development; GO:0005096: GTPase activator activity; GO:0005622: intracellular; GO:0005623: cell; GO:0005737: cytoplasm; GO:0005886: plasma membrane; GO:0006357: regulation of transcription by RNA polymerase II; GO:0007154: cell communication; GO:0007265: Ras protein signal transduction; GO:0007350: blastoderm segmentation; GO:0007351: tripartite regional subdivi…	8.745	9.677	11.555	7.873	3.676	2.141	4.42	4.851	13.189
Rp.chr1.3675	208.034	-1.49484	5.94618e-07	FH2 domain-containing protein 1 isoform X2	KOG1922: Rho GTPase effector BNI1 and related formins; KOG1924: RhoA GTPase effector DIA/Diaphanous	GO:0003779: actin binding; GO:0007275: multicellular organism development; GO:0007424: open tracheal system development; GO:0030036: actin cytoskeleton organization; GO:0035147: branch fusion, open tracheal system; GO:0035295: tube development; GO:0060429: epithelium development; GO:0060446: branching involved in open tracheal system development; GO:0060562: epithelial tube morphogenesis	194.408	349.061	269.627	195.254	75.353	132.768	183.124	169.254	282.375
Rp.chr5.2668	165.367	-1.48971	2.69607e-06	paramyosin-like isoform X7	-	-	189.699	223.261	310.456	132.269	91.894	77.091	122.504	97.025	261.392
Rp.chr4.0183	11.408	-1.4867	0.0199079	piggyBac transposable element-derived protein 4-like	-	-	12.781	12.442	16.178	14.959	6.433	2.855	11.998	6.468	19.185
Rp.chrX.1661	27.7842	-1.48238	0.0290457				63.635	44.622	36.197	24.216	1.223	18.548	14.519	24.849	26.629
Rp.chr2.1115	8.97497	-1.47055	0.0498562	-	-	-	14.127	15.898	6.163	7.086	6.433	3.569	2.526	9.702	12.59
Rp.chr1.4431	48.3218	-1.46668	0.000615607	uncharacterized protein LOC106681750; bromodomain-containing protein DDB_G0280777 isoform X2	-	GO:0001738: morphogenesis of a polarized epithelium; GO:0001745: compound eye morphogenesis; GO:0007275: multicellular organism development; GO:0008157: protein phosphatase 1 binding; GO:0016318: ommatidial rotation; GO:0030154: cell differentiation; GO:0042067: establishment of ommatidial planar polarity; GO:0046667: compound eye retinal cell programmed cell death; GO:0046672: positive regulatio…	88.123	62.9	65.481	48.813	11.946	27.125	56.832	36.115	39.568
Rp.chr3.1461	61.5687	-1.46586	3.52762e-06	protocadherin-like wing polarity protein stan isoform X1	KOG1219: Uncharacterized conserved protein, contains laminin, cadherin and EGF domains; KOG3594: FOG: Cadherin repeats; KOG4289: Cadherin EGF LAG seven-pass G-type receptor	GO:0001738: morphogenesis of a polarized epithelium; GO:0001745: compound eye morphogenesis; GO:0004930: G protein-coupled receptor activity; GO:0005509: calcium ion binding; GO:0005623: cell; GO:0005886: plasma membrane; GO:0005887: integral component of plasma membrane; GO:0005911: cell-cell junction; GO:0006935: chemotaxis; GO:0007154: cell communication; GO:0007156: homophilic cell adhesion v…	80.05	102.299	80.118	62.198	28.487	27.125	51.148	46.895	79.736
Rp.chr3.2124	42.3225	-1.46074	7.78187e-05				50.452	54.606	70.873	40.94	15.622	23.556	40.414	26.951	57.554
Rp.chr3.1509	8.26659	-1.45626	0.0431573	uncharacterized protein LOC106689079	-	-	7.4	6.221	14.637	4.724	8.27	4.283	8.209	5.39	14.389
Rp.chr3.1743	13.3747	-1.43586	0.0140565	dual specificity protein phosphatase Mpk3 isoform X1	KOG1716: Dual specificity phosphatase; KOG1717: Dual specificity phosphatase; KOG1718: Dual specificity phosphatase	GO:0002165: instar larval or pupal development; GO:0002385: mucosal immune response; GO:0005622: intracellular; GO:0005623: cell; GO:0005737: cytoplasm; GO:0006470: protein dephosphorylation; GO:0007424: open tracheal system development; GO:0007428: primary branching, open tracheal system; GO:0007472: wing disc morphogenesis; GO:0007474: imaginal disc-derived wing vein specification; GO:0007476: …	18.163	14.515	15.407	16.534	2.757	7.852	15.155	13.476	12.59
Rp.chr3.2293	27.8334	-1.42328	0.00187507	POU domain, class 6, transcription factor 2-like isoform X2	KOG1168: Transcription factor ACJ6/BRN-3, contains POU and HOX domains; KOG3802: Transcription factor OCT-1, contains POU and HOX domains	GO:0003677: DNA binding; GO:0003700: DNA-binding transcription factor activity; GO:0006355: regulation of transcription, DNA-templated; GO:0006935: chemotaxis; GO:0007275: multicellular organism development; GO:0007399: nervous system development; GO:0007409: axonogenesis; GO:0007411: axon guidance; GO:0007412: axon target recognition; GO:0007608: sensory perception of smell; GO:0009605: response…	29.598	54.606	52.385	14.959	20.217	12.849	29.047	11.32	34.772
Rp.chrX.1627	16.8914	-1.41829	0.0159505	leucine-rich repeat-containing protein 4B-like	-	GO:0005515: protein binding; GO:0005623: cell; GO:0005886: plasma membrane; GO:0005927: muscle tendon junction; GO:0007154: cell communication; GO:0009605: response to external stimulus; GO:0016021: integral component of membrane; GO:0023052: signaling; GO:0032991: protein-containing complex; GO:0036061: muscle cell chemotaxis toward tendon cell; GO:0051674: localization of cell; GO:0070887: cell…	28.926	25.575	11.555	16.534	11.027	5.71	13.892	8.624	28.178
Rp.chr5.2551	28.1997	-1.4111	0.0163239	-	-	-	3.363	26.266	18.489	28.343	11.946	31.407	25.89	38.81	40.768
Rp.chr3.0102	22.6151	-1.41069	0.00144458	inactive histone-lysine N-methyltransferase 2E isoform X2	-	GO:0003682: chromatin binding; GO:0005622: intracellular; GO:0005623: cell; GO:0005634: nucleus; GO:0005700: polytene chromosome; GO:0006342: chromatin silencing; GO:0035064: methylated histone binding; GO:0035065: regulation of histone acetylation; GO:0035327: transcriptionally active chromatin; GO:0051276: chromosome organization; GO:0070868: heterochromatin organization involved in chromatin s…	23.544	24.192	28.503	26.769	8.27	14.276	24.627	18.327	28.777
Rp.chrX.0678	40.0558	-1.40457	0.00021796	RNA-directed DNA polymerase, partial; hypothetical protein AVEN_89763_1, partial	-	-	62.56	45.62	50.844	42.515	24.811	12.849	39.782	32.342	44.964
Rp.chr1.3772	36.6769	-1.40426	0.00905303	prostaglandin E2 receptor EP3 subtype-like protein	-	GO:0004930: G protein-coupled receptor activity; GO:0007154: cell communication; GO:0007186: G protein-coupled receptor signaling pathway; GO:0016020: membrane; GO:0016021: integral component of membrane; GO:0023052: signaling; GO:0051716: cellular response to stimulus	58.524	66.356	29.274	37.004	8.27	26.411	48.623	30.724	23.381
Rp.chr3.0844	15.2531	-1.40263	0.0134968	endothelin-converting enzyme homolog	-	GO:0004222: metalloendopeptidase activity; GO:0005623: cell; GO:0005886: plasma membrane; GO:0006508: proteolysis; GO:0007218: neuropeptide signaling pathway; GO:0019953: sexual reproduction; GO:0030154: cell differentiation; GO:0032504: multicellular organism reproduction; GO:0048477: oogenesis; GO:0071944: cell periphery; GO:2000737: negative regulation of stem cell differentiation	26.908	23.501	21.57	8.66	3.676	12.849	15.155	12.937	11.391
Rp.chr2.0987	32.817	-1.40171	0.00462402	uncharacterized protein LOC111869462 isoform X4	KOG0196: Tyrosine kinase, EPH (ephrin) receptor family; KOG0197: Tyrosine kinases; KOG0199: ACK and related non-receptor tyrosine kinases; KOG0200: Fibroblast/platelet-derived growth factor receptor and related receptor tyrosine kinases; KOG1025: Epidermal growth factor receptor EGFR and related tyrosine kinases; KOG1026: Nerve growth factor receptor TRKA and related tyrosine kinases; KOG1055: GA…	GO:0004713: protein tyrosine kinase activity; GO:0005524: ATP binding; GO:0006468: protein phosphorylation	19.508	33.869	23.111	49.601	11.027	20.7	46.728	41.505	25.18
Rp.chr5.2311	19.7092	-1.39519	0.00685116	uncharacterized protein LOC106677403	-	-	36.998	24.884	21.57	9.448	12.865	14.276	25.259	13.476	16.787
Rp.chr4.0710	34.1672	-1.39505	0.000380183				49.779	79.489	61.629	24.407	11.027	18.559	31.573	25.334	22.182
Rp.chr1.3687	28.5554	-1.38634	0.00141819	b(0,+)-type amino acid transporter 1	KOG1287: Amino acid transporters	GO:0005623: cell; GO:0005886: plasma membrane; GO:0005887: integral component of plasma membrane; GO:0015179: L-amino acid transmembrane transporter activity; GO:0015297: antiporter activity; GO:0071944: cell periphery; GO:1902475: L-alpha-amino acid transmembrane transport	32.289	33.869	30.044	16.534	29.406	13.562	21.47	33.42	34.173
Rp.chr2.2510	58.5339	-1.37674	0.00324109	hypothetical protein TSAR_008880; uncharacterized protein LOC107980959	-	-	83.414	26.266	33.126	61.41	33.082	44.97	69.461	68.456	62.35
Rp.chrX.0424	14.2051	-1.37372	0.00478221	uncharacterized protein LOC106670478 isoform X1	-	GO:0005622: intracellular; GO:0005623: cell; GO:0007271: synaptic transmission, cholinergic; GO:0010467: gene expression; GO:0016020: membrane; GO:0016021: integral component of membrane; GO:0022417: protein maturation by protein folding; GO:0033130: acetylcholine receptor binding; GO:0034394: protein localization to cell surface; GO:0036477: somatodendritic compartment; GO:0043005: neuron projec…	9.418	14.515	13.867	11.81	11.027	9.993	17.681	15.093	14.988
Rp.chr1.4010	10.8834	-1.37258	0.0487627	hypothetical protein C0J52_27850, partial	-	-	14.127	18.663	20.029	14.959	4.595	1.428	11.998	6.468	11.391
Rp.chrX.0952	269.054	-1.36397	4.79581e-08	uncharacterized protein LOC106666574 isoform X1	-	GO:0005515: protein binding	207.862	221.878	264.234	341.694	133.246	181.307	333.412	273.825	312.351
Rp.chr4.0573	56.093	-1.35921	0.0381352	patched domain-containing protein 3	KOG1933: Cholesterol transport protein (Niemann-Pick C disease protein); KOG1934: Predicted membrane protein (patched superfamily); KOG1935: Membrane protein Patched/PTCH	GO:0005622: intracellular; GO:0005623: cell; GO:0005737: cytoplasm; GO:0005886: plasma membrane; GO:0016021: integral component of membrane; GO:0030659: cytoplasmic vesicle membrane; GO:0031410: cytoplasmic vesicle; GO:0071944: cell periphery	38.343	108.52	43.911	88.966	36.758	7.852	106.717	39.888	31.175
Rp.chr3.1891	70.3769	-1.35457	0.000107619	protein enabled-like isoform X4	KOG4590: Signal transduction protein Enabled, contains WH1 domain	GO:0001700: embryonic development via the syncytial blastoderm; GO:0002065: columnar/cuboidal epithelial cell differentiation; GO:0003382: epithelial cell morphogenesis; GO:0003779: actin binding; GO:0005622: intracellular; GO:0005623: cell; GO:0005737: cytoplasm; GO:0005911: cell-cell junction; GO:0005912: adherens junction; GO:0006935: chemotaxis; GO:0007015: actin filament organization; GO:000…	55.161	65.665	70.103	79.519	34.92	52.108	80.827	93.791	54.557
Rp.chr1.4185	70.7886	-1.34957	0.00734105	piggyBac transposable element-derived protein 4-like	-	-	74.428	82.893	103.088	38.736	71.669	35.286	30.443	47.729	140.947
Rp.chr1.0238	36.4211	-1.34858	9.03291e-05	ankyrin repeat and SAM domain-containing protein 3; hypothetical protein GE061_13871	-	GO:0005515: protein binding	49.107	66.356	50.074	31.493	19.298	18.559	34.73	32.881	28.777
Rp.chr2.3207	78.4741	-1.34685	0.000380396	uncharacterized protein LOC113557652	-	-	150.01	109.902	94.755	70.858	33.082	44.256	47.991	83.549	70.744
Rp.chr3.0087	75.8021	-1.34304	1.10134e-07	ATPase family AAA domain-containing protein 3A homolog isoform X1	KOG0727: 26S proteasome regulatory complex, ATPase RPT3; KOG0728: 26S proteasome regulatory complex, ATPase RPT6; KOG0729: 26S proteasome regulatory complex, ATPase RPT1; KOG0733: Nuclear AAA ATPase (VCP subfamily); KOG0738: AAA+-type ATPase; KOG0742: AAA+-type ATPase	GO:0005524: ATP binding; GO:0005739: mitochondrion; GO:0007005: mitochondrion organization	61.888	52.532	55.466	79.519	56.974	52.108	77.67	78.159	111.511
Rp.chr5.1687	162.302	-1.33982	1.22162e-13	protein L-Myc-1a isoform X2	-	GO:0003700: DNA-binding transcription factor activity; GO:0005634: nucleus; GO:0006355: regulation of transcription, DNA-templated; GO:0046983: protein dimerization activity	139.92	168.655	147.139	160.612	102.002	117.778	197.016	148.771	194.845
Rp.chr4.0222	15.9555	-1.33609	0.0185815	-	-	-	32.962	31.796	43.911	8.66	8.27	3.569	11.366	5.39	13.789
Rp.chr2.0854	15.9252	-1.33431	0.011931	probable ATP-dependent RNA helicase kurz	KOG0920: ATP-dependent RNA helicase A; KOG0921: Dosage compensation complex, subunit MLE; KOG0922: DEAH-box RNA helicase; KOG0923: mRNA splicing factor ATP-dependent RNA helicase; KOG0924: mRNA splicing factor ATP-dependent RNA helicase; KOG0925: mRNA splicing factor ATP-dependent RNA helicase; KOG0926: DEAH-box RNA helicase	GO:0003723: RNA binding; GO:0003724: RNA helicase activity; GO:0005524: ATP binding; GO:0005622: intracellular; GO:0005623: cell; GO:0005634: nucleus; GO:0005730: nucleolus; GO:0005737: cytoplasm; GO:0006396: RNA processing; GO:0008186: RNA-dependent ATPase activity; GO:0010467: gene expression; GO:0031981: nuclear lumen	21.526	21.428	9.244	18.108	9.189	9.279	14.524	14.554	19.784
Rp.chr1.0378	154.877	-1.33021	0.00729179	rabankyrin-5 isoform X2	-	GO:0005622: intracellular; GO:0005623: cell; GO:0005737: cytoplasm; GO:0005769: early endosome; GO:0006897: endocytosis; GO:0010008: endosome membrane; GO:0012505: endomembrane system; GO:0017137: Rab GTPase binding; GO:0034058: endosomal vesicle fusion; GO:0042147: retrograde transport, endosome to Golgi; GO:0043231: intracellular membrane-bounded organelle; GO:0044354: macropinosome; GO:0048549…	16.145	17.971	28.503	355.078	96.488	55.677	154.708	269.513	206.236
Rp.chr3.1634	16.8956	-1.33012	0.0466501	jerky protein homolog-like	-	GO:0003677: DNA binding	28.253	23.501	22.341	17.321	4.595	11.421	25.89	15.093	4.197
Rp.chr3.2381	38.2906	-1.31711	0.000872693				62.56	53.914	62.399	30.705	11.946	27.838	40.414	30.185	29.377
Rp.chr4.0659	586.312	-1.31118	4.28779e-07	s-adenosylmethionine synthetase	KOG1506: S-adenosylmethionine synthetase	GO:0004478: methionine adenosyltransferase activity; GO:0005524: ATP binding; GO:0005622: intracellular; GO:0005623: cell; GO:0005737: cytoplasm; GO:0005829: cytosol; GO:0006556: S-adenosylmethionine biosynthetic process; GO:0008340: determination of adult lifespan; GO:0010259: multicellular organism aging	568.425	416.108	504.587	633.787	458.55	356.19	620.096	425.291	992.21
Rp.chr4.1796	224.846	-1.30951	7.59891e-09	uncharacterized protein LOC106690153	-	-	174.9	210.819	190.28	244.854	169.085	140.62	221.012	288.379	237.411
Rp.chr2.2859	245.562	-1.30572	1.97338e-08	RNA-binding protein 5-like	-	GO:0003676: nucleic acid binding	377.38	395.372	410.603	232.257	97.407	133.482	204.594	189.737	231.416
Rp.chr5.0704	25.8325	-1.30555	0.00374248				35.653	40.781	25.422	16.534	13.784	20.7	22.733	29.107	19.784
Rp.chr1.2829	16.8669	-1.3045	0.0189102	hypothetical protein GE061_02711; polyprotein	-	-	27.58	29.722	18.489	20.47	8.27	6.424	22.733	9.163	13.789
Rp.chr1.1799	16.381	-1.30368	0.0164623	zinc finger protein basonuclin-2-like	-	GO:0001837: epithelial to mesenchymal transition; GO:0002165: instar larval or pupal development; GO:0003676: nucleic acid binding; GO:0007472: wing disc morphogenesis; GO:0007476: imaginal disc-derived wing morphogenesis; GO:0007552: metamorphosis; GO:0035220: wing disc development; GO:0048526: imaginal disc-derived wing expansion; GO:0048569: post-embryonic animal organ development; GO:0048707:…	20.181	24.884	42.37	11.022	5.514	11.421	10.735	12.398	15.588
Rp.chr3.1516	14.011	-1.30048	0.0397678	DNA fragmentation factor subunit beta isoform X1	-	GO:0000228: nuclear chromosome; GO:0000790: nuclear chromatin; GO:0004536: deoxyribonuclease activity; GO:0005622: intracellular; GO:0005623: cell; GO:0005634: nucleus; GO:0005737: cytoplasm; GO:0006309: apoptotic DNA fragmentation; GO:0006915: apoptotic process; GO:0030262: apoptotic nuclear changes; GO:0031981: nuclear lumen; GO:0097194: execution phase of apoptosis	19.508	11.059	16.178	18.896	2.757	9.993	11.998	17.249	12.59
Rp.chr1.3620	22.0918	-1.29137	0.0255871	PREDICTED: constitutive coactivator of peroxisome proliferator-activated receptor gamma-like	-	GO:0005622: intracellular; GO:0005623: cell; GO:0005634: nucleus; GO:0005654: nucleoplasm; GO:0007154: cell communication; GO:0023052: signaling; GO:0031981: nuclear lumen; GO:0035357: peroxisome proliferator activated receptor signaling pathway; GO:0045444: fat cell differentiation; GO:0051716: cellular response to stimulus	17.49	17.971	35.437	38.578	7.352	9.279	23.996	17.788	28.777
Rp.chr1.3984	44.8363	-1.29128	0.000804868	golgin subfamily A member 5	-	GO:0000139: Golgi membrane; GO:0000301: retrograde transport, vesicle recycling within Golgi; GO:0005622: intracellular; GO:0005623: cell; GO:0005737: cytoplasm; GO:0005794: Golgi apparatus; GO:0005795: Golgi stack; GO:0007030: Golgi organization; GO:0010256: endomembrane system organization; GO:0012505: endomembrane system; GO:0017137: Rab GTPase binding; GO:0031985: Golgi cisterna; GO:0042803: …	45.743	26.266	46.222	55.112	31.244	25.697	45.465	33.959	74.341
Rp.chr4.1502	26.6935	-1.29019	0.00137598	RE1-silencing transcription factor isoform X3	-	GO:0003676: nucleic acid binding	45.07	35.943	33.896	26.769	13.784	12.849	26.521	20.483	26.379
Rp.chr1.3332	35.7119	-1.28526	0.00198059	protein outspread isoform X2; hypothetical protein LSTR_LSTR010233, partial	KOG4807: F-actin binding protein, regulates actin cytoskeletal organization	-	64.578	29.722	43.911	32.28	22.055	21.414	34.73	25.334	42.566
Rp.chr5.0707	144.255	-1.27828	4.04806e-05	zinc finger homeobox protein 3 isoform X1	KOG1146: Homeobox protein; KOG4577: Transcription factor LIM3, contains LIM and HOX domains	GO:0006355: regulation of transcription, DNA-templated; GO:0008270: zinc ion binding; GO:0043565: sequence-specific DNA binding	175.573	220.496	176.413	171.634	52.379	88.512	128.818	132.061	148.682
Rp.chr3.1360	64.7198	-1.27632	1.63755e-06	mitochondrial inner membrane protease subunit 2; hypothetical protein LSTR_LSTR002850	KOG0171: Mitochondrial inner membrane protease, subunit IMP1; KOG1568: Mitochondrial inner membrane protease, subunit IMP2	GO:0005622: intracellular; GO:0005623: cell; GO:0005737: cytoplasm; GO:0005739: mitochondrion; GO:0005740: mitochondrial envelope; GO:0005743: mitochondrial inner membrane; GO:0006465: signal peptide processing; GO:0006626: protein targeting to mitochondrion; GO:0006627: protein processing involved in protein targeting to mitochondrion; GO:0007005: mitochondrion organization; GO:0008236: serine-t…	60.587	74.614	92.618	55.848	39.469	48.473	68.565	57.1	68.701
Rp.chr4.2056	10.3126	-1.2756	0.0347875	ATP-dependent RNA helicase SUV3 homolog, mitochondrial	KOG0953: Mitochondrial RNA helicase SUV3, DEAD-box superfamily	GO:0003677: DNA binding; GO:0003678: DNA helicase activity; GO:0003724: RNA helicase activity; GO:0005622: intracellular; GO:0005623: cell; GO:0005737: cytoplasm; GO:0005739: mitochondrion; GO:0005759: mitochondrial matrix; GO:0006119: oxidative phosphorylation; GO:0006401: RNA catabolic process; GO:0008186: RNA-dependent ATPase activity; GO:0009150: purine ribonucleotide metabolic process; GO:00…	13.454	9.677	12.326	10.235	3.676	8.566	8.84	11.32	11.391
Rp.chr3.0791	33.3231	-1.27213	0.00164249	PREDICTED: uncharacterized protein LOC109037368 isoform X1; hypothetical protein LSTR_LSTR004373	-	-	41.707	50.458	76.266	22.045	24.811	13.562	31.573	17.249	34.772
Rp.chr1.0491	18.2079	-1.26983	0.0202241	nuclear cap-binding protein subunit 3-like isoform X1	-	GO:0000340: RNA 7-methylguanosine cap binding; GO:0003729: mRNA binding	24.808	11.899	26.145	17.838	10.693	11.584	12.034	12.513	31.393
Rp.chr4.0762	25.7538	-1.26465	0.00217063	-	-	GO:0000226: microtubule cytoskeleton organization; GO:0005622: intracellular; GO:0005623: cell; GO:0005737: cytoplasm; GO:0005814: centriole; GO:0005815: microtubule organizing center; GO:0007049: cell cycle; GO:0007098: centrosome cycle; GO:0007099: centriole replication; GO:0015630: microtubule cytoskeleton; GO:0031024: interphase microtubule organizing center assembly; GO:0044085: cellular com…	41.707	48.385	36.207	21.257	12.865	13.562	16.418	22.1	25.779
Rp.chrX.0515	241.692	-1.26311	2.99773e-05	torso-like protein	-	GO:0002064: epithelial cell development; GO:0003381: epithelial cell morphogenesis involved in gastrulation; GO:0003384: apical constriction involved in gastrulation; GO:0005576: extracellular region; GO:0006357: regulation of transcription by RNA polymerase II; GO:0007154: cell communication; GO:0007276: gamete generation; GO:0007277: pole cell development; GO:0007278: pole cell fate determinati…	207.862	246.071	259.612	238.556	260.978	88.512	256.374	197.283	334.534
Rp.chr3.1968	34.002	-1.25112	0.00149042	LOW QUALITY PROTEIN: uncharacterized protein LOC106684243	KOG2294: Transcription factor of the Forkhead/HNF3 family; KOG3562: Forkhead/HNF-3-related transcription factor; KOG3563: Forkhead/HNF-3-related transcription factor; KOG4385: Predicted forkhead transcription factor	GO:0000791: euchromatin; GO:0000976: transcription regulatory region sequence-specific DNA binding; GO:0001700: embryonic development via the syncytial blastoderm; GO:0002165: instar larval or pupal development; GO:0003700: DNA-binding transcription factor activity; GO:0005622: intracellular; GO:0005623: cell; GO:0005634: nucleus; GO:0005700: polytene chromosome; GO:0005701: polytene chromosome c…	46.416	42.855	36.977	35.429	19.298	21.414	35.993	38.271	22.782
Rp.chrX.0413	27.5796	-1.25096	0.0108497	-	KOG1892: Actin filament-binding protein Afadin	GO:0005515: protein binding	36.998	27.648	15.407	23.619	23.892	17.845	47.36	21.022	20.983
Rp.chr1.4563	111.232	-1.24401	0.00468351	hypothetical protein AVEN_267071_1; uncharacterized protein LOC111418411 isoform X1	-	-	193.063	173.494	201.065	137.78	34.001	42.828	110.506	97.564	52.758
Rp.chr1.1298	55.3751	-1.24129	2.87528e-05	protein bric-a-brac 2-like isoform X1	-	GO:0002164: larval development; GO:0003677: DNA binding; GO:0005375: copper ion transmembrane transporter activity; GO:0005507: copper ion binding; GO:0005515: protein binding; GO:0005622: intracellular; GO:0005623: cell; GO:0005737: cytoplasm; GO:0005886: plasma membrane; GO:0006878: cellular copper ion homeostasis; GO:0007593: chitin-based cuticle sclerotization; GO:0035434: copper ion transmem…	81.396	80.872	90.132	48.813	24.811	35.69	58.095	37.193	50.959
Rp.scaffold.224	11.9967	-1.24125	0.0243466	Transposable element P transposase, partial	-	-	10.09	17.971	10.015	10.235	9.189	8.566	13.892	12.937	9.592
Rp.scaffold.153	105.101	-1.24042	0.00589093	CCAAT/enhancer-binding protein epsilon-like	-	GO:0000977: RNA polymerase II regulatory region sequence-specific DNA binding; GO:0001708: cell fate specification; GO:0002065: columnar/cuboidal epithelial cell differentiation; GO:0003700: DNA-binding transcription factor activity; GO:0005622: intracellular; GO:0005623: cell; GO:0005634: nucleus; GO:0007298: border follicle cell migration; GO:0019953: sexual reproduction; GO:0030707: ovarian fo…	71.305	145.154	130.191	144.866	56.055	55.677	149.025	120.203	47.962
Rp.chr2.2806	40.456	-1.23931	0.00409869	TBC1 domain family member 19	-	GO:0005096: GTPase activator activity; GO:0043547: positive regulation of GTPase activity	57.17	36.189	87.38	38.868	29.679	14.096	33.563	28.78	44.913
Rp.chr1.1094	101.863	-1.23244	3.70727e-05	ribosome biogenesis protein NOP53	KOG2823: Cellular protein (glioma tumor suppressor candidate region gene 2)	GO:0000027: ribosomal large subunit assembly; GO:0000055: ribosomal large subunit export from nucleus; GO:0005622: intracellular; GO:0005623: cell; GO:0005634: nucleus; GO:0005654: nucleoplasm; GO:0005730: nucleolus; GO:0006403: RNA localization; GO:0019843: rRNA binding; GO:0031981: nuclear lumen; GO:0034613: cellular protein localization; GO:0042254: ribosome biogenesis; GO:0042255: ribosome as…	92.159	102.299	59.318	122.821	85.461	57.818	107.98	81.393	160.072
Rp.chr2.2266	110.39	-1.22884	9.74957e-06	HBS1-like protein	KOG0052: Translation elongation factor EF-1 alpha/Tu; KOG0458: Elongation factor 1 alpha; KOG0459: Polypeptide release factor 3; KOG0460: Mitochondrial translation elongation factor Tu; KOG0461: Selenocysteine-specific elongation factor; KOG0463: GTP-binding protein GP-1	GO:0003924: GTPase activity; GO:0005515: protein binding; GO:0005525: GTP binding; GO:0005622: intracellular; GO:0005623: cell; GO:0006412: translation; GO:0010467: gene expression; GO:0016441: posttranscriptional gene silencing	92.831	105.755	91.673	125.97	89.137	67.812	119.346	71.69	185.252
Rp.chr1.3436	110.484	-1.22827	1.66214e-05	nucleolar GTP-binding protein	KOG1486: GTP-binding protein DRG2 (ODN superfamily); KOG1490: GTP-binding protein CRFG/NOG1 (ODN superfamily)	GO:0000278: mitotic cell cycle; GO:0005525: GTP binding; GO:0005622: intracellular; GO:0005623: cell; GO:0005634: nucleus; GO:0005730: nucleolus; GO:0031981: nuclear lumen; GO:0044085: cellular component biogenesis; GO:0090307: mitotic spindle assembly; GO:0140014: mitotic nuclear division	86.105	98.152	67.792	143.291	102.002	52.822	140.185	90.017	155.876
Rp.chr2.2286	28.1932	-1.22347	0.00259243	ribosome biogenesis regulatory protein homolog	KOG1765: Regulator of ribosome synthesis	GO:0000055: ribosomal large subunit export from nucleus; GO:0000447: endonucleolytic cleavage in ITS1 to separate SSU-rRNA from 5.8S rRNA and LSU-rRNA from tricistronic rRNA transcript (SSU-rRNA, 5.8S rRNA, LSU-rRNA); GO:0000462: maturation of SSU-rRNA from tricistronic rRNA transcript (SSU-rRNA, 5.8S rRNA, LSU-rRNA); GO:0000466: maturation of 5.8S rRNA from tricistronic rRNA transcript (SSU-rRNA…	20.853	15.207	27.733	32.28	29.406	14.276	27.784	28.568	40.168
Rp.chr4.0591	18.904	-1.22182	0.00814374				20.246	37.325	24.652	18.896	11.946	8.566	16.418	12.937	23.108
Rp.chr1.3704	146.607	-1.21603	1.04512e-09	NF-kappa-B-repressing factor isoform X1	-	GO:0003676: nucleic acid binding; GO:0005622: intracellular; GO:0005623: cell; GO:0005634: nucleus; GO:0005654: nucleoplasm; GO:0005730: nucleolus; GO:0007154: cell communication; GO:0007165: signal transduction; GO:0023052: signaling; GO:0031981: nuclear lumen; GO:0051716: cellular response to stimulus	160.101	163.126	144.828	161.399	95.57	95.65	159.129	122.359	176.26
Rp.chr3.0816	50.0416	-1.21493	0.00358697	uncharacterized protein LOC106691791 isoform X2	-	GO:0005515: protein binding	58.524	76.033	63.94	56.687	13.784	39.259	53.674	47.973	37.17
Rp.chrX.1500	20.6484	-1.21415	0.0207391	hypothetical protein B7P43_G15941	-	-	37.671	29.031	53.155	20.47	7.352	7.852	11.366	15.093	17.986
Rp.chr1.0817	40.4537	-1.21385	0.00193705	protein KRI1 homolog	KOG2409: KRR1-interacting protein involved in 40S ribosome biogenesis	GO:0000447: endonucleolytic cleavage in ITS1 to separate SSU-rRNA from 5.8S rRNA and LSU-rRNA from tricistronic rRNA transcript (SSU-rRNA, 5.8S rRNA, LSU-rRNA); GO:0000462: maturation of SSU-rRNA from tricistronic rRNA transcript (SSU-rRNA, 5.8S rRNA, LSU-rRNA); GO:0000466: maturation of 5.8S rRNA from tricistronic rRNA transcript (SSU-rRNA, 5.8S rRNA, LSU-rRNA); GO:0005622: intracellular; GO:000…	35.116	52.517	56.672	34.486	20.843	36.32	58.099	31.872	30.138
Rp.chr2.2236	12.252	-1.21294	0.0365809	protein BANP-like	-	-	22.872	15.898	16.948	10.235	4.595	9.279	10.103	10.781	10.192
Rp.chr2.0042	287.67	-1.20365	1.80175e-08	piezo-type mechanosensitive ion channel component isoform X8	KOG1893: Uncharacterized conserved protein	GO:0005261: cation channel activity; GO:0005623: cell; GO:0005886: plasma membrane; GO:0007638: mechanosensory behavior; GO:0008381: mechanosensitive ion channel activity; GO:0016021: integral component of membrane; GO:0042391: regulation of membrane potential; GO:0050982: detection of mechanical stimulus; GO:0071260: cellular response to mechanical stimulus; GO:0071944: cell periphery; GO:009865…	230.733	299.985	311.226	281.858	226.978	202.007	229.221	292.691	393.287
Rp.scaffold.166	28.0049	-1.19838	0.0065688	-	-	GO:0003676: nucleic acid binding	55.161	31.104	44.681	25.194	11.946	17.845	20.838	23.178	25.779
Rp.chr3.2760	38.8922	-1.1971	0.00548811	uncharacterized protein LOC106689629; hypothetical protein GE061_08923	-	-	63.906	35.252	38.518	50.388	25.73	16.418	42.308	36.654	33.573
Rp.chr4.1542	98.0423	-1.19522	0.00348679				238.133	245.38	196.442	89.754	19.298	30.694	60.62	37.732	74.341
Rp.chr2.3314	29.9583	-1.19279	0.00306384	uncharacterized protein LOC114326564 isoform X1	-	GO:0003676: nucleic acid binding; GO:0008270: zinc ion binding	28.253	53.223	45.451	24.407	23.892	16.418	18.944	25.873	37.17
Rp.chrX.1709	28.3847	-1.18727	0.0299478	PREDICTED: uncharacterized protein LOC101234332; hypothetical protein AVEN_212751_1	-	-	36.325	55.297	25.422	26.769	18.379	17.131	46.097	21.561	9.592
Rp.chr4.2459	732.386	-1.18607	0.00732949	cathepsin B, partial	KOG1542: Cysteine proteinase Cathepsin F; KOG1543: Cysteine proteinase Cathepsin L; KOG1544: Predicted cysteine proteinase TIN-ag	GO:0001890: placenta development; GO:0001893: maternal placenta development; GO:0002446: neutrophil mediated immunity; GO:0004197: cysteine-type endopeptidase activity; GO:0004252: serine-type endopeptidase activity; GO:0005518: collagen binding; GO:0005576: extracellular region; GO:0005615: extracellular space; GO:0005622: intracellular; GO:0005623: cell; GO:0005634: nucleus; GO:0005730: nucleol…	431.868	477.626	679.46	785.738	1040.24	199.152	870.787	463.023	1276.98
Rp.chr1.2593	30.5201	-1.18472	0.002696	uncharacterized protein LOC106681020	-	-	33.635	30.413	32.355	33.067	22.973	19.273	22.733	23.178	49.76
Rp.chr3.1087	45.4389	-1.18145	0.00134452	muscle M-line assembly protein unc-89 isoform X3; uncharacterized protein LOC106678806 isoform X2	KOG0613: Projectin/twitchin and related proteins; KOG3513: Neural cell adhesion molecule L1; KOG4221: Receptor mediating netrin-dependent axon guidance; KOG4222: Axon guidance receptor Dscam; KOG4475: FOG: Immunoglobin and related proteins	GO:0003676: nucleic acid binding	57.179	82.945	81.658	37.004	31.244	22.128	46.097	17.249	53.957
Rp.chr4.0764	12.5445	-1.18141	0.0276648	eukaryotic translation initiation factor 4E type 2 isoform X1	KOG1669: Predicted mRNA cap-binding protein related to eIF-4E; KOG1670: Translation initiation factor 4F, cap-binding subunit (eIF-4E) and related cap-binding proteins	GO:0000340: RNA 7-methylguanosine cap binding; GO:0003743: translation initiation factor activity; GO:0005515: protein binding; GO:0005737: cytoplasm; GO:0006413: translational initiation; GO:0017148: negative regulation of translation; GO:0030371: translation repressor activity; GO:0045998: positive regulation of ecdysteroid biosynthetic process	15.472	12.442	19.259	12.597	8.27	7.852	14.524	7.546	13.789
Rp.chr1.0807	30.1413	-1.17968	0.0103568	ZFX, partial	-	GO:0003676: nucleic acid binding	56.506	32.487	40.059	33.067	10.108	20.7	29.047	23.178	28.178
Rp.chr4.2647	26.4847	-1.17737	0.0106695	-	-	GO:0003676: nucleic acid binding	27.58	29.031	25.422	28.343	22.055	16.418	26.521	11.32	47.962
Rp.chr4.1590	186.106	-1.17479	4.41469e-10	excitatory amino acid transporter 3 isoform X3	KOG3787: Glutamate/aspartate and neutral amino acid transporters	GO:0015293: symporter activity; GO:0016021: integral component of membrane	214.589	211.51	231.109	182.657	130.489	123.489	210.277	129.366	217.027
Rp.chr3.2210	15.8212	-1.1717	0.0487683	uncharacterized protein LOC106686360	-	-	16.145	12.442	15.407	25.981	3.676	12.135	15.155	20.483	14.988
Rp.chr5.0982	50.0441	-1.17045	0.0021026	papilin isoform X2	KOG3513: Neural cell adhesion molecule L1; KOG3538: Disintegrin metalloproteinases with thrombospondin repeats; KOG4221: Receptor mediating netrin-dependent axon guidance; KOG4222: Axon guidance receptor Dscam; KOG4295: Serine proteinase inhibitor (KU family); KOG4597: Serine proteinase inhibitor (KU family) with thrombospondin repeats	GO:0004867: serine-type endopeptidase inhibitor activity; GO:0005201: extracellular matrix structural constituent; GO:0005576: extracellular region; GO:0005604: basement membrane; GO:0008233: peptidase activity; GO:0030198: extracellular matrix organization	71.305	96.078	51.614	44.09	29.406	32.121	26.521	47.434	56.955
Rp.chr2.0490	112.172	-1.16739	6.25304e-05				106.958	198.377	167.939	107.075	48.704	87.084	110.506	79.237	117.506
Rp.chr4.0952	72.9593	-1.16629	0.000205719	beta-arrestin-1	KOG3865: Arrestin	GO:0002168: instar larval development; GO:0005515: protein binding; GO:0005622: intracellular; GO:0005623: cell; GO:0005737: cytoplasm; GO:0007165: signal transduction; GO:0007369: gastrulation; GO:0009790: embryo development; GO:0031647: regulation of protein stability; GO:0035204: negative regulation of lamellocyte differentiation; GO:0035641: locomotory exploration behavior; GO:0042335: cuticl…	59.197	130.639	113.243	69.284	42.271	48.539	57.463	66.839	74.94
Rp.chr1.3096	51.7102	-1.16501	0.00668891	putative inorganic phosphate cotransporter isoform X2; hypothetical protein GE061_05994	KOG2532: Permease of the major facilitator superfamily	GO:0001666: response to hypoxia; GO:0005623: cell; GO:0005886: plasma membrane; GO:0006820: anion transport; GO:0007275: multicellular organism development; GO:0016021: integral component of membrane; GO:0022857: transmembrane transporter activity; GO:0035220: wing disc development; GO:0048190: wing disc dorsal/ventral pattern formation; GO:0048731: system development; GO:0055085: transmembrane t…	48.434	22.119	47.762	34.642	58.812	41.401	54.306	38.81	85.132
Rp.chr5.1094	174.013	-1.16279	0.000389393	pre-mRNA-splicing factor RBM22	KOG0153: Predicted RNA-binding protein (RRM superfamily)	GO:0000398: mRNA splicing, via spliceosome; GO:0003676: nucleic acid binding; GO:0046872: metal ion binding	160.773	99.534	176.413	218.873	153.463	97.078	179.335	120.203	290.169
Rp.chr1.1547	27.9335	-1.16227	0.00316939	probable ATP-dependent RNA helicase DDX31	KOG0326: ATP-dependent RNA helicase; KOG0328: Predicted ATP-dependent RNA helicase FAL1, involved in rRNA maturation, DEAD-box superfamily; KOG0330: ATP-dependent RNA helicase; KOG0331: ATP-dependent RNA helicase; KOG0333: U5 snRNP-like RNA helicase subunit; KOG0334: RNA helicase; KOG0335: ATP-dependent RNA helicase; KOG0336: ATP-dependent RNA helicase; KOG0337: ATP-dependent RNA helicase; KOG033…	GO:0003676: nucleic acid binding; GO:0003724: RNA helicase activity; GO:0005524: ATP binding; GO:0005622: intracellular; GO:0005623: cell; GO:0005634: nucleus; GO:0005730: nucleolus; GO:0005737: cytoplasm; GO:0008186: RNA-dependent ATPase activity; GO:0010501: RNA secondary structure unwinding; GO:0031981: nuclear lumen	33.635	34.561	22.341	27.556	23.892	16.418	22.733	24.795	37.17
Rp.chr3.2221	15.3846	-1.16113	0.0439756	solute carrier family 2, facilitated glucose transporter member 1 isoform X2	KOG0254: Predicted transporter (major facilitator superfamily); KOG0569: Permease of the major facilitator superfamily	GO:0016020: membrane; GO:0016021: integral component of membrane; GO:0022857: transmembrane transporter activity; GO:0055085: transmembrane transport	20.853	9.677	6.163	15.746	15.622	8.566	18.944	10.781	22.182
Rp.chrX.0128	31.9971	-1.15497	0.00605907	neuroglian isoform X1	KOG0613: Projectin/twitchin and related proteins; KOG3513: Neural cell adhesion molecule L1; KOG4194: Membrane glycoprotein LIG-1; KOG4221: Receptor mediating netrin-dependent axon guidance; KOG4222: Axon guidance receptor Dscam; KOG4228: Protein tyrosine phosphatase; KOG4475: FOG: Immunoglobin and related proteins	GO:0005515: protein binding	58.524	53.914	33.896	26.769	17.46	20.7	37.256	22.639	20.983
Rp.chr4.0539	239.005	-1.14212	6.32118e-06	4-coumarate--CoA ligase 1-like	KOG1176: Acyl-CoA synthetase; KOG1177: Long chain fatty acid acyl-CoA ligase; KOG1179: Very long-chain acyl-CoA synthetase/fatty acid transporter; KOG1256: Long-chain acyl-CoA synthetases (AMP-forming)	GO:0001676: long-chain fatty acid metabolic process; GO:0004467: long-chain fatty acid-CoA ligase activity; GO:0005622: intracellular; GO:0005623: cell; GO:0005737: cytoplasm; GO:0005739: mitochondrion; GO:0019433: triglyceride catabolic process; GO:0046949: fatty-acyl-CoA biosynthetic process	145.974	194.23	174.102	264.537	268.33	136.337	306.891	172.488	358.514
Rp.chr1.0123	22.4592	-1.14143	0.0397241	calcium-activated chloride channel regulator 1	-	-	30.271	37.325	14.637	13.384	11.946	24.983	15.155	18.327	32.374
Rp.chr1.1865	95.9796	-1.13643	3.90281e-06	methyl-CpG-binding domain protein 2, partial	-	GO:0000122: negative regulation of transcription by RNA polymerase II; GO:0000228: nuclear chromosome; GO:0000790: nuclear chromatin; GO:0003714: transcription corepressor activity; GO:0005622: intracellular; GO:0005623: cell; GO:0005634: nucleus; GO:0005654: nucleoplasm; GO:0005700: polytene chromosome; GO:0006259: DNA metabolic process; GO:0006346: methylation-dependent chromatin silencing; GO:…	108.976	167.964	134.043	77.157	66.164	64.243	111.137	64.683	82.135
Rp.chr5.2745	18.2733	-1.13437	0.0320989	protein sprouty homolog 3	-	GO:0001738: morphogenesis of a polarized epithelium; GO:0001745: compound eye morphogenesis; GO:0002065: columnar/cuboidal epithelial cell differentiation; GO:0005622: intracellular; GO:0005623: cell; GO:0005886: plasma membrane; GO:0006357: regulation of transcription by RNA polymerase II; GO:0007154: cell communication; GO:0007350: blastoderm segmentation; GO:0007351: tripartite regional subdiv…	20.853	22.81	7.704	23.619	10.108	14.276	24.627	12.398	21.583
Rp.chr1.3576	83.7296	-1.13249	0.000159786	calcium/calmodulin-dependent protein kinase type II alpha chain isoform X14	KOG0033: Ca2+/calmodulin-dependent protein kinase, EF-Hand protein superfamily	GO:0003677: DNA binding; GO:0004683: calmodulin-dependent protein kinase activity; GO:0005516: calmodulin binding; GO:0005622: intracellular; GO:0005623: cell; GO:0005886: plasma membrane; GO:0005954: calcium- and calmodulin-dependent protein kinase complex; GO:0007268: chemical synaptic transmission; GO:0007528: neuromuscular junction development; GO:0007616: long-term memory; GO:0007618: mating…	94.177	98.843	140.976	74.007	45.028	67.812	69.461	59.293	105.516
Rp.chr4.0535	17.6716	-1.13073	0.0326636	uncharacterized protein LOC106687959 isoform X1; sushi, von Willebrand factor type A, EGF and pentraxin domain-containing protein 1	-	GO:0005112: Notch binding; GO:0005509: calcium ion binding; GO:0005622: intracellular; GO:0005623: cell; GO:0005737: cytoplasm; GO:0005769: early endosome; GO:0005886: plasma membrane; GO:0007275: multicellular organism development; GO:0007423: sensory organ development; GO:0007424: open tracheal system development; GO:0008052: sensory organ boundary specification; GO:0009887: animal organ morpho…	28.253	26.957	20.8	11.81	10.108	14.99	22.733	14.015	8.993
Rp.chr2.2230	33.477	-1.12765	0.00798648	uncharacterized protein LOC106688079	-	GO:0007274: neuromuscular synaptic transmission; GO:0007616: long-term memory	10.763	29.031	29.274	51.175	16.541	29.266	37.888	30.724	47.962
Rp.chr1.0926	92.7445	-1.12731	0.000808924	PREDICTED: choline/ethanolamine kinase isoform X2	KOG2686: Choline kinase; KOG4720: Ethanolamine kinase	GO:0016301: kinase activity; GO:0046474: glycerophospholipid biosynthetic process	84.086	156.905	113.243	103.925	47.785	65.67	121.872	77.081	62.95
Rp.chr3.1846	126.954	-1.12176	7.3901e-05	2&apos;,5&apos;-phosphodiesterase 12	KOG0620: Glucose-repressible alcohol dehydrogenase transcriptional effector CCR4 and related proteins	-	92.159	102.99	101.688	159.037	118.543	77.091	139.553	81.932	215.229
Rp.chr2.3034	12972.6	-1.11997	0.000716163	tetratricopeptide repeat protein, partial	-	GO:0005515: protein binding; GO:0043531: ADP binding	17096.5	26797.5	19601.9	17505.9	5260	5118.71	10341.5	10653.8	10356.2
Rp.chr3.2346	590	-1.11859	3.9048e-10	elongation of very long chain fatty acids protein AAEL008004 isoform X1	KOG3071: Fatty acyl-CoA elongase/Polyunsaturated fatty acid specific elongation enzyme; KOG3072: Long chain fatty acid elongase	GO:0009922: fatty acid elongase activity; GO:0016021: integral component of membrane; GO:0030497: fatty acid elongation	462.812	651.12	758.807	608.593	450.28	424.715	698.398	433.916	691.849
Rp.chr1.0978	32.6672	-1.11806	0.0147927	probable G-protein coupled receptor Mth-like 1	-	GO:0004930: G protein-coupled receptor activity; GO:0007186: G protein-coupled receptor signaling pathway; GO:0016021: integral component of membrane	41.034	58.753	33.126	23.619	11.946	34.977	27.153	26.412	35.971
Rp.chrX.0242	23.7687	-1.118	0.0118294	insulin receptor 1	KOG0196: Tyrosine kinase, EPH (ephrin) receptor family; KOG0197: Tyrosine kinases; KOG0200: Fibroblast/platelet-derived growth factor receptor and related receptor tyrosine kinases; KOG1024: Receptor-like protein tyrosine kinase RYK/derailed; KOG1025: Epidermal growth factor receptor EGFR and related tyrosine kinases; KOG1026: Nerve growth factor receptor TRKA and related tyrosine kinases; KOG109…	GO:0001700: embryonic development via the syncytial blastoderm; GO:0002065: columnar/cuboidal epithelial cell differentiation; GO:0005009: insulin-activated receptor activity; GO:0005520: insulin-like growth factor binding; GO:0005524: ATP binding; GO:0005576: extracellular region; GO:0005615: extracellular space; GO:0005623: cell; GO:0005886: plasma membrane; GO:0005887: integral component of pl…	32.962	25.575	29.274	30.705	10.108	15.704	27.784	18.327	21.583
Rp.chr4.2844	29.8014	-1.11778	0.00691478	-	-	GO:0003676: nucleic acid binding	36.325	52.532	43.911	36.216	15.622	13.562	20.838	18.866	38.969
Rp.chr1.3617	3066.8	-1.11553	6.4695e-06	PREDICTED: maltase A3-like	KOG0470: 1,4-alpha-glucan branching enzyme/starch branching enzyme II; KOG0471: Alpha-amylase	GO:0000023: maltose metabolic process; GO:0032450: maltose alpha-glucosidase activity	1525.66	2267.17	2100.78	4576.65	2906.6	1661.74	3462.31	2587.32	4829.15
Rp.chr2.1787	28.4751	-1.10861	0.0102403	uncharacterized protein LOC106677266 isoform X1	-	-	36.325	60.826	44.681	26.769	9.189	20.7	23.364	22.639	22.182
Rp.chr1.3009	56.3241	-1.10664	0.00162609	uncharacterized protein LOC106690828; unnamed protein product, partial	-	GO:0004190: aspartic-type endopeptidase activity; GO:0006508: proteolysis	65.924	109.211	71.644	65.347	41.352	21.414	58.095	32.342	61.151
Rp.chr4.0383	167.978	-1.10169	0.0052829	probable cytochrome P450 6a17	KOG0158: Cytochrome P450 CYP3/CYP5/CYP6/CYP9 subfamilies	GO:0005506: iron ion binding; GO:0016705: oxidoreductase activity, acting on paired donors, with incorporation or reduction of molecular oxygen; GO:0020037: heme binding; GO:0055114: oxidation-reduction process	153.374	136.86	107.08	136.205	217.788	102.074	253.848	78.159	246.404
Rp.chr1.1766	40.9067	-1.10126	0.00888947	polycomb group protein Psc-like	KOG2660: Locus-specific chromosome binding proteins	GO:0000122: negative regulation of transcription by RNA polymerase II; GO:0000792: heterochromatin; GO:0000978: RNA polymerase II proximal promoter sequence-specific DNA binding; GO:0001701: in utero embryonic development; GO:0002520: immune system development; GO:0005622: intracellular; GO:0005623: cell; GO:0005634: nucleus; GO:0005654: nucleoplasm; GO:0005694: chromosome; GO:0005737: cytoplasm;…	63.906	50.458	29.274	33.067	30.325	33.549	36.625	25.334	58.753
Rp.chr3.1160	299.093	-1.10071	2.68903e-07	RNA-binding protein NOB1 isoform X1	KOG2463: Predicted RNA-binding protein Nob1p involved in 26S proteasome assembly	GO:0000469: cleavage involved in rRNA processing; GO:0004521: endoribonuclease activity; GO:0010467: gene expression; GO:0030490: maturation of SSU-rRNA; GO:0030688: preribosome, small subunit precursor; GO:0042254: ribosome biogenesis; GO:0042274: ribosomal small subunit biogenesis; GO:0090502: RNA phosphodiester bond hydrolysis, endonucleolytic	257.641	228.099	285.034	328.309	286.709	196.297	310.048	235.015	438.251
Rp.chr1.0307	85.0959	-1.10045	3.36648e-05				151.356	156.213	133.273	74.795	57.893	34.263	64.409	53.364	82.135
Rp.chr5.0144	57.9136	-1.09935	5.08432e-05	myosin-10	-	-	67.942	94.005	86.281	60.623	37.676	30.694	53.674	39.888	61.151
Rp.chr4.0700	16.884	-1.09388	0.027688	unnamed protein product, partial; uncharacterized protein LOC106692997	-	-	19.508	31.104	13.867	18.108	13.784	7.852	17.049	15.093	14.988
Rp.chr1.0995	15.2344	-1.09027	0.0455804	uncharacterized protein LOC106684817 isoform X1	-	-	19.508	19.354	26.963	16.534	11.027	5.71	15.787	15.093	8.393
Rp.chr4.0649	19.2573	-1.08855	0.0244325	-	-	-	16.145	25.575	24.652	14.959	21.136	10.707	12.629	15.093	28.777
Rp.chr4.0547	68.5797	-1.08783	0.00606055	insulin receptor substrate 1 isoform X1	-	GO:0005158: insulin receptor binding; GO:0005159: insulin-like growth factor receptor binding; GO:0005622: intracellular; GO:0005623: cell; GO:0005634: nucleus; GO:0005829: cytosol; GO:0005886: plasma membrane; GO:0005938: cell cortex; GO:0006629: lipid metabolic process; GO:0007283: spermatogenesis; GO:0007285: primary spermatocyte growth; GO:0007295: growth of a germarium-derived egg chamber; G…	46.416	78.798	92.443	102.351	28.487	50.68	66.935	75.464	62.95
Rp.chr1.1157	27.965	-1.08761	0.0296824	bumetanide-sensitive sodium-(potassium)-chloride cotransporter, partial	KOG1288: Amino acid transporters; KOG2082: K+/Cl- cotransporter KCC1 and related transporters; KOG2083: Na+/K+ symporter	GO:0003333: amino acid transmembrane transport; GO:0015171: amino acid transmembrane transporter activity; GO:0015377: cation:chloride symporter activity; GO:0016020: membrane; GO:0016021: integral component of membrane	27.58	16.589	43.14	42.515	14.703	16.418	19.575	29.107	35.372
Rp.chr1.0688	109.012	-1.08533	3.22257e-06	Down syndrome cell adhesion molecule-like protein Dscam2 isoform X50	KOG0613: Projectin/twitchin and related proteins; KOG3513: Neural cell adhesion molecule L1; KOG4221: Receptor mediating netrin-dependent axon guidance; KOG4222: Axon guidance receptor Dscam	GO:0005515: protein binding	112.34	103.682	150.221	113.373	83.623	74.95	101.665	87.861	133.694
Rp.chr1.3502	80.7431	-1.08496	9.91898e-06	formin-binding protein 4 isoform X2	-	GO:0005515: protein binding	101.576	142.389	121.717	81.881	54.217	39.973	66.304	62.527	77.338
Rp.chr1.2714	327.664	-1.08257	0.000752748	maltase A1-like	KOG0471: Alpha-amylase	GO:0000023: maltose metabolic process; GO:0032450: maltose alpha-glucosidase activity	273.786	358.047	268.086	414.914	350.115	138.479	442.655	195.666	428.659
Rp.chr2.0754	67.9778	-1.07925	0.000130661	serine/threonine-protein phosphatase 4 regulatory subunit 1-like isoform X3	-	GO:0005515: protein binding; GO:0007165: signal transduction; GO:0019888: protein phosphatase regulator activity; GO:0030289: protein phosphatase 4 complex; GO:0050790: regulation of catalytic activity	68.615	68.43	60.859	92.116	42.271	47.825	65.672	64.144	80.936
Rp.chr1.1272	49.4768	-1.07863	0.0043393	LIM and SH3 domain protein F42H10.3	KOG1702: Nebulin repeat protein	GO:0003779: actin binding; GO:0005622: intracellular; GO:0005623: cell; GO:0005737: cytoplasm; GO:0005925: focal adhesion; GO:0007275: multicellular organism development; GO:0007277: pole cell development; GO:0007279: pole cell formation; GO:0007283: spermatogenesis; GO:0007286: spermatid development; GO:0007291: sperm individualization; GO:0014881: regulation of myofibril size; GO:0019953: sexua…	76.014	82.945	63.17	48.813	19.298	39.259	58.726	30.724	36.571
Rp.chr4.0985	84.205	-1.0766	0.00399813	SH3 domain-binding protein 5 homolog isoform X1	KOG2008: BTK-associated SH3-domain binding protein SAB	GO:0004860: protein kinase inhibitor activity; GO:0005622: intracellular; GO:0005623: cell; GO:0005737: cytoplasm; GO:0005886: plasma membrane; GO:0007154: cell communication; GO:0007275: multicellular organism development; GO:0007293: germarium-derived egg chamber formation; GO:0007300: ovarian nurse cell to oocyte transport; GO:0007301: female germline ring canal formation; GO:0007498: mesoderm…	94.85	107.829	76.266	122.033	32.163	64.243	97.877	77.081	72.542
Rp.chr1.3896	93.0676	-1.07562	1.10822e-05	probable Ras GTPase-activating protein isoform X3	KOG2059: Ras GTPase-activating protein; KOG3508: GTPase-activating protein	GO:0005096: GTPase activator activity; GO:0005623: cell; GO:0005886: plasma membrane; GO:0007165: signal transduction; GO:0009898: cytoplasmic side of plasma membrane; GO:0031235: intrinsic component of the cytoplasmic side of the plasma membrane; GO:0043547: positive regulation of GTPase activity; GO:0046580: negative regulation of Ras protein signal transduction; GO:0071944: cell periphery	110.321	147.919	125.569	86.604	49.623	74.236	95.351	66.839	88.729
Rp.chr4.0260	174.884	-1.07518	2.25871e-05	PIN2/TERF1-interacting telomerase inhibitor 1 isoform X1	KOG2809: Telomerase elongation inhibitor/RNA maturation protein PINX1	GO:0003676: nucleic acid binding	143.283	147.228	152.532	192.892	187.463	103.502	191.333	121.82	265.588
Rp.chr1.4383	1677.85	-1.07035	3.78203e-05				1759.09	1506.84	2490.58	2016.31	1089.86	1133.53	1732.1	1026.84	2251.81
Rp.chr2.2700	15.5535	-1.06967	0.0407207				18.835	29.722	26.192	12.597	9.189	9.993	7.578	15.632	12.59
Rp.chrX.0411	129.574	-1.06704	0.00011057	nuclear factor interleukin-3-regulated protein isoform X2	-	GO:0000122: negative regulation of transcription by RNA polymerase II; GO:0001227: DNA-binding transcription repressor activity, RNA polymerase II-specific; GO:0002165: instar larval or pupal development; GO:0005622: intracellular; GO:0005623: cell; GO:0005634: nucleus; GO:0006351: transcription, DNA-templated; GO:0007399: nervous system development; GO:0007424: open tracheal system development; …	148.665	206.672	221.094	147.227	56.974	86.371	128.187	83.01	126.499
Rp.chr3.1110	433.928	-1.06602	5.72167e-07	ATP-binding cassette sub-family F member 2	KOG0056: Heavy metal exporter HMT1, ABC superfamily; KOG0062: ATPase component of ABC transporters with duplicated ATPase domains/Translation elongation factor EF-3b; KOG0066: eIF2-interacting protein ABC50 (ABC superfamily); KOG0927: Predicted transporter (ABC superfamily)	GO:0005524: ATP binding; GO:0016887: ATPase activity	425.141	402.284	392.885	531.436	367.575	279.098	481.806	295.925	608.515
Rp.chr4.0713	495.496	-1.06547	0.000480941	mitochondrial import inner membrane translocase subunit Tim17-B-like	KOG1652: Mitochondrial import inner membrane translocase, subunit TIM17	GO:0005622: intracellular; GO:0005623: cell; GO:0005737: cytoplasm; GO:0005739: mitochondrion; GO:0005740: mitochondrial envelope; GO:0005743: mitochondrial inner membrane; GO:0005744: TIM23 mitochondrial import inner membrane translocase complex; GO:0006626: protein targeting to mitochondrion; GO:0007005: mitochondrion organization; GO:0015450: P-P-bond-hydrolysis-driven protein transmembrane tr…	363.254	241.232	373.626	528.287	595.472	321.927	504.539	369.772	859.715
Rp.chr5.0614	212.837	-1.06278	0.00103236	BTB/POZ domain-containing protein 2-like	KOG2075: Topoisomerase TOP1-interacting protein BTBD1; KOG4350: Uncharacterized conserved protein, contains BTB/POZ domain	GO:0005622: intracellular; GO:0005623: cell; GO:0005737: cytoplasm; GO:0005829: cytosol; GO:0007275: multicellular organism development; GO:0007399: nervous system development; GO:0019005: SCF ubiquitin ligase complex; GO:0022008: neurogenesis; GO:0030162: regulation of proteolysis; GO:0031625: ubiquitin protein ligase binding; GO:0043161: proteasome-mediated ubiquitin-dependent protein catabolic…	120.412	189.392	164.087	216.511	124.057	253.401	176.81	204.291	335.133
Rp.chr3.0145	151.764	-1.06241	6.97072e-05	protein cycle isoform X1	KOG3559: Transcriptional regulator SIM1; KOG3561: Aryl-hydrocarbon receptor nuclear translocator; KOG3753: Circadian clock protein period	GO:0000122: negative regulation of transcription by RNA polymerase II; GO:0003053: circadian regulation of heart rate; GO:0003677: DNA binding; GO:0003700: DNA-binding transcription factor activity; GO:0005622: intracellular; GO:0005623: cell; GO:0005634: nucleus; GO:0005667: transcription factor complex; GO:0005737: cytoplasm; GO:0007275: multicellular organism development; GO:0007562: eclosion;…	214.589	226.026	286.575	173.209	69.839	82.802	135.764	93.791	143.885
Rp.chr1.1725	45.6864	-1.06081	0.00101247	hypothetical protein AVEN_83296_1; uncharacterized protein LOC113206152	-	-	61.215	54.606	73.184	51.963	27.568	26.411	35.993	35.576	49.76
Rp.chr3.0572	262.343	-1.05971	1.32971e-07	nuclear pore complex protein DDB_G0274915-like isoform X2	-	-	252.932	302.75	261.153	303.115	175.517	205.576	248.796	199.979	354.917
Rp.chr3.0282	326.958	-1.0564	8.85219e-08	histone deacetylase 4 isoform X7	KOG1342: Histone deacetylase complex, catalytic component RPD3; KOG1343: Histone deacetylase complex, catalytic component HDA1; KOG1344: Predicted histone deacetylase	GO:0000118: histone deacetylase complex; GO:0004407: histone deacetylase activity; GO:0005622: intracellular; GO:0005623: cell; GO:0005634: nucleus; GO:0005737: cytoplasm; GO:0005829: cytosol; GO:0007616: long-term memory; GO:0009267: cellular response to starvation; GO:0016573: histone acetylation; GO:0016575: histone deacetylation; GO:0046627: negative regulation of insulin receptor signaling p…	277.822	452.051	331.256	355.078	238.924	248.405	326.466	238.249	426.86
Rp.chrX.0570	35.7003	-1.04598	0.00255363	sarcalumenin	KOG1954: Endocytosis/signaling protein EHD1	-	56.506	67.047	59.318	35.429	22.055	16.418	27.784	19.944	35.971
Rp.chr1.0344	83.3423	-1.04576	3.88599e-05	apoptotic protease-activating factor 1	-	GO:0002165: instar larval or pupal development; GO:0002921: negative regulation of humoral immune response; GO:0005524: ATP binding; GO:0005622: intracellular; GO:0005623: cell; GO:0005737: cytoplasm; GO:0005829: cytosol; GO:0006508: proteolysis; GO:0006555: methionine metabolic process; GO:0006915: apoptotic process; GO:0007154: cell communication; GO:0007283: spermatogenesis; GO:0007286: sperma…	98.886	141.698	115.554	81.881	45.028	62.101	69.461	60.91	89.329
Rp.chr1.1491	60.908	-1.04267	6.00548e-05	uncharacterized protein LOC106681444, partial; serine/arginine repetitive matrix protein 2	-	GO:0001738: morphogenesis of a polarized epithelium; GO:0005623: cell; GO:0005886: plasma membrane; GO:0005927: muscle tendon junction; GO:0016324: apical plasma membrane; GO:0045177: apical part of cell; GO:0048104: establishment of body hair or bristle planar orientation; GO:0060429: epithelium development; GO:0071944: cell periphery	62.56	94.696	93.984	56.687	44.109	39.973	54.937	46.356	61.751
Rp.chr4.2740	18.004	-1.04265	0.022738	-	-	GO:0003676: nucleic acid binding	26.235	22.81	27.733	14.172	11.027	14.99	16.418	12.398	18.585
Rp.chr2.1319	27.9255	-1.04164	0.00951714	vitamin K-dependent gamma-carboxylase	-	GO:0008488: gamma-glutamyl carboxylase activity; GO:0017187: peptidyl-glutamic acid carboxylation	24.89	21.428	20.029	32.28	22.055	24.983	20.838	24.795	45.564
Rp.chrX.0552	33.4116	-1.03954	0.00802726	uncharacterized protein ZK1073.1	KOG2931: Differentiation-related gene 1 protein (NDR1 protein), related proteins	-	30.944	38.708	65.481	32.28	30.325	17.131	29.047	23.717	38.369
Rp.chr3.1369	26.6374	-1.03936	0.0142081	ankyrin repeat domain-containing protein 39	-	GO:0005515: protein binding	30.944	48.385	54.696	25.981	10.108	18.559	22.733	17.788	22.182
Rp.chr3.0940	22.0902	-1.03858	0.0230365	ankyrin-1-like	-	GO:0005515: protein binding	27.58	17.971	20.029	21.257	18.379	19.273	27.784	10.781	29.976
Rp.chr3.0723	55.2919	-1.0385	0.00859248	protein numb	KOG3537: Adaptor protein NUMB	GO:0001655: urogenital system development; GO:0005112: Notch binding; GO:0005622: intracellular; GO:0005623: cell; GO:0007154: cell communication; GO:0007219: Notch signaling pathway; GO:0007399: nervous system development; GO:0007400: neuroblast fate determination; GO:0007405: neuroblast proliferation; GO:0007406: negative regulation of neuroblast proliferation; GO:0007417: central nervous syste…	61.888	115.432	50.844	59.836	33.082	37.118	68.829	43.661	34.173
Rp.chr2.0723	104.959	-1.03735	0.000922042	DNA N6-methyl adenine demethylase isoform X2	-	GO:0005622: intracellular; GO:0005623: cell; GO:0005634: nucleus; GO:0006211: 5-methylcytosine catabolic process; GO:0007276: gamete generation; GO:0007281: germ cell development; GO:0009451: RNA modification; GO:0019953: sexual reproduction; GO:0030154: cell differentiation; GO:0032504: multicellular organism reproduction; GO:0035511: oxidative DNA demethylation; GO:0035516: oxidative DNA demeth…	100.904	163.817	124.028	146.44	54.217	66.384	118.083	91.095	84.533
Rp.chr5.0792	18.4791	-1.03556	0.0305804	iduronate 2-sulfatase	KOG3867: Sulfatase	GO:0004423: iduronate-2-sulfatase activity	23.544	17.971	16.948	19.683	19.298	8.566	13.892	19.944	20.384
Rp.chr2.1841	40.3924	-1.03487	0.00236566				41.034	82.254	63.94	39.366	29.406	20.7	35.993	30.724	34.173
Rp.chr5.2360	23.9752	-1.03425	0.0159474	uncharacterized protein LOC106681158	-	GO:0055085: transmembrane transport	27.58	24.884	28.503	27.556	23.892	9.993	23.996	14.554	31.775
Rp.chr5.0238	30.8117	-1.03373	0.0308801	uncharacterized protein LOC106684886 isoform X1	KOG2465: Uncharacterized conserved protein	-	39.689	23.501	20.8	22.832	26.649	31.407	24.627	19.944	53.357
Rp.chr1.4170	39.0613	-1.03354	0.00803515	D-beta-hydroxybutyrate dehydrogenase, mitochondrial	KOG1610: Corticosteroid 11-beta-dehydrogenase and related short chain-type dehydrogenases	-	39.016	44.237	63.17	37.004	39.514	19.273	53.043	22.639	34.772
Rp.chr1.4286	16.8887	-1.02883	0.0346555	-	-	GO:0003676: nucleic acid binding	20.181	33.869	23.881	19.683	9.189	9.279	15.155	9.702	17.986
Rp.chrX.0304	39.7475	-1.0262	0.0120557	twitchin	KOG0032: Ca2+/calmodulin-dependent protein kinase, EF-Hand protein superfamily; KOG0033: Ca2+/calmodulin-dependent protein kinase, EF-Hand protein superfamily; KOG0580: Serine/threonine protein kinase; KOG0588: Serine/threonine protein kinase; KOG0607: MAP kinase-interacting kinase and related serine/threonine protein kinases; KOG0611: Predicted serine/threonine protein kinase; KOG0613: Projectin…	GO:0004674: protein serine/threonine kinase activity; GO:0005524: ATP binding; GO:0005622: intracellular; GO:0005623: cell; GO:0005737: cytoplasm; GO:0005859: muscle myosin complex; GO:0006468: protein phosphorylation; GO:0006941: striated muscle contraction; GO:0007498: mesoderm development; GO:0008307: structural constituent of muscle; GO:0015629: actin cytoskeleton; GO:0030016: myofibril; GO:0…	53.143	86.401	66.251	24.407	28.487	27.125	22.733	19.405	52.158
Rp.chr3.1698	65.2728	-1.02606	0.000928783	ubiquitin carboxyl-terminal hydrolase 22	KOG1863: Ubiquitin carboxyl-terminal hydrolase; KOG1864: Ubiquitin-specific protease; KOG1865: Ubiquitin carboxyl-terminal hydrolase; KOG1866: Ubiquitin carboxyl-terminal hydrolase; KOG1867: Ubiquitin-specific protease; KOG1868: Ubiquitin C-terminal hydrolase; KOG1870: Ubiquitin C-terminal hydrolase; KOG1873: Ubiquitin-specific protease; KOG4598: Putative ubiquitin-specific protease	GO:0000124: SAGA complex; GO:0004843: thiol-dependent ubiquitin-specific protease activity; GO:0005515: protein binding; GO:0005622: intracellular; GO:0005623: cell; GO:0005634: nucleus; GO:0005654: nucleoplasm; GO:0006511: ubiquitin-dependent protein catabolic process; GO:0006935: chemotaxis; GO:0007275: multicellular organism development; GO:0007399: nervous system development; GO:0007409: axon…	103.595	98.152	101.688	73.22	29.406	40.687	53.043	52.825	53.357
Rp.chr4.1160	17.1133	-1.01927	0.0388999	pre-rRNA processing protein FTSJ3	KOG1098: Putative SAM-dependent rRNA methyltransferase SPB1; KOG1099: SAM-dependent methyltransferase/cell division protein FtsJ; KOG4589: Cell division protein FtsJ	GO:0000463: maturation of LSU-rRNA from tricistronic rRNA transcript (SSU-rRNA, 5.8S rRNA, LSU-rRNA); GO:0000466: maturation of 5.8S rRNA from tricistronic rRNA transcript (SSU-rRNA, 5.8S rRNA, LSU-rRNA); GO:0005622: intracellular; GO:0005623: cell; GO:0005634: nucleus; GO:0005730: nucleolus; GO:0008650: rRNA (uridine-2'-O-)-methyltransferase activity; GO:0010467: gene expression; GO:0016435: rRN…	15.472	19.354	13.867	24.407	10.108	13.562	18.944	8.624	26.979
Rp.chr5.0453	2219.88	-1.0186	5.45127e-05	myosin heavy chain, muscle isoform X5	KOG0160: Myosin class V heavy chain; KOG0161: Myosin class II heavy chain; KOG0162: Myosin class I heavy chain; KOG0163: Myosin class VI heavy chain; KOG0164: Myosin class I heavy chain; KOG4229: Myosin VII, myosin IXB and related myosins	GO:0002065: columnar/cuboidal epithelial cell differentiation; GO:0003774: motor activity; GO:0005524: ATP binding; GO:0005622: intracellular; GO:0005623: cell; GO:0005700: polytene chromosome; GO:0005703: polytene chromosome puff; GO:0005737: cytoplasm; GO:0006936: muscle contraction; GO:0007275: multicellular organism development; GO:0007298: border follicle cell migration; GO:0007517: muscle o…	2416.31	3232.1	3467.4	2195.03	1998.69	1082.13	1836.92	1280.19	2932.86
Rp.chr2.1425	19.0785	-1.01834	0.0238515	uncharacterized protein LOC106681928	-	GO:0005515: protein binding	24.89	35.943	34.666	18.896	11.027	9.993	12.629	13.476	19.185
Rp.chr1.2841	19.5134	-1.01435	0.0287109	Retrovirus-related Pol polyprotein from transposon opus-like Protein; hypothetical protein TcasGA2_TC010314	-	GO:0003676: nucleic acid binding; GO:0015074: DNA integration	30.271	28.34	20.8	21.257	9.189	16.418	21.47	14.015	17.386
Rp.chr5.0022	15.7701	-1.01026	0.0483511	digestive organ expansion factor homolog	KOG2340: Uncharacterized conserved protein	GO:0000462: maturation of SSU-rRNA from tricistronic rRNA transcript (SSU-rRNA, 5.8S rRNA, LSU-rRNA); GO:0005622: intracellular; GO:0005623: cell; GO:0005634: nucleus; GO:0005730: nucleolus; GO:0010467: gene expression; GO:0019843: rRNA binding; GO:0031981: nuclear lumen; GO:0032040: small-subunit processome; GO:0034511: U3 snoRNA binding; GO:0042254: ribosome biogenesis; GO:0042274: ribosomal sm…	18.835	25.575	15.407	20.47	7.352	12.135	13.892	15.093	14.389
Rp.chr4.1423	18.3202	-1.00823	0.0334528	U3 small nucleolar RNA-associated protein 15 homolog	KOG0310: Conserved WD40 repeat-containing protein; KOG0639: Transducin-like enhancer of split protein (contains WD40 repeats)	GO:0000462: maturation of SSU-rRNA from tricistronic rRNA transcript (SSU-rRNA, 5.8S rRNA, LSU-rRNA); GO:0005515: protein binding; GO:0005622: intracellular; GO:0005623: cell; GO:0005634: nucleus; GO:0005730: nucleolus; GO:0010467: gene expression; GO:0030515: snoRNA binding; GO:0031981: nuclear lumen; GO:0034455: t-UTP complex; GO:0042254: ribosome biogenesis; GO:0042274: ribosomal small subunit…	20.853	19.354	20.029	20.47	20.217	7.852	21.47	17.788	14.389
Rp.chr5.0936	30.518	-1.00809	0.00437265	CD63 antigen	-	GO:0005623: cell; GO:0005886: plasma membrane; GO:0005887: integral component of plasma membrane; GO:0007154: cell communication; GO:0007166: cell surface receptor signaling pathway; GO:0023052: signaling; GO:0051716: cellular response to stimulus; GO:0071944: cell periphery	34.98	51.841	36.977	33.067	19.298	21.414	30.31	21.561	29.976
Rp.chr2.0793	105.618	-1.00697	0.000118418	PREDICTED: protein bric-a-brac 1-like isoform X1	-	GO:0000280: nuclear division; GO:0000775: chromosome, centromeric region; GO:0000791: euchromatin; GO:0002165: instar larval or pupal development; GO:0003682: chromatin binding; GO:0003700: DNA-binding transcription factor activity; GO:0005622: intracellular; GO:0005623: cell; GO:0005634: nucleus; GO:0005700: polytene chromosome; GO:0005721: pericentric heterochromatin; GO:0006323: DNA packaging;…	162.791	120.271	127.88	94.478	82.704	74.95	100.403	68.456	121.104
Rp.chr1.3877	18.9268	-1.00694	0.036174	pachytene checkpoint protein 2 homolog isoform X1	KOG0727: 26S proteasome regulatory complex, ATPase RPT3; KOG0730: AAA+-type ATPase; KOG0744: AAA+-type ATPase	GO:0000003: reproduction; GO:0005524: ATP binding; GO:0051321: meiotic cell cycle; GO:0051598: meiotic recombination checkpoint	33.635	20.736	23.111	20.47	10.108	14.276	17.049	15.632	15.588
Rp.chrX.0250	69.652	-1.00494	0.00079055				83.414	129.256	94.755	66.922	34.001	57.105	63.146	42.583	73.741
Rp.chr2.3084	746.762	-1.00308	1.3195e-07	ribosome biogenesis protein NSA2 homolog	KOG3163: Uncharacterized conserved protein related to ribosomal protein S8E	GO:0000460: maturation of 5.8S rRNA; GO:0000470: maturation of LSU-rRNA; GO:0005622: intracellular; GO:0005623: cell; GO:0005634: nucleus; GO:0005730: nucleolus; GO:0010467: gene expression; GO:0030687: preribosome, large subunit precursor; GO:0031981: nuclear lumen; GO:0042254: ribosome biogenesis; GO:0042273: ribosomal large subunit biogenesis	560.352	629.001	586.246	941.626	733.312	508.944	728.076	614.49	1110.32
Rp.chr5.0808	25.6277	1.00469	0.0188993	uncharacterized protein LOC111414361; monocarboxylate transporter 13 isoform X1	KOG2504: Monocarboxylate transporter	GO:0055085: transmembrane transport	39.016	31.104	33.896	59.048	38.595	26.411	15.155	9.163	10.192
Rp.chr3.2215	300.965	1.00858	0.000198102	alpha tocopherol transfer protein, partial	-	-	244.187	333.854	347.433	519.626	705.744	374.749	138.922	105.649	212.83
Rp.chr2.0975	20.5412	1.00874	0.0365816	glucose-dependent insulinotropic receptor isoform X1	-	GO:0004930: G protein-coupled receptor activity; GO:0007186: G protein-coupled receptor signaling pathway; GO:0016021: integral component of membrane	31.617	45.62	23.111	32.28	28.487	25.697	9.472	8.085	7.194
Rp.chr1.0413	1042.81	1.01023	5.83309e-07	malate dehydrogenase	KOG1496: Malate dehydrogenase	GO:0005622: intracellular; GO:0005623: cell; GO:0005737: cytoplasm; GO:0005739: mitochondrion; GO:0005777: peroxisome; GO:0005829: cytosol; GO:0005975: carbohydrate metabolic process; GO:0006099: tricarboxylic acid cycle; GO:0006101: citrate metabolic process; GO:0006107: oxaloacetate metabolic process; GO:0006108: malate metabolic process; GO:0006734: NADH metabolic process; GO:0009060: aerobic …	1058.82	1367.9	1659.36	1764.37	2019.83	1246.31	521.588	374.084	520.985
Rp.chr4.1842	765.469	1.01132	1.02237e-06	translocation associated membrane protein	KOG1608: Protein transporter of the TRAM (translocating chain-associating membrane) superfamily	GO:0006616: SRP-dependent cotranslational protein targeting to membrane, translocation; GO:0006897: endocytosis; GO:0006909: phagocytosis; GO:0016021: integral component of membrane	903.425	1556.61	1170.95	1155.78	1271.81	884.407	371.931	229.625	335.733
Rp.chr3.1713	2186.07	1.01421	0.00020057	uncharacterized protein LOC106678109	-	-	2694.8	2585.13	4175.36	3342.14	4296.03	2319.16	1217.46	648.987	955.039
Rp.chr1.3047	1217.75	1.01431	1.04045e-05	-	-	GO:0005576: extracellular region; GO:0006030: chitin metabolic process; GO:0008061: chitin binding	1035.94	1081.05	1254.15	2164.32	2981.95	1546.11	638.409	517.465	729.619
Rp.chr2.1543	217.063	1.01611	1.31687e-05	1-phosphatidylinositol 4,5-bisphosphate phosphodiesterase epsilon-1	KOG0169: Phosphoinositide-specific phospholipase C; KOG1264: Phospholipase C; KOG1265: Phospholipase C	GO:0004435: phosphatidylinositol phospholipase C activity; GO:0005085: guanyl-nucleotide exchange factor activity; GO:0006629: lipid metabolic process; GO:0007264: small GTPase mediated signal transduction	273.113	427.859	446.81	358.227	227.897	286.237	71.987	78.698	89.928
Rp.chr4.2879	1079.35	1.01857	3.66552e-08	uncharacterized protein LOC106682941; hypothetical protein FOCC_FOCC004440	-	GO:0030431: sleep	972.04	1291.18	1318.09	2338.32	1598.95	1715.99	449.601	410.199	719.427
Rp.chr1.1701	420.592	1.01868	0.00303157	unkown protein; probable salivary secreted peptide	-	-	472.902	500.436	418.307	968.395	966.723	316.93	289.841	137.991	187.051
Rp.chr1.3589	203.215	1.02102	0.000788945	glucosyl/glucuronosyl transferases	KOG1192: UDP-glucuronosyl and UDP-glucosyl transferase	GO:0005622: intracellular; GO:0005623: cell; GO:0006011: UDP-glucose metabolic process; GO:0015020: glucuronosyltransferase activity; GO:0016020: membrane; GO:0016021: integral component of membrane; GO:0043231: intracellular membrane-bounded organelle	348.454	456.199	302.752	300.753	327.142	171.314	101.034	39.349	84.533
Rp.chr5.0863	163.11	1.02178	7.74532e-06	short-chain dehydrogenase	KOG0725: Reductases with broad range of substrate specificities; KOG1199: Short-chain alcohol dehydrogenase/3-hydroxyacyl-CoA dehydrogenase; KOG1200: Mitochondrial/plastidial beta-ketoacyl-ACP reductase; KOG1205: Predicted dehydrogenase; KOG1207: Diacetyl reductase/L-xylulose reductase; KOG1209: 1-Acyl dihydroxyacetone phosphate reductase and related dehydrogenases	GO:0005622: intracellular; GO:0005623: cell; GO:0005737: cytoplasm; GO:0005777: peroxisome	156.064	265.425	261.923	277.921	260.059	224.849	85.879	56.598	70.144
Rp.chr2.2143	20.205	1.02188	0.0337191	EGF domain-specific O-linked N-acetylglucosamine transferase isoform X1	-	GO:0002168: instar larval development; GO:0005622: intracellular; GO:0005623: cell; GO:0005737: cytoplasm; GO:0005783: endoplasmic reticulum; GO:0005788: endoplasmic reticulum lumen; GO:0007591: molting cycle, chitin-based cuticle; GO:0008363: larval chitin-based cuticle development; GO:0009101: glycoprotein biosynthetic process; GO:0012505: endomembrane system; GO:0016262: protein N-acetylglucos…	32.962	30.413	25.422	26.769	29.406	32.835	8.209	8.624	8.393
Rp.chr4.1490	17447.1	1.02412	0.000459454	unknown secreted protein	-	-	13465.9	31331.9	23076.2	26795.4	37727	20226.4	10234.7	5895.33	7733.84
Rp.chr5.2104	578.135	1.02686	0.00309097	fatty acid synthase-like	KOG1197: Predicted quinone oxidoreductase; KOG1202: Animal-type fatty acid synthase and related proteins; KOG1394: 3-oxoacyl-(acyl-carrier-protein) synthase (I and II)	GO:0004312: fatty acid synthase activity; GO:0005977: glycogen metabolic process; GO:0006723: cuticle hydrocarbon biosynthetic process; GO:0007275: multicellular organism development; GO:0016491: oxidoreductase activity; GO:0016788: hydrolase activity, acting on ester bonds; GO:0019432: triglyceride biosynthetic process; GO:0031177: phosphopantetheine binding; GO:0042335: cuticle development; GO:…	548.244	684.298	345.893	766.843	1598.95	771.625	318.889	236.632	338.73
Rp.chr2.0588	579.315	1.02806	6.2373e-08	probable very-long-chain enoyl-CoA reductase art-1	KOG1638: Steroid reductase; KOG1639: Steroid reductase required for elongation of the very long chain fatty acids	GO:0005515: protein binding; GO:0016627: oxidoreductase activity, acting on the CH-CH group of donors; GO:0042761: very long-chain fatty acid biosynthetic process; GO:0055114: oxidation-reduction process	659.911	944.193	662.512	1010.91	1081.59	717.376	267.109	212.376	300.96
Rp.chrX.1074	361.096	1.02967	1.18435e-08	succinate-semialdehyde dehydrogenase, mitochondrial isoform X1	KOG2449: Methylmalonate semialdehyde dehydrogenase; KOG2450: Aldehyde dehydrogenase; KOG2451: Aldehyde dehydrogenase; KOG2452: Formyltetrahydrofolate dehydrogenase; KOG2453: Aldehyde dehydrogenase; KOG2454: Betaine aldehyde dehydrogenase; KOG2456: Aldehyde dehydrogenase	GO:0004777: succinate-semialdehyde dehydrogenase (NAD+) activity; GO:0005622: intracellular; GO:0005623: cell; GO:0005737: cytoplasm; GO:0005739: mitochondrion; GO:0006105: succinate metabolic process; GO:0006540: glutamate decarboxylation to succinate; GO:0009450: gamma-aminobutyric acid catabolic process; GO:0051287: NAD binding; GO:0055114: oxidation-reduction process	506.537	620.707	689.474	611.742	526.551	378.318	165.443	119.664	129.497
Rp.chr1.0267	39.4597	1.03133	0.0482652	cathepsin B	KOG1544: Predicted cysteine proteinase TIN-ag	GO:0004197: cysteine-type endopeptidase activity; GO:0005576: extracellular region; GO:0005615: extracellular space; GO:0005622: intracellular; GO:0005623: cell; GO:0005737: cytoplasm; GO:0005764: lysosome; GO:0044257: cellular protein catabolic process; GO:0050790: regulation of catalytic activity; GO:0051603: proteolysis involved in cellular protein catabolic process	47.761	76.033	38.518	84.242	66.164	41.401	34.73	10.241	6.595
Rp.chr1.1028	100.744	1.03171	0.000394284	sodium-dependent phosphate transporter	KOG2532: Permease of the major facilitator superfamily	GO:0001666: response to hypoxia; GO:0005623: cell; GO:0005886: plasma membrane; GO:0006820: anion transport; GO:0007275: multicellular organism development; GO:0016021: integral component of membrane; GO:0022857: transmembrane transporter activity; GO:0035220: wing disc development; GO:0048190: wing disc dorsal/ventral pattern formation; GO:0048731: system development; GO:0055085: transmembrane t…	135.884	238.467	219.553	128.332	147.03	93.509	37.888	23.178	41.967
Rp.chr3.1616	497.404	1.0318	1.46308e-06	juvenile hormone epoxide hydrolase 2-like	KOG2565: Predicted hydrolases or acyltransferases (alpha/beta hydrolase superfamily)	GO:0006719: juvenile hormone catabolic process; GO:0008096: juvenile hormone epoxide hydrolase activity; GO:0033961: cis-stilbene-oxide hydrolase activity	572.461	866.777	925.976	910.921	698.393	580.325	267.109	158.474	172.662
Rp.chr1.0386	120.839	1.03514	0.00116205	cathepsin B	KOG1542: Cysteine proteinase Cathepsin F; KOG1543: Cysteine proteinase Cathepsin L; KOG1544: Predicted cysteine proteinase TIN-ag	GO:0004197: cysteine-type endopeptidase activity; GO:0006508: proteolysis; GO:0050790: regulation of catalytic activity	115.703	116.815	205.687	170.06	219.626	201.294	63.778	50.129	51.559
Rp.chr1.1924	80.7746	1.03718	0.00238099	acid phosphatase type 7-like	KOG1378: Purple acid phosphatase	GO:0003993: acid phosphatase activity; GO:0046872: metal ion binding	63.906	70.503	126.339	203.127	152.544	83.515	47.991	30.185	40.168
Rp.chr2.2158	915.94	1.03936	4.15366e-13	cathepsin L	KOG1542: Cysteine proteinase Cathepsin F; KOG1543: Cysteine proteinase Cathepsin L	GO:0006508: proteolysis; GO:0008234: cysteine-type peptidase activity	1100.52	1110.08	1156.31	1784.84	1429.87	1359.8	488.752	359.53	402.28
Rp.chr4.1489	1063.31	1.04052	0.000373079	unknown secreted protein	-	-	730.543	1876.63	1630.86	1820.27	1931.61	1399.78	641.566	350.906	434.054
Rp.chrX.1473	27.0031	1.04518	0.0199249	ethanolamine kinase 1 isoform X2; hypothetical protein GE061_03484	KOG2686: Choline kinase; KOG4720: Ethanolamine kinase	GO:0001666: response to hypoxia; GO:0004103: choline kinase activity; GO:0004305: ethanolamine kinase activity; GO:0005622: intracellular; GO:0005623: cell; GO:0005737: cytoplasm; GO:0006657: CDP-choline pathway; GO:0007275: multicellular organism development; GO:0007399: nervous system development; GO:0007405: neuroblast proliferation; GO:0007417: central nervous system development; GO:0007420: …	25.562	48.385	26.192	63.772	47.785	27.838	14.524	6.468	17.386
Rp.chr1.3071	19.3328	1.04553	0.0328552	lon protease homolog 2, peroxisomal-like isoform X1	KOG2004: Mitochondrial ATP-dependent protease PIM1/LON	GO:0004176: ATP-dependent peptidase activity; GO:0004252: serine-type endopeptidase activity; GO:0005524: ATP binding; GO:0005622: intracellular; GO:0005623: cell; GO:0005737: cytoplasm; GO:0005777: peroxisome; GO:0005782: peroxisomal matrix; GO:0006625: protein targeting to peroxisome; GO:0010467: gene expression; GO:0016485: protein processing; GO:0030163: protein catabolic process	25.562	38.017	26.963	40.94	18.379	27.125	6.946	7.546	8.393
Rp.chr3.1947	371.756	1.04683	0.000694738	-	-	-	274.458	570.248	399.048	557.417	883.099	481.82	209.014	115.352	217.627
Rp.chr3.2524	140.465	1.04704	5.03687e-06	signal recognition particle receptor subunit beta	KOG0090: Signal recognition particle receptor, beta subunit (small G protein superfamily)	GO:0002168: instar larval development; GO:0003924: GTPase activity; GO:0005047: signal recognition particle binding; GO:0005622: intracellular; GO:0005623: cell; GO:0005737: cytoplasm; GO:0005785: signal recognition particle receptor complex; GO:0005791: rough endoplasmic reticulum; GO:0007591: molting cycle, chitin-based cuticle; GO:0008363: larval chitin-based cuticle development; GO:0012505: e…	140.593	208.745	181.806	264.537	267.411	168.458	57.463	56.059	76.739
Rp.chr4.1487	133022	1.04779	1.9557e-05	unknown secreted protein	-	-	160261	195945	241187	244778	229173	134749	73284.4	32361	61790.4
Rp.chr1.2350	22.958	1.04995	0.0158385	phosphatidylinositol glycan anchor biosynthesis class U protein	KOG2552: Major facilitator superfamily permease - Cdc91p	GO:0006506: GPI anchor biosynthetic process; GO:0016021: integral component of membrane; GO:0016255: attachment of GPI anchor to protein; GO:0042158: lipoprotein biosynthetic process; GO:0042765: GPI-anchor transamidase complex	24.217	35.943	22.341	40.153	39.514	35.69	14.524	7.007	10.192
Rp.chrX.0467	3148.17	1.05021	5.5499e-07	protein disulfide isomerase	KOG0190: Protein disulfide isomerase (prolyl 4-hydroxylase beta subunit); KOG0191: Thioredoxin/protein disulfide isomerase; KOG0912: Thiol-disulfide isomerase and thioredoxin; KOG4277: Uncharacterized conserved protein, contains thioredoxin domain	GO:0003756: protein disulfide isomerase activity; GO:0045454: cell redox homeostasis	3319.73	5943.72	4103.72	4794.73	5421.73	4357.08	1372.17	1288.27	1318.95
Rp.chr5.0807	23.9308	1.05791	0.0173416	uncharacterized protein LOC111871363; monocarboxylate transporter 14 isoform X1	KOG2504: Monocarboxylate transporter	GO:0008028: monocarboxylic acid transmembrane transporter activity; GO:0015718: monocarboxylic acid transport; GO:0016020: membrane; GO:0016021: integral component of membrane; GO:1905039: carboxylic acid transmembrane transport	42.38	48.385	33.126	41.728	34.001	24.269	11.998	4.851	10.192
Rp.chr4.2175	31.0523	1.05823	0.00959603	prolyl 4-hydroxylase subunit alpha-2	KOG1591: Prolyl 4-hydroxylase alpha subunit	GO:0004656: procollagen-proline 4-dioxygenase activity; GO:0005506: iron ion binding; GO:0005515: protein binding; GO:0005783: endoplasmic reticulum; GO:0016702: oxidoreductase activity, acting on single donors with incorporation of molecular oxygen, incorporation of two atoms of oxygen; GO:0031418: L-ascorbic acid binding; GO:0055114: oxidation-reduction process	27.58	40.09	35.437	41.728	68.92	47.825	13.892	13.476	16.787
Rp.chr5.2441	129.903	1.05848	0.00177569	synaptic vesicle protein, partial	-	GO:0016021: integral component of membrane; GO:0022857: transmembrane transporter activity; GO:0055085: transmembrane transport	126.466	264.042	144.058	227.533	252.708	144.903	65.041	30.185	77.938
Rp.chr4.0431	245.078	1.05863	0.00151992	cathepsin L	KOG1542: Cysteine proteinase Cathepsin F; KOG1543: Cysteine proteinase Cathepsin L; KOG1544: Predicted cysteine proteinase TIN-ag	GO:0004197: cysteine-type endopeptidase activity; GO:0005576: extracellular region; GO:0005615: extracellular space; GO:0005622: intracellular; GO:0005623: cell; GO:0005737: cytoplasm; GO:0005764: lysosome; GO:0044257: cellular protein catabolic process; GO:0045169: fusome; GO:0051603: proteolysis involved in cellular protein catabolic process	273.786	341.458	465.299	516.477	368.494	266.25	169.863	51.746	88.729
Rp.chr5.0790	36.0481	1.05905	0.00607165	ER degradation-enhancing alpha-mannosidase-like protein 2	KOG2204: Mannosyl-oligosaccharide alpha-1,2-mannosidase and related glycosyl hydrolases; KOG2429: Glycosyl hydrolase, family 47; KOG2430: Glycosyl hydrolase, family 47; KOG2431: 1, 2-alpha-mannosidase	GO:0004571: mannosyl-oligosaccharide 1,2-alpha-mannosidase activity; GO:0005509: calcium ion binding; GO:0005622: intracellular; GO:0005623: cell; GO:0005737: cytoplasm; GO:0005783: endoplasmic reticulum; GO:0006491: N-glycan processing; GO:0007154: cell communication; GO:0008340: determination of adult lifespan; GO:0010259: multicellular organism aging; GO:0012505: endomembrane system; GO:001602…	37.671	74.651	47.762	62.985	62.488	41.401	20.207	10.241	14.988
Rp.chr2.1303	84.2486	1.06091	0.000105655	sodium-independent sulfate anion transporter	KOG0236: Sulfate/bicarbonate/oxalate exchanger SAT-1 and related transporters (SLC26 family)	GO:0005254: chloride channel activity; GO:0005623: cell; GO:0005886: plasma membrane; GO:0005887: integral component of plasma membrane; GO:0007618: mating; GO:0008271: secondary active sulfate transmembrane transporter activity; GO:0015106: bicarbonate transmembrane transporter activity; GO:0015301: anion:anion antiporter activity; GO:0015701: bicarbonate transport; GO:0019531: oxalate transmemb…	111.667	103.682	142.517	135.418	126.813	124.916	39.782	32.881	31.775
Rp.chr3.0332	815.951	1.06246	0.0135398	unknown secreted protein, partial	-	-	1822.32	3997.27	1964.42	761.331	281.195	244.836	156.603	39.888	142.686
Rp.chr1.4551	78.0955	1.06313	0.00566	serine proteinase stubble	KOG3627: Trypsin	GO:0004252: serine-type endopeptidase activity; GO:0006508: proteolysis	80.723	148.61	117.095	77.157	144.273	123.489	39.782	20.483	37.77
Rp.chr5.2580	24741.9	1.06777	6.17232e-05	unkown protein, partial	-	-	13586.4	31321.5	28309.3	45932.6	50929.4	38414.2	15323.7	10645.8	10564.2
Rp.chr5.0881	196.84	1.07017	0.0024605	-	-	GO:0005515: protein binding	228.715	182.479	139.436	640.085	234.329	271.96	72.618	106.188	110.312
Rp.scaffold.079	21.4157	1.07205	0.0253949	UDP-glucose 4-epimerase isoform X1	KOG1371: UDP-glucose 4-epimerase/UDP-sulfoquinovose synthase; KOG1429: dTDP-glucose 4-6-dehydratase/UDP-glucuronic acid decarboxylase	GO:0002164: larval development; GO:0002520: immune system development; GO:0003974: UDP-N-acetylglucosamine 4-epimerase activity; GO:0003978: UDP-glucose 4-epimerase activity; GO:0006012: galactose metabolic process; GO:0035167: larval lymph gland hemopoiesis; GO:0048542: lymph gland development	11.436	33.178	27.733	45.664	39.514	27.838	8.84	11.32	9.592
Rp.chr1.4339	2798.51	1.07214	6.94496e-09	endoplasmic reticulum chaperone BiP; heat shock protein cognate 3	KOG0100: Molecular chaperones GRP78/BiP/KAR2, HSP70 superfamily; KOG0101: Molecular chaperones HSP70/HSC70, HSP70 superfamily; KOG0102: Molecular chaperones mortalin/PBP74/GRP75, HSP70 superfamily; KOG0103: Molecular chaperones HSP105/HSP110/SSE1, HSP70 superfamily; KOG0104: Molecular chaperones GRP170/SIL1, HSP70 superfamily	GO:0005515: protein binding; GO:0005576: extracellular region; GO:0005615: extracellular space; GO:0005622: intracellular; GO:0005623: cell; GO:0005737: cytoplasm; GO:0005783: endoplasmic reticulum; GO:0012505: endomembrane system; GO:0016246: RNA interference; GO:0030431: sleep; GO:0034976: response to endoplasmic reticulum stress; GO:0036335: intestinal stem cell homeostasis	2878.45	4765.2	3347.22	4736.47	5010.97	3880.25	1177.68	1143.81	1335.14
Rp.chr1.4159	237.09	1.07258	7.58471e-08	rho guanine nucleotide exchange factor 16-like isoform X1	KOG3518: Putative guanine nucleotide exchange factor; KOG3523: Putative guanine nucleotide exchange factor TIM	GO:0002165: instar larval or pupal development; GO:0005089: Rho guanyl-nucleotide exchange factor activity; GO:0005622: intracellular; GO:0005623: cell; GO:0005737: cytoplasm; GO:0005829: cytosol; GO:0007154: cell communication; GO:0007186: G protein-coupled receptor signaling pathway; GO:0007478: leg disc morphogenesis; GO:0007480: imaginal disc-derived leg morphogenesis; GO:0007552: metamorphos…	276.476	335.928	442.958	441.682	345.521	303.368	99.771	76.003	115.708
Rp.chr5.2057	1042.92	1.07266	1.09986e-07	-	-	-	1298.97	1503.38	1961.34	1872.23	1718.41	1137.81	527.271	307.245	432.256
Rp.chr5.2162	224.608	1.0738	0.00213856	c-type lysozyme	-	GO:0003796: lysozyme activity; GO:0005576: extracellular region; GO:0005615: extracellular space; GO:0016998: cell wall macromolecule catabolic process; GO:0050829: defense response to Gram-negative bacterium; GO:0050830: defense response to Gram-positive bacterium; GO:0071554: cell wall organization or biogenesis	351.818	221.878	462.988	344.843	461.307	191.3	91.562	71.69	102.518
Rp.chr1.1042	83.2023	1.0759	0.00274664	PREDICTED: uncharacterized protein LOC106709987	-	-	101.576	165.89	186.428	122.033	74.434	129.199	20.838	32.342	34.173
Rp.chr3.1611	37.5846	1.07936	0.0199327	ATP-binding cassette sub-family G member 1-like isoform X4	KOG0055: Multidrug/pheromone exporter, ABC superfamily; KOG0056: Heavy metal exporter HMT1, ABC superfamily; KOG0057: Mitochondrial Fe/S cluster exporter, ABC superfamily; KOG0058: Peptide exporter, ABC superfamily; KOG0059: Lipid exporter ABCA1 and related proteins, ABC superfamily; KOG0061: Transporter, ABC superfamily (Breast cancer resistance protein); KOG0065: Pleiotropic drug resistance pro…	GO:0005524: ATP binding; GO:0005622: intracellular; GO:0005623: cell; GO:0005737: cytoplasm; GO:0005886: plasma membrane; GO:0005887: integral component of plasma membrane; GO:0010876: lipid localization; GO:0012505: endomembrane system; GO:0030301: cholesterol transport; GO:0034041: ATPase-coupled sterol transmembrane transporter activity; GO:0043492: ATPase activity, coupled to movement of subs…	53.143	78.798	64.71	34.642	56.055	56.391	18.312	14.554	6.595
Rp.chr2.1978	90.2641	1.0796	0.00024286	bifunctional 3&apos;-phosphoadenosine 5&apos;-phosphosulfate synthase isoform X2	KOG0635: Adenosine 5'-phosphosulfate kinase; KOG0636: ATP sulfurylase (sulfate adenylyltransferase); KOG4238: Bifunctional ATP sulfurylase/adenosine 5'-phosphosulfate kinase	GO:0000103: sulfate assimilation; GO:0004020: adenylylsulfate kinase activity; GO:0004781: sulfate adenylyltransferase (ATP) activity; GO:0005524: ATP binding; GO:0016310: phosphorylation; GO:0050428: 3'-phosphoadenosine 5'-phosphosulfate biosynthetic process	143.956	181.788	154.843	128.332	136.003	99.219	32.205	17.249	50.36
Rp.chr4.1736	1161.14	1.08081	2.23408e-08	27 kDa glycoprotein-like; interferon-related developmental regulator 1-like	-	-	1435.52	1852.44	2140.84	1836.8	1861.77	1432.61	590.417	354.14	435.253
Rp.chr4.2672	10012.2	1.08652	0.000467371	unknown secreted protein	-	-	5207.98	7787.86	6805.38	17653.9	25832.3	16723.1	6331.04	2586.78	7962.86
Rp.chr2.3227	585.981	1.08879	1.17598e-06	cathepsin L	KOG1542: Cysteine proteinase Cathepsin F; KOG1543: Cysteine proteinase Cathepsin L; KOG1544: Predicted cysteine proteinase TIN-ag	GO:0004197: cysteine-type endopeptidase activity; GO:0005576: extracellular region; GO:0005615: extracellular space; GO:0005622: intracellular; GO:0005623: cell; GO:0005737: cytoplasm; GO:0005764: lysosome; GO:0044257: cellular protein catabolic process; GO:0045169: fusome; GO:0051603: proteolysis involved in cellular protein catabolic process	619.549	700.196	678.689	1001.46	1285.59	753.066	268.372	197.283	356.116
Rp.chr5.2524	165.373	1.08979	0.01501	venom carboxylesterase-6-like	KOG1516: Carboxylesterase and related proteins; KOG4389: Acetylcholinesterase/Butyrylcholinesterase	GO:0004453: juvenile-hormone esterase activity; GO:0005515: protein binding; GO:0005622: intracellular; GO:0005623: cell; GO:0005737: cytoplasm; GO:0005739: mitochondrion; GO:0006719: juvenile hormone catabolic process; GO:0007618: mating; GO:0019953: sexual reproduction; GO:0032504: multicellular organism reproduction; GO:0045471: response to ethanol; GO:0048149: behavioral response to ethanol; …	235.442	128.565	366.693	359.802	268.33	150.613	92.194	24.795	90.528
Rp.chr5.1283	479.62	1.09107	0.000101893	D-aspartate oxidase-like	KOG3923: D-aspartate oxidase	GO:0005622: intracellular; GO:0005623: cell; GO:0005737: cytoplasm; GO:0005777: peroxisome; GO:0008445: D-aspartate oxidase activity; GO:0046416: D-amino acid metabolic process; GO:0055114: oxidation-reduction process; GO:0071949: FAD binding	456.085	490.759	894.391	1204.59	737.907	523.22	250.691	159.552	224.221
Rp.chr1.0385	1483.19	1.09122	0.00134355	cathepsin B	KOG1542: Cysteine proteinase Cathepsin F; KOG1543: Cysteine proteinase Cathepsin L; KOG1544: Predicted cysteine proteinase TIN-ag	GO:0004197: cysteine-type endopeptidase activity; GO:0006508: proteolysis; GO:0050790: regulation of catalytic activity	1487.99	1321.59	2694.73	3022.49	2313.89	2167.12	669.982	819.319	411.272
Rp.chr5.2189	85.6276	1.0917	0.000443044	RPII140-upstream gene protein isoform X1	-	GO:0007275: multicellular organism development	125.793	144.463	203.376	173.209	92.813	80.66	32.205	20.483	38.369
Rp.chr4.0014	71.2201	1.09197	7.17462e-05	esterase FE4-like isoform X3	KOG1516: Carboxylesterase and related proteins; KOG4389: Acetylcholinesterase/Butyrylcholinesterase	GO:0004453: juvenile-hormone esterase activity; GO:0005515: protein binding; GO:0005622: intracellular; GO:0005623: cell; GO:0005737: cytoplasm; GO:0005739: mitochondrion; GO:0006719: juvenile hormone catabolic process; GO:0007618: mating; GO:0019953: sexual reproduction; GO:0032504: multicellular organism reproduction; GO:0045471: response to ethanol; GO:0048149: behavioral response to ethanol; …	90.141	107.138	122.488	129.119	123.138	76.377	29.047	25.334	32.374
Rp.chr3.1659	1676.65	1.09486	9.9358e-05	putative serine protease K12H4.7 isoform X2	KOG2182: Hydrolytic enzymes of the alpha/beta hydrolase fold; KOG2183: Prolylcarboxypeptidase (angiotensinase C)	GO:0006508: proteolysis; GO:0008236: serine-type peptidase activity; GO:0008239: dipeptidyl-peptidase activity	2238.72	2424.07	4083.69	2831.18	2187.99	1920.14	839.214	533.097	432.256
Rp.chr1.2781	230.665	1.09872	6.10177e-09	kynurenine--oxoglutarate transaminase 3 isoform X2	KOG0256: 1-aminocyclopropane-1-carboxylate synthase, and related proteins; KOG0259: Tyrosine aminotransferase	GO:0009058: biosynthetic process; GO:0030170: pyridoxal phosphate binding; GO:0036137: kynurenine aminotransferase activity; GO:0047804: cysteine-S-conjugate beta-lyase activity; GO:0070189: kynurenine metabolic process	290.603	405.74	328.945	433.809	379.521	259.112	104.823	70.612	104.916
Rp.chr3.2348	394.571	1.09966	1.52908e-10	seipin isoform X1	-	GO:0005622: intracellular; GO:0005623: cell; GO:0005737: cytoplasm; GO:0005783: endoplasmic reticulum; GO:0006635: fatty acid beta-oxidation; GO:0007275: multicellular organism development; GO:0007399: nervous system development; GO:0008361: regulation of cell size; GO:0008610: lipid biosynthetic process; GO:0010884: positive regulation of lipid storage; GO:0012505: endomembrane system; GO:001991…	519.318	678.768	712.585	651.895	597.31	471.112	185.65	114.273	154.077
Rp.chr5.2290	1474.67	1.10106	1.47873e-07	uncharacterized protein LOC106682295	-	-	1681.73	3136.02	2339.59	2560.34	2430.59	1519.69	669.35	443.079	591.129
Rp.chr4.2568	233.616	1.10948	1.26757e-05	speckle-type POZ protein B-like	-	GO:0000122: negative regulation of transcription by RNA polymerase II; GO:0001085: RNA polymerase II transcription factor binding; GO:0001738: morphogenesis of a polarized epithelium; GO:0001745: compound eye morphogenesis; GO:0005622: intracellular; GO:0005623: cell; GO:0005634: nucleus; GO:0005654: nucleoplasm; GO:0005737: cytoplasm; GO:0007350: blastoderm segmentation; GO:0007367: segment pola…	373.344	377.401	352.056	373.186	445.685	216.283	90.931	81.932	95.324
Rp.chr4.0325	200.186	1.10955	3.55629e-05	UDP-glucuronosyltransferase 1-6-like	KOG1192: UDP-glucuronosyl and UDP-glucosyl transferase	GO:0016758: transferase activity, transferring hexosyl groups	277.149	336.619	415.996	379.485	270.168	204.149	107.349	42.044	72.542
Rp.chr1.3152	9832.06	1.10989	3.40069e-05	unknown secreted protein; uncharacterized protein LOC106680298 isoform X2	-	-	7666	11655.2	17162.1	18416	20437.2	11371.7	5281.55	3363.52	4490.42
Rp.chr2.0190	74.2776	1.11351	0.0134161	endocuticle structural glycoprotein SgAbd-2-like	-	GO:0042302: structural constituent of cuticle	79.378	127.874	101.688	142.504	112.11	102.074	31.573	46.356	9.592
Rp.chr3.0490	932.978	1.11637	6.95128e-10	leucyl aminopeptidase, putative	KOG2597: Predicted aminopeptidase of the M17 family	GO:0005737: cytoplasm; GO:0006508: proteolysis; GO:0008235: metalloexopeptidase activity; GO:0008239: dipeptidyl-peptidase activity; GO:0008240: tripeptidyl-peptidase activity; GO:0030145: manganese ion binding	957.24	1284.96	1457.53	1608.48	1728.52	1232.74	440.761	348.75	400.481
Rp.chr2.3146	164.669	1.11646	5.57565e-05	lipid storage droplet binding protein 3	-	-	187.681	191.465	250.368	379.485	305.087	160.607	58.095	64.144	91.727
Rp.chr5.0913	55.9609	1.11701	0.00421442	uncharacterized protein LOC106687363	-	GO:0008080: N-acetyltransferase activity	43.052	70.503	59.318	66.922	119.462	108.499	34.73	18.866	26.379
Rp.chr3.0778	16.8341	1.12031	0.0460349	NADH dehydrogenase	KOG3468: NADH:ubiquinone oxidoreductase, NDUFB7/B18 subunit	GO:0005739: mitochondrion; GO:0008137: NADH dehydrogenase (ubiquinone) activity	8.745	24.192	20.8	40.94	35.839	17.131	12.629	5.39	5.995
Rp.chrX.0249	745.044	1.13116	0.000101746	uncharacterized protein LOC114245458	-	-	858.355	1482.65	1764.13	1261.28	623.959	1089.27	216.592	242.023	301.56
Rp.chr3.0362	36.5084	1.13695	0.0270479	hypothetical protein AA0119_g12733	-	GO:0005515: protein binding	20.181	42.855	11.555	92.903	70.758	62.101	8.209	25.334	23.381
Rp.chr5.1297	669.797	1.13804	9.09503e-07	protein charybde-like	-	GO:0001700: embryonic development via the syncytial blastoderm; GO:0005622: intracellular; GO:0005623: cell; GO:0005737: cytoplasm; GO:0006915: apoptotic process; GO:0006979: response to oxidative stress; GO:0008258: head involution; GO:0009968: negative regulation of signal transduction; GO:0032006: regulation of TOR signaling; GO:0032504: multicellular organism reproduction; GO:0045926: negativ…	782.341	1264.91	939.842	967.607	1058.62	1022.17	306.259	169.793	334.534
Rp.chr1.0626	162.009	1.13817	1.03493e-05	uncharacterized protein LOC106691279; conserved hypothetical protein	-	-	106.285	217.04	143.287	342.481	324.385	248.405	70.092	81.932	79.137
Rp.chr1.3616	333.31	1.13831	1.26599e-07	maltase 2-like	KOG0471: Alpha-amylase	GO:0000023: maltose metabolic process; GO:0032450: maltose alpha-glucosidase activity	306.747	395.372	487.639	562.929	617.526	525.362	169.863	130.983	139.689
Rp.chr1.2790	108.45	1.1405	0.000176145	aspartic proteinase A3 isoform X2	-	GO:0004190: aspartic-type endopeptidase activity; GO:0006508: proteolysis	143.283	142.389	216.472	155.101	187.463	141.334	55.569	34.498	35.372
Rp.chr2.1165	7252.89	1.14053	6.58573e-05	retinoid-inducible serine carboxypeptidase	KOG1282: Serine carboxypeptidases (lysosomal cathepsin A); KOG1283: Serine carboxypeptidases	GO:0003723: RNA binding; GO:0004185: serine-type carboxypeptidase activity; GO:0006403: RNA localization; GO:0033227: dsRNA transport; GO:0044257: cellular protein catabolic process; GO:0051603: proteolysis involved in cellular protein catabolic process	9303.33	12210.9	13354.2	10994.8	12203.5	8620.65	3913.17	2475.75	1703.24
Rp.chr5.0437	58.8882	1.14491	0.00423914	uncharacterized protein LOC106691872	-	-	78.032	108.52	157.924	107.075	43.19	74.95	21.47	18.866	16.187
Rp.chr5.0090	505.196	1.14555	1.06459e-07	cathepsin B, partial	KOG1544: Predicted cysteine proteinase TIN-ag	GO:0004197: cysteine-type endopeptidase activity; GO:0005576: extracellular region; GO:0005615: extracellular space; GO:0005622: intracellular; GO:0005623: cell; GO:0005737: cytoplasm; GO:0005764: lysosome; GO:0044257: cellular protein catabolic process; GO:0050790: regulation of catalytic activity; GO:0051603: proteolysis involved in cellular protein catabolic process	598.696	858.483	582.394	800.697	937.317	709.524	253.216	152.544	230.816
Rp.chrX.1437	149.552	1.14821	0.000178052	6-pyruvoyltetrahydropterin synthase	KOG4105: 6-pyruvoyl tetrahydrobiopterin synthase	GO:0003874: 6-pyruvoyltetrahydropterin synthase activity; GO:0006728: pteridine biosynthetic process; GO:0006729: tetrahydrobiopterin biosynthetic process	154.046	227.408	291.967	222.022	306.925	159.179	69.461	48.512	57.554
Rp.chrX.1365	23.7688	1.14872	0.00735826	glucosamine-6-phosphate isomerase	KOG3148: Glucosamine-6-phosphate isomerase	GO:0004342: glucosamine-6-phosphate deaminase activity; GO:0005622: intracellular; GO:0005623: cell; GO:0005737: cytoplasm; GO:0005975: carbohydrate metabolic process; GO:0006043: glucosamine catabolic process; GO:0006044: N-acetylglucosamine metabolic process; GO:0006091: generation of precursor metabolites and energy	20.853	27.648	36.977	49.601	45.028	29.266	10.103	11.32	9.592
Rp.chr4.1524	100.01	1.14897	0.00209963	esterase FE4-like	KOG1516: Carboxylesterase and related proteins; KOG4389: Acetylcholinesterase/Butyrylcholinesterase	GO:0005576: extracellular region; GO:0007292: female gamete generation; GO:0007320: insemination; GO:0007619: courtship behavior; GO:0007620: copulation; GO:0019953: sexual reproduction; GO:0030728: ovulation; GO:0032504: multicellular organism reproduction; GO:0034338: short-chain carboxylesterase activity; GO:0042811: pheromone biosynthetic process; GO:0046008: regulation of female receptivity,…	153.374	97.461	195.672	181.869	194.815	89.226	52.411	31.264	34.173
Rp.chr3.1890	86.6676	1.15202	0.000194821	microsomal signal peptidase	KOG4072: Signal peptidase complex, subunit SPC25	GO:0005622: intracellular; GO:0005623: cell; GO:0005737: cytoplasm; GO:0005783: endoplasmic reticulum; GO:0005787: signal peptidase complex; GO:0005789: endoplasmic reticulum membrane; GO:0006465: signal peptide processing; GO:0008233: peptidase activity; GO:0010467: gene expression; GO:0012505: endomembrane system; GO:0016021: integral component of membrane; GO:0042175: nuclear outer membrane-en…	85.432	156.213	101.688	159.037	145.192	124.916	39.151	41.505	25.779
Rp.chr5.2751	154.996	1.15207	0.0354703	uncharacterized protein LOC116170243; hypothetical protein AVEN_100586_1	-	GO:0003676: nucleic acid binding; GO:0008270: zinc ion binding	60.542	44.929	46.222	255.877	436.495	330.493	27.784	156.318	63.549
Rp.chr5.2194	43905.5	1.15323	1.68633e-06	-	-	-	37399	66196.5	40189.8	75237.2	93634.2	65524.6	24979.4	13971	22001.3
Rp.chrX.1597	222.555	1.15517	0.000135785	chitooligosaccharidolytic beta-N-acetylglucosaminidase isoform X1	KOG2499: Beta-N-acetylhexosaminidase	GO:0005623: cell; GO:0005886: plasma membrane; GO:0005975: carbohydrate metabolic process; GO:0006032: chitin catabolic process; GO:0006491: N-glycan processing; GO:0006517: protein deglycosylation; GO:0016063: rhodopsin biosynthetic process; GO:0016231: beta-N-acetylglucosaminidase activity; GO:0048069: eye pigmentation; GO:0071944: cell periphery	284.549	320.03	425.24	240.13	399.738	332.634	102.297	62.527	91.727
Rp.chr1.4419	17923.9	1.15668	2.52214e-08	-	-	-	21465.6	23172.8	29271.5	35381	32014	20529.1	9419.53	4854.47	8046.79
Rp.chr3.1789	44.5662	1.15744	0.00599407	-	-	-	50.452	82.254	49.303	51.175	92.813	67.812	18.312	12.398	25.779
Rp.chr2.0043	34.9333	1.15796	0.00385241	proteasome subunit beta type-2-like	KOG0177: 20S proteasome, regulatory subunit beta type PSMB2/PRE1	GO:0000502: proteasome complex; GO:0004298: threonine-type endopeptidase activity; GO:0005622: intracellular; GO:0005623: cell; GO:0005839: proteasome core complex; GO:0032504: multicellular organism reproduction; GO:0043161: proteasome-mediated ubiquitin-dependent protein catabolic process; GO:0044257: cellular protein catabolic process	34.307	44.929	40.829	70.071	80.867	36.404	11.998	13.476	21.583
Rp.chr2.2935	15.7894	1.15819	0.0367108	uncharacterized protein LOC106681784 isoform X1	-	GO:0005524: ATP binding; GO:0005622: intracellular; GO:0005623: cell; GO:0005634: nucleus; GO:0005737: cytoplasm; GO:0007154: cell communication; GO:0023052: signaling; GO:0035556: intracellular signal transduction; GO:0051276: chromosome organization; GO:0051716: cellular response to stimulus; GO:0072354: histone kinase activity (H3-T3 specific); GO:0072355: histone H3-T3 phosphorylation	24.217	20.045	21.57	25.981	17.46	31.407	9.472	4.851	4.796
Rp.chr4.2544	14075.9	1.15903	4.84697e-09	-	-	-	15114.7	25153.8	18960.9	26761.5	23138.9	18332	5355.43	6119.56	5319.56
Rp.chr2.3257	3380.24	1.15926	4.42757e-06	cathepsin L, partial	KOG1542: Cysteine proteinase Cathepsin F; KOG1543: Cysteine proteinase Cathepsin L; KOG1544: Predicted cysteine proteinase TIN-ag	GO:0001968: fibronectin binding; GO:0002224: toll-like receptor signaling pathway; GO:0002250: adaptive immune response; GO:0002446: neutrophil mediated immunity; GO:0004197: cysteine-type endopeptidase activity; GO:0004252: serine-type endopeptidase activity; GO:0005518: collagen binding; GO:0005576: extracellular region; GO:0005615: extracellular space; GO:0005622: intracellular; GO:0005623: ce…	2497.03	5260.11	3114.58	6899.22	6873.65	4728.26	2045.94	1067.27	1605.52
Rp.chr2.1997	5331.42	1.16005	1.22172e-08	cathepsin L	KOG1542: Cysteine proteinase Cathepsin F; KOG1543: Cysteine proteinase Cathepsin L; KOG1544: Predicted cysteine proteinase TIN-ag	GO:0006508: proteolysis; GO:0008234: cysteine-type peptidase activity	5078.82	7693.17	6555.01	9227.31	11176.1	7070.97	2869.37	1744.83	2414.88
Rp.chr4.1735	239.586	1.16217	7.33087e-09	amino acid transporter	KOG1304: Amino acid transporters	GO:0003333: amino acid transmembrane transport; GO:0005622: intracellular; GO:0005623: cell; GO:0005737: cytoplasm; GO:0005773: vacuole; GO:0005774: vacuolar membrane; GO:0015171: amino acid transmembrane transporter activity	280.512	282.014	356.678	467.664	445.685	297.657	112.4	88.4	102.518
Rp.chrX.1665	5357.22	1.16706	2.43685e-08	proteinase	KOG1542: Cysteine proteinase Cathepsin F; KOG1543: Cysteine proteinase Cathepsin L	GO:0004197: cysteine-type endopeptidase activity; GO:0005576: extracellular region; GO:0005615: extracellular space; GO:0005622: intracellular; GO:0005623: cell; GO:0005737: cytoplasm; GO:0005764: lysosome; GO:0044257: cellular protein catabolic process; GO:0051603: proteolysis involved in cellular protein catabolic process	8052.12	8660.17	11309.7	10284.7	6589.7	5840.37	2498.7	1455.37	1650.48
Rp.chr1.3615	306.861	1.17357	1.12161e-05	maltase A3-like	KOG0471: Alpha-amylase	GO:0000023: maltose metabolic process; GO:0032450: maltose alpha-glucosidase activity	198.444	326.251	406.751	558.992	661.635	474.682	184.387	109.961	136.092
Rp.chr3.0001	68.9085	1.17568	0.00810672	gamma-glutamyl hydrolase, putative, partial	KOG1559: Gamma-glutamyl hydrolase	GO:0005622: intracellular; GO:0005623: cell; GO:0005737: cytoplasm; GO:0005773: vacuole; GO:0006508: proteolysis; GO:0034722: gamma-glutamyl-peptidase activity; GO:0046900: tetrahydrofolylpolyglutamate metabolic process	73.323	109.211	57.007	92.116	170.003	94.936	25.89	15.093	53.357
Rp.chrX.0916	215.241	1.17883	1.17776e-06	dihydropyrimidine dehydrogenase	KOG0399: Glutamate synthase; KOG1799: Dihydropyrimidine dehydrogenase	GO:0005737: cytoplasm; GO:0006207: 'de novo' pyrimidine nucleobase biosynthetic process; GO:0016627: oxidoreductase activity, acting on the CH-CH group of donors; GO:0051536: iron-sulfur cluster binding; GO:0055114: oxidation-reduction process	224.679	405.049	345.893	375.548	333.574	289.092	112.4	66.839	70.144
Rp.chr3.2148	845.78	1.18035	0.00296758	alpha-amylase 1	KOG2212: Alpha-amylase	GO:0004556: alpha-amylase activity; GO:0005509: calcium ion binding; GO:0005975: carbohydrate metabolic process	729.198	820.466	1948.25	1324.26	1768.95	1007.89	428.763	161.708	473.023
Rp.chr4.0271	43.7018	1.18176	0.0270842	UDP-glucuronosyltransferase 2B23-like isoform X3	KOG1192: UDP-glucuronosyl and UDP-glucosyl transferase	GO:0016758: transferase activity, transferring hexosyl groups	54.488	71.886	20.029	48.813	71.677	101.361	15.155	18.327	24.58
Rp.chr3.1835	87.6662	1.18472	0.0001511	cathepsin L-like proteinase	KOG1542: Cysteine proteinase Cathepsin F; KOG1543: Cysteine proteinase Cathepsin L; KOG1544: Predicted cysteine proteinase TIN-ag	GO:0004197: cysteine-type endopeptidase activity; GO:0005576: extracellular region; GO:0005615: extracellular space; GO:0005622: intracellular; GO:0005623: cell; GO:0005737: cytoplasm; GO:0005764: lysosome; GO:0044257: cellular protein catabolic process; GO:0045169: fusome; GO:0051603: proteolysis involved in cellular protein catabolic process	108.976	94.005	141.747	175.571	179.193	87.798	37.888	33.42	36.571
Rp.chr2.2939	41.1721	1.18539	0.00196235	anoctamin-4-like	KOG2514: Uncharacterized conserved protein	GO:0005229: intracellular calcium activated chloride channel activity; GO:0005623: cell; GO:0005886: plasma membrane; GO:0046983: protein dimerization activity; GO:0071944: cell periphery; GO:1902476: chloride transmembrane transport	43.936	93.645	80.186	77.521	56.002	41.733	12.204	11.602	18.615
Rp.chr2.1871	133.368	1.18966	2.01027e-06	FAD-dependent oxidoreductase domain-containing protein 1 isoform X1	KOG2853: Possible oxidoreductase	GO:0016491: oxidoreductase activity; GO:0055114: oxidation-reduction process	173.075	259.796	196.442	212.461	173.131	211.168	46.728	38.271	65.142
Rp.chr3.2587	100.724	1.19121	0.00194572	hypothetical protein PPYR_09968; Juvenile hormone epoxide hydrolase	KOG2565: Predicted hydrolases or acyltransferases (alpha/beta hydrolase superfamily)	GO:0003676: nucleic acid binding; GO:0006719: juvenile hormone catabolic process; GO:0008096: juvenile hormone epoxide hydrolase activity	166.828	86.401	115.554	224.384	168.166	132.054	67.566	21.561	40.168
Rp.chr4.2522	628.141	1.19169	0.000422774	cathepsin B; Cat23	KOG1542: Cysteine proteinase Cathepsin F; KOG1543: Cysteine proteinase Cathepsin L; KOG1544: Predicted cysteine proteinase TIN-ag	GO:0006508: proteolysis; GO:0008234: cysteine-type peptidase activity	486.356	955.252	976.82	1232.93	1454.68	561.766	368.774	166.02	268.586
Rp.chr3.0852	61.5117	1.19357	9.84658e-05	3-hydroxyacyl-coa dehyrogenase, partial	KOG1683: Hydroxyacyl-CoA dehydrogenase/enoyl-CoA hydratase; KOG2304: 3-hydroxyacyl-CoA dehydrogenase	GO:0003857: 3-hydroxyacyl-CoA dehydrogenase activity; GO:0006631: fatty acid metabolic process; GO:0055114: oxidation-reduction process; GO:0070403: NAD+ binding	67.942	94.696	97.066	120.459	109.354	72.094	18.944	18.866	35.971
Rp.chr4.0220	585.859	1.194	1.19681e-06	lipase	-	GO:0006629: lipid metabolic process; GO:0052689: carboxylic ester hydrolase activity	723.144	749.963	1029.2	970.757	1078.83	744.501	224.169	148.771	332.735
Rp.chr2.1865	86.9404	1.19956	2.37284e-06	lipid droplet-associated hydrolase	KOG3975: Uncharacterized conserved protein	GO:0005622: intracellular; GO:0005623: cell; GO:0005737: cytoplasm; GO:0005783: endoplasmic reticulum; GO:0005811: lipid droplet; GO:0010876: lipid localization; GO:0012505: endomembrane system; GO:0030730: sequestering of triglyceride; GO:0034389: lipid droplet organization	102.922	130.639	150.221	144.866	132.327	129.913	34.099	26.412	41.367
Rp.chr4.0510	2978.72	1.19978	1.84217e-09	isocitrate dehydrogenase	KOG1526: NADP-dependent isocitrate dehydrogenase	GO:0000287: magnesium ion binding; GO:0004450: isocitrate dehydrogenase (NADP+) activity; GO:0005622: intracellular; GO:0005623: cell; GO:0005737: cytoplasm; GO:0005739: mitochondrion; GO:0005777: peroxisome; GO:0006102: isocitrate metabolic process; GO:0034599: cellular response to oxidative stress; GO:0051287: NAD binding; GO:0055114: oxidation-reduction process	2964.55	4497.01	5860.15	5530.87	4815.23	3730.35	1235.77	971.864	1227.82
Rp.chr4.0308	14052.4	1.20963	5.75372e-14	cathepsin L, partial	KOG1542: Cysteine proteinase Cathepsin F; KOG1543: Cysteine proteinase Cathepsin L; KOG1544: Predicted cysteine proteinase TIN-ag	GO:0006508: proteolysis; GO:0008234: cysteine-type peptidase activity	22777.3	18764.3	23156.3	26078.2	20382	18089.3	4952.56	4590.88	6077.36
Rp.chr2.1506	20.7293	1.21003	0.0344237	cysteine sulfinic acid decarboxylase	KOG0628: Aromatic-L-amino-acid/L-histidine decarboxylase; KOG0629: Glutamate decarboxylase and related proteins	GO:0004351: glutamate decarboxylase activity; GO:0019752: carboxylic acid metabolic process; GO:0030170: pyridoxal phosphate binding	45.07	41.473	44.681	29.918	22.973	19.987	12.629	1.078	3.597
Rp.chr2.1536	970.862	1.21073	0.000853413	-	-	-	676.728	1319.52	829.68	1836.01	2441.62	1247.73	726.182	205.908	459.834
Rp.chr2.0630	1708.64	1.21109	1.52028e-09	monocarboxylate transporter 9 isoform X1	KOG2504: Monocarboxylate transporter	GO:0008028: monocarboxylic acid transmembrane transporter activity; GO:0015718: monocarboxylic acid transport; GO:0016020: membrane; GO:0016021: integral component of membrane; GO:1905039: carboxylic acid transmembrane transport	1877.48	3203.76	2573.01	2521.76	2832.17	2545.43	757.755	530.941	673.863
Rp.chr1.2747	240.66	1.21186	1.99696e-06	selenium-binding protein 1 isoform X1; methanethiol oxidase isoform X1	KOG0918: Selenium-binding protein	GO:0008430: selenium binding	219.298	326.251	412.144	462.153	460.388	293.375	109.243	95.947	86.331
Rp.chr4.1261	122.811	1.21538	2.86954e-05	sugar transporter	KOG0254: Predicted transporter (major facilitator superfamily)	GO:0016020: membrane; GO:0016021: integral component of membrane; GO:0022857: transmembrane transporter activity; GO:0055085: transmembrane transport	110.321	169.346	184.117	193.679	260.978	170.6	60.62	33.42	62.35
Rp.chr3.1279	29.2341	1.21613	0.0320285	sugar transporter; uncharacterized protein LOC106690298	-	GO:0016021: integral component of membrane; GO:0022857: transmembrane transporter activity; GO:0055085: transmembrane transport	28.926	9.677	44.681	69.284	43.19	53.536	8.209	18.327	13.189
Rp.chrX.1861	46.7429	1.2204	0.0137284				54.488	64.283	57.007	44.09	137.841	51.394	23.996	17.249	16.787
Rp.chr4.0906	2764.74	1.2253	2.43685e-09	cathepsin L	KOG1542: Cysteine proteinase Cathepsin F; KOG1543: Cysteine proteinase Cathepsin L	GO:0006508: proteolysis; GO:0008234: cysteine-type peptidase activity	2591.21	2828.43	4228.52	5612.75	5596.33	3608.29	1237.67	958.927	1373.51
Rp.chrX.0755	1372.19	1.22711	6.80174e-08	non-specific lipid-transfer protein-like	KOG1406: Peroxisomal 3-ketoacyl-CoA-thiolase P-44/SCP2; KOG4170: 2-enoyl-CoA hydratase/3-hydroxyacyl-CoA dehydrogenase/Peroxisomal 3-ketoacyl-CoA-thiolase, sterol-binding domain and related enzymes	GO:0005548: phospholipid transporter activity; GO:0005622: intracellular; GO:0005623: cell; GO:0005737: cytoplasm; GO:0005739: mitochondrion; GO:0005777: peroxisome; GO:0010876: lipid localization; GO:0015914: phospholipid transport; GO:0016747: transferase activity, transferring acyl groups other than amino-acyl groups	1566.7	2648.72	3184.68	2080.08	2047.39	1554.67	563.265	347.672	468.227
Rp.chr4.0221	190.077	1.22711	0.00035475	lipase	-	GO:0006629: lipid metabolic process; GO:0052689: carboxylic ester hydrolase activity	170.864	296.529	443.729	288.944	331.737	233.415	83.985	69.534	50.36
Rp.chr5.2124	12.7033	1.22966	0.0479694	probable peptidyl-tRNA hydrolase 2	KOG3282: Uncharacterized conserved protein	GO:0004045: aminoacyl-tRNA hydrolase activity; GO:0005515: protein binding	10.763	17.971	23.881	25.194	22.055	16.418	9.472	4.312	2.398
Rp.chrX.1907	11.1644	1.23363	0.0347278	-	-	GO:0005515: protein binding	8.072	10.368	10.785	21.257	20.217	23.556	5.683	2.695	7.194
Rp.chr4.0613	17.323	1.23864	0.0375671	neutral ceramidase isoform X1; secreted Ceramidase protein	KOG2232: Ceramidases	GO:0017040: N-acylsphingosine amidohydrolase activity; GO:0046514: ceramide catabolic process	20.181	40.09	13.867	30.705	18.379	33.549	8.84	6.468	4.796
Rp.chr1.2554	32.009	1.24813	0.0309229	hypothetical protein GE061_06475; uncharacterized protein LOC106664636	-	-	34.658	22.346	31.391	35.875	114.891	30.351	13.261	13.009	17.74
Rp.chr4.0817	1025.42	1.24893	6.42128e-06	translocator protein isoform X1	KOG3797: Peripheral-type benzodiazepine receptor and related proteins	GO:0005622: intracellular; GO:0005623: cell; GO:0005634: nucleus; GO:0005730: nucleolus; GO:0010467: gene expression; GO:0016021: integral component of membrane; GO:0030490: maturation of SSU-rRNA; GO:0030515: snoRNA binding; GO:0030686: 90S preribosome; GO:0030688: preribosome, small subunit precursor; GO:0030692: Noc4p-Nop14p complex; GO:0031981: nuclear lumen; GO:0032040: small-subunit process…	794.449	1064.46	1840.4	2002.14	2149.4	1299.84	409.819	373.545	504.798
Rp.chr1.3194	291.906	1.25265	2.97878e-05	lipase	-	GO:0016042: lipid catabolic process; GO:0016298: lipase activity; GO:0052689: carboxylic ester hydrolase activity	319.529	527.393	352.826	713.305	483.361	304.796	166.075	94.869	81.535
Rp.chr2.2737	135.104	1.25288	0.00055563	cysteine rich secreted protein	-	-	98.213	152.757	136.354	151.164	332.655	260.539	54.306	56.059	74.341
Rp.chr4.2093	7969.78	1.25629	1.00623e-06	unknown secreted protein	-	-	9780.94	9451.61	13741.7	15245.5	15388.5	9029.66	4358.35	2365.25	2592.93
Rp.chr1.4364	111.119	1.25703	0.000298239	zinc finger protein GLIS2 homolog isoform X1; hypothetical protein GE061_20002	-	GO:0000122: negative regulation of transcription by RNA polymerase II; GO:0003676: nucleic acid binding; GO:0005622: intracellular; GO:0005623: cell; GO:0005634: nucleus; GO:0005654: nucleoplasm; GO:0016607: nuclear speck; GO:0031670: cellular response to nutrient; GO:0031981: nuclear lumen; GO:0042594: response to starvation; GO:0045893: positive regulation of transcription, DNA-templated	226.024	201.142	204.916	249.578	101.083	102.074	30.942	40.966	28.178
Rp.chr1.3161	803.571	1.25949	2.56624e-06	cytochromeP450	KOG0157: Cytochrome P450 CYP4/CYP19/CYP26 subfamilies; KOG0158: Cytochrome P450 CYP3/CYP5/CYP6/CYP9 subfamilies	GO:0005506: iron ion binding; GO:0016705: oxidoreductase activity, acting on paired donors, with incorporation or reduction of molecular oxygen; GO:0020037: heme binding; GO:0055114: oxidation-reduction process	904.77	1266.3	1361.23	1180.18	1653.17	975.774	420.554	202.674	294.965
Rp.chrX.0087	300.199	1.25987	8.62645e-07	3-ketoacyl-CoA thiolase, mitochondrial	KOG1389: 3-oxoacyl CoA thiolase; KOG1390: Acetyl-CoA acetyltransferase; KOG1391: Acetyl-CoA acetyltransferase; KOG1392: Acetyl-CoA acetyltransferase	GO:0003988: acetyl-CoA C-acyltransferase activity; GO:0005622: intracellular; GO:0005623: cell; GO:0005737: cytoplasm; GO:0005739: mitochondrion; GO:0006635: fatty acid beta-oxidation	322.219	441.683	593.179	619.615	487.956	335.489	149.657	85.166	100.12
Rp.chr2.0565	85.1192	1.26292	0.000186284	ATP-binding cassette sub-family D member 1	KOG0054: Multidrug resistance-associated protein/mitoxantrone resistance protein, ABC superfamily; KOG0055: Multidrug/pheromone exporter, ABC superfamily; KOG0056: Heavy metal exporter HMT1, ABC superfamily; KOG0058: Peptide exporter, ABC superfamily; KOG0060: Long-chain acyl-CoA transporter, ABC superfamily (involved in peroxisome organization and biogenesis); KOG0064: Peroxisomal long-chain acy…	GO:0005524: ATP binding; GO:0005622: intracellular; GO:0005623: cell; GO:0005737: cytoplasm; GO:0005777: peroxisome; GO:0005778: peroxisomal membrane; GO:0016021: integral component of membrane; GO:0016887: ATPase activity; GO:0042626: ATPase-coupled transmembrane transporter activity; GO:0055085: transmembrane transport	110.994	141.698	226.487	148.015	84.542	111.354	32.836	18.327	29.976
Rp.chr3.1783	56.5795	1.26456	0.00017142	-	-	-	45.743	60.135	63.94	114.948	126.813	79.233	27.784	29.107	17.386
Rp.chr4.2133	2022.52	1.26583	2.77157e-09	mid1-interacting protein 1-B; hypothetical protein GE061_17577	-	GO:0017022: myosin binding	2144.54	2919.67	3078.37	3461.81	4322.68	2379.83	858.158	717.983	800.962
Rp.chr2.0369	156.442	1.26653	0.000122858	uncharacterized protein LOC106685118	-	-	140.593	302.059	343.582	287.369	273.843	144.189	67.566	42.583	52.158
Rp.chr1.4476	471.558	1.2681	2.74476e-05	legumain-like	KOG1348: Asparaginyl peptidases; KOG1349: Gpi-anchor transamidase	GO:0003014: renal system process; GO:0004197: cysteine-type endopeptidase activity; GO:0005576: extracellular region; GO:0005622: intracellular; GO:0005623: cell; GO:0005737: cytoplasm; GO:0005770: late endosome; GO:0006624: vacuolar protein processing; GO:0007613: memory; GO:0008284: positive regulation of cell population proliferation; GO:0008306: associative learning; GO:0010447: response to a…	879.881	767.934	654.808	951.861	657.041	522.507	252.585	127.21	109.113
Rp.chr2.3152	305.428	1.27418	2.87736e-08	-	-	-	341.055	335.237	469.921	540.097	635.905	406.156	139.553	102.415	128.897
Rp.chr4.1044	1003.16	1.27549	2.73732e-07	lysosomal alpha-mannosidase	KOG1958: Glycosyl hydrolase, family 38 - alpha-mannosidase; KOG1959: Glycosyl hydrolase, family 38 - alpha-mannosidase	GO:0004571: mannosyl-oligosaccharide 1,2-alpha-mannosidase activity; GO:0006013: mannose metabolic process; GO:0006517: protein deglycosylation; GO:0030246: carbohydrate binding	1561.99	1675.49	2194.76	1315.6	1682.58	1097.84	431.92	254.959	278.778
Rp.chrX.0509	157.685	1.28175	2.1205e-07	peptidyl-prolyl cis-trans isomerase	KOG0111: Cyclophilin-type peptidyl-prolyl cis-trans isomerase; KOG0415: Predicted peptidyl prolyl cis-trans isomerase; KOG0546: HSP90 co-chaperone CPR7/Cyclophilin; KOG0865: Cyclophilin type peptidyl-prolyl cis-trans isomerase; KOG0879: U-snRNP-associated cyclophilin type peptidyl-prolyl cis-trans isomerase; KOG0880: Peptidyl-prolyl cis-trans isomerase; KOG0881: Cyclophilin type peptidyl-prolyl c…	GO:0000413: protein peptidyl-prolyl isomerization; GO:0003755: peptidyl-prolyl cis-trans isomerase activity; GO:0005576: extracellular region; GO:0005615: extracellular space; GO:0006457: protein folding	189.026	203.216	172.561	289.731	331.737	213.428	53.043	63.605	76.139
Rp.chr2.2179	8467.52	1.28317	2.72183e-06	cathepsin L	KOG1542: Cysteine proteinase Cathepsin F; KOG1543: Cysteine proteinase Cathepsin L	GO:0006508: proteolysis; GO:0008234: cysteine-type peptidase activity	11772.3	10830.2	17102.8	19813.5	13691.6	7025.04	3699.86	2192.03	3221.49
Rp.chr3.1423	26.6295	1.28684	0.00263967	ketohexokinase	KOG2947: Carbohydrate kinase	GO:0004454: ketohexokinase activity; GO:0005622: intracellular; GO:0005623: cell; GO:0005634: nucleus; GO:0005737: cytoplasm; GO:0005829: cytosol; GO:0006754: ATP biosynthetic process; GO:0009166: nucleotide catabolic process; GO:0009168: purine ribonucleoside monophosphate biosynthetic process; GO:0009744: response to sucrose; GO:0009749: response to glucose; GO:0009750: response to fructose; GO…	26.908	49.767	40.059	63.772	39.514	28.552	11.998	8.085	10.192
Rp.chrX.0437	189.539	1.2873	4.2522e-07	alpha-galactosidase/alpha-n-acetylgalactosaminidase	KOG2366: Alpha-D-galactosidase (melibiase)	GO:0004557: alpha-galactosidase activity; GO:0005622: intracellular; GO:0005623: cell; GO:0005737: cytoplasm; GO:0009311: oligosaccharide metabolic process; GO:0016139: glycoside catabolic process; GO:0046477: glycosylceramide catabolic process	215.934	304.132	325.093	298.392	370.332	232.701	70.092	48.512	92.926
Rp.chr2.1560	120.291	1.28737	0.0021017	monocarboxylate transporter 9	KOG2504: Monocarboxylate transporter	GO:0008028: monocarboxylic acid transmembrane transporter activity; GO:0015718: monocarboxylic acid transport; GO:0016020: membrane; GO:0016021: integral component of membrane; GO:1905039: carboxylic acid transmembrane transport	147.32	429.933	180.265	158.25	140.597	137.765	38.519	39.888	20.384
Rp.chr1.2398	141.341	1.28798	0.00190852	aminopeptidase N-like	KOG1046: Puromycin-sensitive aminopeptidase and related aminopeptidases; KOG1047: Bifunctional leukotriene A4 hydrolase/aminopeptidase LTA4H	GO:0006508: proteolysis; GO:0008237: metallopeptidase activity; GO:0008270: zinc ion binding	168.846	402.975	238.812	346.418	151.625	102.074	46.097	51.746	28.777
Rp.chr2.0840	4288.29	1.29302	0.000334218	uncharacterized protein LOC112211554; unknown secreted protein	-	-	9082.35	15746.1	11466.4	4051.72	3832.88	1812.06	1048.93	282.902	941.118
Rp.chr3.1798	13.9066	1.29362	0.0398814	-	-	-	14.127	13.824	13.096	14.172	36.758	24.983	4.42	7.007	7.194
Rp.chr3.0729	468.202	1.29745	0.00019412	glucosyl/glucuronosyl transferases	KOG1192: UDP-glucuronosyl and UDP-glucosyl transferase	GO:0016758: transferase activity, transferring hexosyl groups	780.322	1403.16	1041.53	801.484	476.929	304.082	186.913	53.903	116.907
Rp.chr3.1537	3568.6	1.29833	8.31506e-09	calreticulin	KOG0674: Calreticulin; KOG0675: Calnexin	GO:0005509: calcium ion binding; GO:0005576: extracellular region; GO:0005615: extracellular space; GO:0005622: intracellular; GO:0005623: cell; GO:0005737: cytoplasm; GO:0005783: endoplasmic reticulum; GO:0005788: endoplasmic reticulum lumen; GO:0006457: protein folding; GO:0007275: multicellular organism development; GO:0007399: nervous system development; GO:0007417: central nervous system dev…	3892.2	7919.19	5073.61	5473.4	6191.8	4726.83	1412.58	1108.78	1263.79
Rp.chr1.4247	150.77	1.29904	2.64885e-06	cathepsin B, partial	KOG1542: Cysteine proteinase Cathepsin F; KOG1543: Cysteine proteinase Cathepsin L; KOG1544: Predicted cysteine proteinase TIN-ag	GO:0004197: cysteine-type endopeptidase activity; GO:0005576: extracellular region; GO:0005615: extracellular space; GO:0005622: intracellular; GO:0005623: cell; GO:0005737: cytoplasm; GO:0005764: lysosome; GO:0044257: cellular protein catabolic process; GO:0050790: regulation of catalytic activity; GO:0051603: proteolysis involved in cellular protein catabolic process	168.846	188.009	201.065	244.854	328.061	209.859	68.198	62.527	47.962
Rp.chr5.0044	23199.4	1.3001	2.12276e-07	MULTISPECIES: glycoside hydrolase family 25 protein	-	GO:0003796: lysozyme activity; GO:0009253: peptidoglycan catabolic process; GO:0016998: cell wall macromolecule catabolic process	24401.9	25736.5	21282	42708.6	56785.8	31198.4	13134.4	6547.01	10923.3
Rp.chr5.0829	25.9929	1.30136	0.00225759	fatty-acid amide hydrolase 2-A	KOG1211: Amidases; KOG1212: Amidases	-	32.289	42.164	30.814	47.239	47.785	35.69	15.155	7.546	7.194
Rp.chr4.0395	146.047	1.3025	0.000162698	defensin 1	-	GO:0005576: extracellular region; GO:0005615: extracellular space; GO:0019731: antibacterial humoral response; GO:0045087: innate immune response; GO:0050829: defense response to Gram-negative bacterium; GO:0050830: defense response to Gram-positive bacterium	218.625	172.803	265.775	214.936	333.574	137.765	51.78	39.888	67.147
Rp.chr2.1166	13997.2	1.32135	1.26834e-07	retinoid-inducible serine carboxypeptidase	KOG1282: Serine carboxypeptidases (lysosomal cathepsin A); KOG1283: Serine carboxypeptidases	GO:0004185: serine-type carboxypeptidase activity; GO:0006403: RNA localization; GO:0033227: dsRNA transport; GO:0044257: cellular protein catabolic process; GO:0051603: proteolysis involved in cellular protein catabolic process	20541.3	22648.9	31826	23204.5	19122.2	16778	6366.41	3582.37	3325.55
Rp.chr5.2592	108.795	1.32217	0.00366606	uncharacterized protein LOC106688707	-	GO:0003677: DNA binding	102.922	103.682	216.472	192.104	218.707	149.899	78.933	15.632	35.971
Rp.chr1.2757	1430.49	1.32762	1.09276e-05	cathepsin D	-	GO:0004190: aspartic-type endopeptidase activity; GO:0006508: proteolysis	1884.88	1790.92	3301.77	2631.99	2729.24	1225.61	592.943	331.501	550.362
Rp.chr1.2157	15.5083	1.32782	0.0162074	coatomer subunit zeta-1	KOG3343: Vesicle coat complex COPI, zeta subunit	GO:0005622: intracellular; GO:0005623: cell; GO:0005737: cytoplasm; GO:0005794: Golgi apparatus; GO:0006890: retrograde vesicle-mediated transport, Golgi to endoplasmic reticulum; GO:0010883: regulation of lipid storage; GO:0012505: endomembrane system; GO:0030126: COPI vesicle coat; GO:0030137: COPI-coated vesicle; GO:0030663: COPI-coated vesicle membrane; GO:0048475: coated membrane	12.781	20.736	13.096	23.619	34.92	27.838	3.789	6.468	10.192
Rp.chr4.0314	12.2777	1.33303	0.0359535	short/branched chain specific acyl-CoA dehydrogenase, mitochondrial	KOG0137: Very-long-chain acyl-CoA dehydrogenase; KOG0138: Glutaryl-CoA dehydrogenase; KOG0139: Short-chain acyl-CoA dehydrogenase; KOG0140: Medium-chain acyl-CoA dehydrogenase; KOG0141: Isovaleryl-CoA dehydrogenase; KOG1469: Predicted acyl-CoA dehydrogenase	GO:0003995: acyl-CoA dehydrogenase activity; GO:0050660: flavin adenine dinucleotide binding; GO:0055114: oxidation-reduction process	17.49	24.884	29.274	19.683	12.865	15.704	5.683	1.617	2.998
Rp.chr2.2893	352.827	1.33508	4.48447e-08	ras-like protein GTP-binding protein Rho1-like protein	KOG0083: GTPase Rab26/Rab37, small G protein superfamily; KOG0084: GTPase Rab1/YPT1, small G protein superfamily, and related GTP-binding proteins; KOG0094: GTPase Rab6/YPT6/Ryh1, small G protein superfamily; KOG0095: GTPase Rab30, small G protein superfamily; KOG0096: GTPase Ran/TC4/GSP1 (nuclear protein transport pathway), small G protein superfamily; KOG0393: Ras-related small GTPase, Rho type…	GO:0000278: mitotic cell cycle; GO:0000281: mitotic cytokinesis; GO:0003158: endothelium development; GO:0003924: GTPase activity; GO:0005525: GTP binding; GO:0005622: intracellular; GO:0005623: cell; GO:0005634: nucleus; GO:0005737: cytoplasm; GO:0005769: early endosome; GO:0005770: late endosome; GO:0005829: cytosol; GO:0005886: plasma membrane; GO:0006886: intracellular protein transport; GO:0…	287.239	427.168	558.513	743.223	738.826	437.564	159.76	113.195	154.077
Rp.chr1.1224	336.413	1.33564	7.19578e-06	probable isoaspartyl peptidase/L-asparaginase GA20639 isoform X2	KOG1592: Asparaginase; KOG1593: Asparaginase	GO:0004067: asparaginase activity; GO:0005622: intracellular; GO:0005623: cell; GO:0005737: cytoplasm; GO:0033345: asparagine catabolic process via L-aspartate	422.45	731.3	959.101	447.981	452.117	333.348	128.818	56.598	94.125
Rp.chr5.0653	1945.63	1.33597	2.35437e-09	acyl-CoA oxidase	KOG0135: Pristanoyl-CoA/acyl-CoA oxidase; KOG0136: Acyl-CoA oxidase	GO:0003995: acyl-CoA dehydrogenase activity; GO:0003997: acyl-CoA oxidase activity; GO:0005622: intracellular; GO:0005623: cell; GO:0005737: cytoplasm; GO:0005777: peroxisome; GO:0006091: generation of precursor metabolites and energy; GO:0006693: prostaglandin metabolic process; GO:0033539: fatty acid beta-oxidation using acyl-CoA dehydrogenase; GO:0071949: FAD binding	2397.47	3999.34	4458.09	2983.13	2535.35	2456.92	773.542	491.053	521.585
Rp.chr5.0598	25.3099	1.33668	0.0251526	uncharacterized protein LOC114872766; hypothetical protein G5I_00948	-	-	43.052	71.886	18.489	40.94	43.19	25.697	13.261	2.695	8.993
Rp.chr2.0130	5522.41	1.3373	0.000121496	-	-	-	2549.5	5055.51	5302.4	14087.4	9987.93	10490.8	1470.05	3471.87	2405.28
Rp.chr3.1395	21.767	1.34013	0.0170899	lipase 3 isoform X2	KOG2624: Triglyceride lipase-cholesterol esterase	GO:0006629: lipid metabolic process; GO:0016788: hydrolase activity, acting on ester bonds	47.496	65.664	30.044	29.917	19.298	26.41	6.946	1.613	7.787
Rp.chr5.2416	3321.72	1.34389	3.80407e-11	protein disulfide isomerase	KOG0190: Protein disulfide isomerase (prolyl 4-hydroxylase beta subunit); KOG0191: Thioredoxin/protein disulfide isomerase; KOG0912: Thiol-disulfide isomerase and thioredoxin; KOG0913: Thiol-disulfide isomerase and thioredoxin; KOG4277: Uncharacterized conserved protein, contains thioredoxin domain	GO:0003756: protein disulfide isomerase activity; GO:0005576: extracellular region; GO:0005615: extracellular space; GO:0005622: intracellular; GO:0005623: cell; GO:0005634: nucleus; GO:0005635: nuclear envelope; GO:0005737: cytoplasm; GO:0005791: rough endoplasmic reticulum; GO:0006457: protein folding; GO:0012505: endomembrane system; GO:0034976: response to endoplasmic reticulum stress; GO:003…	3324.44	6092.33	4778.56	5615.11	6497.81	4321.39	1264.19	1043.02	1365.71
Rp.chr3.1702	175.456	1.34553	1.74323e-05	inosine-uridine preferring nucleoside hydrolase; uncharacterized protein LOC106685434	KOG2938: Predicted inosine-uridine preferring nucleoside hydrolase	-	173.554	154.14	239.583	418.063	385.035	199.866	53.674	84.088	75.54
Rp.chr1.4091	150.247	1.34609	0.00204115	pyruvate dehydrogenase (acetyl-transferring) kinase, mitochondrial isoform X2	KOG0787: Dehydrogenase kinase	GO:0004740: pyruvate dehydrogenase (acetyl-transferring) kinase activity; GO:0005622: intracellular; GO:0005623: cell; GO:0005737: cytoplasm; GO:0005739: mitochondrion; GO:0005759: mitochondrial matrix; GO:0006090: pyruvate metabolic process; GO:0006468: protein phosphorylation	192.39	257.13	275.79	218.873	228.816	229.132	92.825	40.966	17.986
Rp.chr5.2188	30.2123	1.34628	0.0156204	zinc finger and BTB domain-containing protein 49	-	GO:0000228: nuclear chromosome; GO:0003682: chromatin binding; GO:0005622: intracellular; GO:0005623: cell; GO:0005634: nucleus; GO:0005737: cytoplasm; GO:0006357: regulation of transcription by RNA polymerase II; GO:0007143: female meiotic nuclear division; GO:0007292: female gamete generation; GO:0007338: single fertilization; GO:0019953: sexual reproduction; GO:0031981: nuclear lumen; GO:00325…	54.488	40.781	36.977	59.836	19.298	64.956	14.524	9.702	6.595
Rp.chr1.0395	951.105	1.36776	7.84837e-09	aldehyde dehydrogenase, dimeric NADP-preferring-like isoform X3	KOG2449: Methylmalonate semialdehyde dehydrogenase; KOG2450: Aldehyde dehydrogenase; KOG2451: Aldehyde dehydrogenase; KOG2452: Formyltetrahydrofolate dehydrogenase; KOG2454: Betaine aldehyde dehydrogenase; KOG2455: Delta-1-pyrroline-5-carboxylate dehydrogenase; KOG2456: Aldehyde dehydrogenase	GO:0016620: oxidoreductase activity, acting on the aldehyde or oxo group of donors, NAD or NADP as acceptor; GO:0055114: oxidation-reduction process	1105.9	1689.32	2276.42	1469.91	1324.19	1265.58	371.931	213.993	315.948
Rp.chr2.1690	219.78	1.36956	1.15618e-08	facilitated trehalose transporter Tret1-2 homolog	-	GO:0016020: membrane; GO:0016021: integral component of membrane; GO:0022857: transmembrane transporter activity; GO:0055085: transmembrane transport	235.54	435.508	297.438	358.019	380.931	327.287	72.753	69.955	91.853
Rp.chr3.0485	83.5513	1.3743	0.000116136	gamma-glutamyl hydrolase, putative, partial	KOG1559: Gamma-glutamyl hydrolase	GO:0005622: intracellular; GO:0005623: cell; GO:0005737: cytoplasm; GO:0005773: vacuole; GO:0006508: proteolysis; GO:0034722: gamma-glutamyl-peptidase activity; GO:0046900: tetrahydrofolylpolyglutamate metabolic process	117.721	85.019	162.546	127.545	173.679	101.361	26.521	28.029	32.974
Rp.chr2.1538	41.9168	1.3743	0.0436791	unknown secreted protein	-	-	63.906	25.575	131.732	29.131	83.623	56.391	13.261	17.788	5.995
Rp.chr2.0559	292.655	1.37806	2.90855e-06	mesencephalic astrocyte-derived neurotrophic factor homolog	KOG4154: Arginine-rich protein	GO:0001963: synaptic transmission, dopaminergic; GO:0005509: calcium ion binding; GO:0005576: extracellular region; GO:0005615: extracellular space; GO:0005622: intracellular; GO:0005623: cell; GO:0005737: cytoplasm; GO:0005783: endoplasmic reticulum; GO:0007275: multicellular organism development; GO:0007399: nervous system development; GO:0012505: endomembrane system; GO:0031175: neuron project…	310.111	537.07	295.819	477.899	645.094	392.594	90.931	116.43	121.104
Rp.chr2.1185	422.006	1.37862	1.01274e-08	probable methylmalonate-semialdehyde dehydrogenase	KOG2449: Methylmalonate semialdehyde dehydrogenase; KOG2450: Aldehyde dehydrogenase; KOG2451: Aldehyde dehydrogenase; KOG2452: Formyltetrahydrofolate dehydrogenase; KOG2453: Aldehyde dehydrogenase; KOG2454: Betaine aldehyde dehydrogenase; KOG2455: Delta-1-pyrroline-5-carboxylate dehydrogenase; KOG2456: Aldehyde dehydrogenase	GO:0000062: fatty-acyl-CoA binding; GO:0004491: methylmalonate-semialdehyde dehydrogenase (acylating) activity; GO:0005622: intracellular; GO:0005623: cell; GO:0005737: cytoplasm; GO:0005739: mitochondrion; GO:0006573: valine metabolic process; GO:0018478: malonate-semialdehyde dehydrogenase (acetylating) activity; GO:0019859: thymine metabolic process; GO:0055114: oxidation-reduction process	371.326	696.049	670.986	663.705	779.259	674.547	165.443	139.608	161.272
Rp.chr3.1627	740.099	1.37866	2.07146e-09	uncharacterized protein LOC106683374	-	GO:0055085: transmembrane transport	1103.89	1137.73	1678.62	1131.37	1198.3	840.151	298.05	167.637	227.819
Rp.chr1.0263	371.961	1.37891	3.57295e-05	probable cytochrome P450 6d5	KOG0158: Cytochrome P450 CYP3/CYP5/CYP6/CYP9 subfamilies	GO:0005506: iron ion binding; GO:0016712: oxidoreductase activity, acting on paired donors, with incorporation or reduction of molecular oxygen, reduced flavin or flavoprotein as one donor, and incorporation of one atom of oxygen; GO:0020037: heme binding; GO:0055114: oxidation-reduction process	832.792	548.13	922.894	561.354	524.713	291.233	135.764	47.973	117.506
Rp.chr3.2681	1705.48	1.38837	4.56183e-06				2187.59	2091.6	3533.65	3745.25	3110.6	1524.69	639.04	348.211	810.554
Rp.chr3.1797	17.1629	1.38895	0.00738136				23.544	25.575	25.422	29.918	22.055	31.407	4.42	6.468	7.794
Rp.chr3.0728	18.9062	1.39485	0.0144178	glucosyl/glucuronosyl transferases	KOG1192: UDP-glucuronosyl and UDP-glucosyl transferase	GO:0016758: transferase activity, transferring hexosyl groups	25.562	15.898	36.977	44.877	31.244	22.128	10.735	2.156	8.393
Rp.chr4.2566	17560.2	1.39557	1.2013e-12	fatty acid-binding protein, muscle-like	KOG4015: Fatty acid-binding protein FABP	GO:0007616: long-term memory; GO:0008289: lipid binding	18530	17576.1	23827.3	35731.4	37107.6	24773.4	6302.63	6780.95	7609.74
Rp.chr3.2085	32.5332	1.39808	0.00160869	aquaporin	KOG0223: Aquaporin (major intrinsic protein family)	GO:0003014: renal system process; GO:0005623: cell; GO:0005886: plasma membrane; GO:0005887: integral component of plasma membrane; GO:0006833: water transport; GO:0015250: water channel activity; GO:0034220: ion transmembrane transport; GO:0071944: cell periphery	27.58	41.473	34.666	44.877	81.785	54.249	18.944	8.624	11.99
Rp.chr1.0483	15.9609	1.39902	0.011013	chorion peroxidase isoform X2	KOG2408: Peroxidase/oxygenase	GO:0004096: catalase activity; GO:0006979: response to oxidative stress; GO:0020037: heme binding; GO:0042600: chorion; GO:0055114: oxidation-reduction process; GO:0097237: cellular response to toxic substance; GO:0098869: cellular oxidant detoxification	24.217	12.442	16.178	29.918	26.649	31.407	5.683	5.929	6.595
Rp.chr3.1579	409.26	1.39925	6.06275e-06	ATP-binding cassette sub-family D member 3	KOG0054: Multidrug resistance-associated protein/mitoxantrone resistance protein, ABC superfamily; KOG0056: Heavy metal exporter HMT1, ABC superfamily; KOG0060: Long-chain acyl-CoA transporter, ABC superfamily (involved in peroxisome organization and biogenesis); KOG0064: Peroxisomal long-chain acyl-CoA transporter, ABC superfamily; KOG0066: eIF2-interacting protein ABC50 (ABC superfamily)	GO:0003677: DNA binding; GO:0005524: ATP binding; GO:0005622: intracellular; GO:0005623: cell; GO:0005737: cytoplasm; GO:0005777: peroxisome; GO:0005778: peroxisomal membrane; GO:0015910: long-chain fatty acid import into peroxisome; GO:0016021: integral component of membrane; GO:0016887: ATPase activity; GO:0042626: ATPase-coupled transmembrane transporter activity; GO:0042803: protein homodimer…	462.812	881.984	663.282	625.126	756.286	494.668	204.594	71.69	136.092
Rp.chr2.3093	197.644	1.40035	1.08686e-08	sphingomyelin synthase-related protein 1-like	KOG3058: Uncharacterized conserved protein	GO:0000139: Golgi membrane; GO:0005515: protein binding; GO:0005622: intracellular; GO:0005623: cell; GO:0005737: cytoplasm; GO:0005783: endoplasmic reticulum; GO:0005789: endoplasmic reticulum membrane; GO:0005794: Golgi apparatus; GO:0005886: plasma membrane; GO:0005887: integral component of plasma membrane; GO:0006686: sphingomyelin biosynthetic process; GO:0007030: Golgi organization; GO:001…	246.878	299.294	386.722	334.608	282.114	306.223	87.142	43.122	70.744
Rp.chr5.1854	31846.4	1.40432	7.88429e-08	uncharacterized protein LOC106685936; unknown secreted protein	-	-	35016.3	39462.6	64163.5	57136.1	65639.7	35551.1	13865.7	8114.5	11974.9
Rp.chr2.3356	67.8521	1.40706	0.000611318	-	KOG0626: Beta-glucosidase, lactase phlorizinhydrolase, and related proteins	GO:0004553: hydrolase activity, hydrolyzing O-glycosyl compounds; GO:0005975: carbohydrate metabolic process	71.305	69.812	121.717	226.746	89.137	64.956	25.259	22.639	27.578
Rp.chr5.1389	125.07	1.41152	0.000158112	sphingosine kinase a, b	KOG1115: Ceramide kinase; KOG1116: Sphingosine kinase, involved in sphingolipid metabolism	GO:0003951: NAD+ kinase activity; GO:0004143: diacylglycerol kinase activity; GO:0005622: intracellular; GO:0005623: cell; GO:0005737: cytoplasm; GO:0005764: lysosome; GO:0005765: lysosomal membrane; GO:0005829: cytosol; GO:0005886: plasma membrane; GO:0006665: sphingolipid metabolic process; GO:0007629: flight behavior; GO:0016310: phosphorylation; GO:0017050: D-erythro-sphingosine kinase activi…	178.936	295.147	231.109	188.955	103.84	214.142	54.306	29.646	25.18
Rp.chr5.0435	789.755	1.41259	9.99963e-09	uncharacterized protein LOC106691872	-	GO:0055085: transmembrane transport	873.827	1725.26	1409.76	1267.57	1439.06	863.706	288.578	173.027	304.557
Rp.chr5.0183	48.6741	1.41516	0.000989519				54.488	109.211	107.08	61.41	97.407	44.97	15.787	14.015	13.189
Rp.chr5.0088	3700.23	1.41618	1.7183e-10	cathepsin B, partial	KOG1542: Cysteine proteinase Cathepsin F; KOG1543: Cysteine proteinase Cathepsin L; KOG1544: Predicted cysteine proteinase TIN-ag	GO:0001890: placenta development; GO:0001893: maternal placenta development; GO:0002446: neutrophil mediated immunity; GO:0004197: cysteine-type endopeptidase activity; GO:0004252: serine-type endopeptidase activity; GO:0005518: collagen binding; GO:0005576: extracellular region; GO:0005615: extracellular space; GO:0005622: intracellular; GO:0005623: cell; GO:0005634: nucleus; GO:0005730: nucleol…	4354.33	6587.92	7813.02	6611.85	5577.03	4577.64	1564.76	962.161	995.207
Rp.chr5.2293	905.128	1.41829	9.83633e-09	uncharacterized protein LOC106671004	-	-	1033.26	1302.93	2021.43	1418.74	1440.89	1314.83	352.988	204.291	347.123
Rp.chr4.0554	47182.5	1.42205	1.08971e-06	unknown secreted protein, partial	-	-	71460	78956.9	118825	91416.5	57728.6	47461	20103.9	7104.36	14183.5
Rp.chr2.2040	13228.3	1.42563	3.92561e-07	-	-	-	13652.3	16676.1	25353.4	31713	22738.2	14591.6	6768.02	2974.88	4580.35
Rp.chr2.3254	1891.72	1.43127	7.53945e-12	cathepsin L	KOG1542: Cysteine proteinase Cathepsin F; KOG1543: Cysteine proteinase Cathepsin L; KOG1544: Predicted cysteine proteinase TIN-ag	GO:0006508: proteolysis; GO:0008234: cysteine-type peptidase activity	2018.08	2193.21	2992.09	3532.67	3844.84	2676.78	788.697	666.775	633.096
Rp.chr5.2491	5588.27	1.43435	4.35524e-22	arginine kinase	KOG3581: Creatine kinases	GO:0004054: arginine kinase activity; GO:0004111: creatine kinase activity; GO:0016310: phosphorylation; GO:0046314: phosphocreatine biosynthetic process	6148.4	7180.29	7987.89	11526.3	10776.4	7664.86	1964.48	1950.73	2263.2
Rp.chr3.2793	49.8373	1.43537	0.00224212	-	-	GO:0005515: protein binding	141.265	168.655	89.362	52.75	49.623	24.269	12.629	7.007	5.995
Rp.chr3.1666	331.414	1.43874	2.61186e-06	-	-	GO:0005515: protein binding	447.34	279.94	623.223	544.033	538.498	586.035	121.241	92.712	142.087
Rp.chr4.2433	521.493	1.44067	2.18161e-08	cathepsin B, partial	KOG1542: Cysteine proteinase Cathepsin F; KOG1543: Cysteine proteinase Cathepsin L; KOG1544: Predicted cysteine proteinase TIN-ag	GO:0004197: cysteine-type endopeptidase activity; GO:0006508: proteolysis; GO:0050790: regulation of catalytic activity	493.083	718.167	697.948	1078.62	1111.91	673.834	291.104	135.835	170.264
Rp.chr3.1357	1062.1	1.44284	8.25854e-07	hypothetical protein GE061_21612	-	GO:0016021: integral component of membrane; GO:0022857: transmembrane transporter activity; GO:0055085: transmembrane transport	574.479	1128.06	440.647	2732.76	2643.78	1657.46	460.336	458.711	515.589
Rp.chr1.1425	14.3885	1.44421	0.0230183	fatty-acid amide hydrolase 2-A-like	KOG1211: Amidases; KOG1212: Amidases	GO:0051726: regulation of cell cycle	17.49	17.971	33.126	23.619	17.46	25.697	7.578	4.312	1.799
Rp.chr3.0071	17.1338	1.44436	0.0137456	selenoprotein F-like	KOG3384: Selenoprotein	GO:0005622: intracellular; GO:0005623: cell; GO:0005634: nucleus; GO:0005737: cytoplasm; GO:0005783: endoplasmic reticulum; GO:0012505: endomembrane system; GO:0015036: disulfide oxidoreductase activity; GO:0045454: cell redox homeostasis; GO:0055114: oxidation-reduction process	21.526	26.266	17.718	21.257	46.866	20.7	7.578	3.773	7.194
Rp.chr1.1889	24.7291	1.44656	0.0227505	CUGBP Elav-like family member 4 isoform X9	KOG0144: RNA-binding protein CUGBP1/BRUNO (RRM superfamily); KOG0145: RNA-binding protein ELAV/HU (RRM superfamily); KOG0146: RNA-binding protein ETR-3 (RRM superfamily); KOG0148: Apoptosis-promoting RNA-binding protein TIA-1/TIAR (RRM superfamily); KOG0226: RNA-binding proteins; KOG4733: FOG: RRM domain	GO:0003729: mRNA binding; GO:0017148: negative regulation of translation; GO:0032991: protein-containing complex; GO:0042803: protein homodimerization activity	7.4	11.751	6.163	51.175	29.406	89.94	10.103	19.405	5.995
Rp.chr4.0287	10.2221	1.4482	0.0427435	plastin-2	KOG0046: Ca2+-binding actin-bundling protein (fimbrin/plastin), EF-Hand protein superfamily	GO:0005509: calcium ion binding; GO:0051015: actin filament binding; GO:0051017: actin filament bundle assembly	12.108	24.192	20.029	12.597	16.541	12.849	1.263	2.695	4.796
Rp.chr3.0300	11727.3	1.44966	4.40698e-12	uncharacterized protein LOC112211554	-	-	16002.7	13342.4	16400.2	22937.6	19847.2	18725.3	3312.65	4210.33	5100.74
Rp.chr3.2360	502.004	1.45478	1.43147e-07	solute carrier family 2, facilitated glucose transporter member 5-like isoform X1	KOG0254: Predicted transporter (major facilitator superfamily); KOG0569: Permease of the major facilitator superfamily	GO:0016020: membrane; GO:0016021: integral component of membrane; GO:0022857: transmembrane transporter activity; GO:0042593: glucose homeostasis; GO:0055085: transmembrane transport	538.153	1034.74	1001.47	730.626	971.317	551.059	183.756	140.147	139.689
Rp.chr3.1785	23.1465	1.46349	0.00480816	-	-	-	28.253	55.297	21.57	34.642	45.947	30.694	6.946	8.085	8.393
Rp.chr3.2511	734.997	1.46778	6.95074e-05	mpv17-like protein isoform X1	-	GO:0005622: intracellular; GO:0005623: cell; GO:0005737: cytoplasm; GO:0005777: peroxisome; GO:0016021: integral component of membrane	1029.89	1215.84	2502.91	888.876	757.205	958.643	281.632	98.103	172.662
Rp.chr5.0439	51.1164	1.47469	0.000439663	uncharacterized protein LOC106683374	-	GO:0000324: fungal-type vacuole; GO:0000329: fungal-type vacuole membrane; GO:0005622: intracellular; GO:0005623: cell; GO:0005737: cytoplasm; GO:0016021: integral component of membrane; GO:0022857: transmembrane transporter activity; GO:0055085: transmembrane transport	63.233	147.228	107.851	66.134	58.812	67.812	21.47	8.085	10.791
Rp.chr5.2069	23.6553	1.48153	0.0299464	15-hydroxyprostaglandin dehydrogenase	KOG0725: Reductases with broad range of substrate specificities; KOG1199: Short-chain alcohol dehydrogenase/3-hydroxyacyl-CoA dehydrogenase; KOG1200: Mitochondrial/plastidial beta-ketoacyl-ACP reductase; KOG1209: 1-Acyl dihydroxyacetone phosphate reductase and related dehydrogenases; KOG4169: 15-hydroxyprostaglandin dehydrogenase and related dehydrogenases	GO:0016491: oxidoreductase activity	22.199	31.104	77.036	47.239	46.866	11.421	4.42	9.163	7.194
Rp.chr3.0845	97.3263	1.48257	1.64717e-07	6-phosphofructo-2-kinase/fructose-2,6-bisphosphatase 1 isoform X1	KOG0234: Fructose-6-phosphate 2-kinase/fructose-2,6-biphosphatase	GO:0003873: 6-phosphofructo-2-kinase activity; GO:0004331: fructose-2,6-bisphosphate 2-phosphatase activity; GO:0005524: ATP binding; GO:0005622: intracellular; GO:0005623: cell; GO:0005737: cytoplasm; GO:0006000: fructose metabolic process; GO:0006003: fructose 2,6-bisphosphate metabolic process; GO:0006096: glycolytic process; GO:0006754: ATP biosynthetic process; GO:0009166: nucleotide catabol…	115.703	130.639	185.657	191.317	174.598	119.92	39.782	29.107	28.178
Rp.chr5.2467	17.4771	1.48298	0.0229524	venom carboxylesterase-6-like	KOG1516: Carboxylesterase and related proteins; KOG4389: Acetylcholinesterase/Butyrylcholinesterase	GO:0052689: carboxylic ester hydrolase activity	38.616	44.545	49.406	31.356	10.913	10.008	5.302	2.695	2.294
Rp.chr3.1772	18.3931	1.48303	0.0189514	cytochromeP450	KOG0157: Cytochrome P450 CYP4/CYP19/CYP26 subfamilies; KOG0158: Cytochrome P450 CYP3/CYP5/CYP6/CYP9 subfamilies	GO:0005506: iron ion binding; GO:0007275: multicellular organism development; GO:0016705: oxidoreductase activity, acting on paired donors, with incorporation or reduction of molecular oxygen; GO:0020037: heme binding; GO:0035220: wing disc development; GO:0048731: system development; GO:0055114: oxidation-reduction process	34.98	32.487	49.303	20.47	30.325	15.704	3.157	8.085	1.799
Rp.chr3.1218	152.701	1.48711	9.58234e-06	-	-	-	175.573	140.316	159.465	218.086	414.441	235.556	72.618	46.356	61.151
Rp.chr2.1254	2197.7	1.49338	3.02802e-07	-	-	-	3052.68	3643.37	5817.78	3515.35	3486.45	2157.12	887.836	364.382	602.52
Rp.chr1.0694	246.696	1.5	3.87423e-09	organic cation transporter protein-like	KOG0253: Synaptic vesicle transporter SV2 (major facilitator superfamily)	GO:0005623: cell; GO:0005886: plasma membrane; GO:0005887: integral component of plasma membrane; GO:0008514: organic anion transmembrane transporter activity; GO:0015711: organic anion transport; GO:0071944: cell periphery; GO:0098656: anion transmembrane transport	281.185	278.558	252.679	444.832	592.715	363.328	119.978	68.995	95.324
Rp.chr3.1244	40.2466	1.50444	0.0106098	uncharacterized protein LOC106684158 isoform X1	-	-	41.707	20.045	54.696	37.004	63.407	122.775	20.207	11.859	16.187
Rp.chr2.1387	1014.86	1.50604	6.34781e-11	NAD(P)-binding domain,Short-chain dehydrogenase/reductase SDR	KOG1200: Mitochondrial/plastidial beta-ketoacyl-ACP reductase; KOG1201: Hydroxysteroid 17-beta dehydrogenase 11; KOG1205: Predicted dehydrogenase; KOG1209: 1-Acyl dihydroxyacetone phosphate reductase and related dehydrogenases; KOG4169: 15-hydroxyprostaglandin dehydrogenase and related dehydrogenases	GO:0016491: oxidoreductase activity	1576.12	2264.4	2566.08	1606.9	1056.78	1159.22	346.041	155.778	264.389
Rp.chr2.0238	5078.14	1.5082	3.92864e-06	uncharacterized protein LOC106689971	-	-	3051.33	5847.64	5696.83	8452.59	13353.1	8393.65	3034.18	1590.13	1496.41
Rp.chr2.1517	2290.64	1.51666	1.23027e-11	cathepsin L	KOG1542: Cysteine proteinase Cathepsin F; KOG1543: Cysteine proteinase Cathepsin L; KOG1544: Predicted cysteine proteinase TIN-ag	GO:0006508: proteolysis; GO:0008234: cysteine-type peptidase activity	2624.84	3198.23	3844.88	4135.75	4505.55	3104.35	837.319	809.617	631.297
Rp.chr2.0564	137.788	1.51687	3.06418e-05	ATP-binding cassette sub-family D member 1	KOG0064: Peroxisomal long-chain acyl-CoA transporter, ABC superfamily	GO:0005524: ATP binding; GO:0005622: intracellular; GO:0005623: cell; GO:0005737: cytoplasm; GO:0005777: peroxisome; GO:0005778: peroxisomal membrane; GO:0006635: fatty acid beta-oxidation; GO:0016021: integral component of membrane; GO:0042626: ATPase-coupled transmembrane transporter activity; GO:0055085: transmembrane transport	150.01	275.793	368.233	188.955	139.679	229.132	31.573	30.724	49.76
Rp.chr2.0015	15.9743	1.518	0.0179098	2-hydroxyacylsphingosine 1-beta-galactosyltransferase-like	-	GO:0005622: intracellular; GO:0005623: cell; GO:0005737: cytoplasm; GO:0005783: endoplasmic reticulum; GO:0006011: UDP-glucose metabolic process; GO:0012505: endomembrane system; GO:0015020: glucuronosyltransferase activity; GO:0016020: membrane; GO:0016021: integral component of membrane	26.908	13.133	34.666	29.13	34.001	13.562	6.98	4.312	4.253
Rp.chrX.1849	25.5958	1.52188	0.0198552	legumain-like	KOG1348: Asparaginyl peptidases; KOG1349: Gpi-anchor transamidase	GO:0006508: proteolysis; GO:0008233: peptidase activity	16.817	47.002	49.303	62.198	47.785	23.556	14.524	9.163	1.199
Rp.chr2.0128	19.8544	1.5231	0.0391947	protein kinase C-binding protein NELL1-like	-	GO:0005509: calcium ion binding; GO:0005515: protein binding	2.691	6.912	11.555	39.366	15.622	80.66	6.315	14.015	6.595
Rp.chr5.2572	14.4636	1.52422	0.0279306	uncharacterized protein LOC106688707	-	-	13.454	8.295	36.977	33.067	19.298	24.983	6.946	4.312	3.597
Rp.chr2.3357	15.7928	1.52947	0.00241432	myrosinase 1-like; Hypothetical predicted protein	KOG0626: Beta-glucosidase, lactase phlorizinhydrolase, and related proteins	GO:0005975: carbohydrate metabolic process; GO:0008422: beta-glucosidase activity; GO:1901657: glycosyl compound metabolic process	14.127	17.971	19.259	38.578	28.487	26.411	7.578	4.851	4.796
Rp.chr2.2619	4654.31	1.54003	2.06192e-12	xaa-pro aminopeptidase, partial	KOG2413: Xaa-Pro aminopeptidase	GO:0070006: metalloaminopeptidase activity	5883.36	8053.98	8732.06	8835.22	8132.6	5290.74	1963.22	1079.67	1248.81
Rp.chr5.2187	35.9832	1.55011	0.0119374	zinc finger and BTB domain-containing protein 24-like isoform X3; PREDICTED: protein abrupt isoform X3	-	GO:0000228: nuclear chromosome; GO:0003682: chromatin binding; GO:0005515: protein binding; GO:0005622: intracellular; GO:0005623: cell; GO:0005634: nucleus; GO:0005737: cytoplasm; GO:0006357: regulation of transcription by RNA polymerase II; GO:0007143: female meiotic nuclear division; GO:0007292: female gamete generation; GO:0007338: single fertilization; GO:0019953: sexual reproduction; GO:003…	80.05	44.929	30.044	70.071	26.649	79.946	17.049	11.859	4.796
Rp.chr2.1942	11900.8	1.55206	8.95914e-09	-	KOG1542: Cysteine proteinase Cathepsin F; KOG1543: Cysteine proteinase Cathepsin L; KOG1544: Predicted cysteine proteinase TIN-ag	GO:0004197: cysteine-type endopeptidase activity; GO:0004869: cysteine-type endopeptidase inhibitor activity; GO:0005576: extracellular region; GO:0005615: extracellular space; GO:0005622: intracellular; GO:0005623: cell; GO:0005737: cytoplasm; GO:0005764: lysosome; GO:0044257: cellular protein catabolic process; GO:0045169: fusome; GO:0051603: proteolysis involved in cellular protein catabolic p…	17219.6	19184.5	29139.7	19597.8	17481	14157.6	4889.41	2454.18	2528.19
Rp.chr5.1110	81.2272	1.55291	8.33442e-06	cytochrome P450 4C1-like; hypothetical protein GE061_15651	KOG0157: Cytochrome P450 CYP4/CYP19/CYP26 subfamilies; KOG0158: Cytochrome P450 CYP3/CYP5/CYP6/CYP9 subfamilies	GO:0005506: iron ion binding; GO:0016705: oxidoreductase activity, acting on paired donors, with incorporation or reduction of molecular oxygen; GO:0020037: heme binding; GO:0055114: oxidation-reduction process	81.396	161.743	157.924	107.862	132.327	134.196	30.31	18.866	24.58
Rp.chr3.1396	297.229	1.56645	6.15583e-08	lipase 1-like isoform X2	KOG2624: Triglyceride lipase-cholesterol esterase	GO:0006629: lipid metabolic process; GO:0016788: hydrolase activity, acting on ester bonds	411.687	555.042	565.446	514.903	567.904	286.237	118.715	45.817	98.921
Rp.chr4.2229	32.8088	1.56778	0.0337546	protein roadkill isoform X2	-	GO:0001738: morphogenesis of a polarized epithelium; GO:0001745: compound eye morphogenesis; GO:0005622: intracellular; GO:0005623: cell; GO:0005634: nucleus; GO:0005737: cytoplasm; GO:0007350: blastoderm segmentation; GO:0007367: segment polarity determination; GO:0009790: embryo development; GO:0019005: SCF ubiquitin ligase complex; GO:0030162: regulation of proteolysis; GO:0031625: ubiquitin p…	14.799	0.691	34.666	88.179	47.785	91.367	22.733	10.241	11.391
Rp.chr2.1533	590.804	1.56783	1.23253e-07	-	-	GO:0005622: intracellular; GO:0005623: cell; GO:0005737: cytoplasm; GO:0005794: Golgi apparatus; GO:0006880: intracellular sequestering of iron ion; GO:0008043: intracellular ferritin complex; GO:0008198: ferrous iron binding; GO:0008199: ferric iron binding; GO:0009620: response to fungus; GO:0009636: response to toxic substance; GO:0010039: response to iron ion; GO:0012505: endomembrane system;…	867.772	813.554	1328.11	832.19	1240.57	608.877	208.383	124.515	185.852
Rp.chr1.2779	66.9893	1.56833	9.63428e-06	kynurenine--oxoglutarate transaminase 3 isoform X2	KOG0259: Tyrosine aminotransferase	GO:0009058: biosynthetic process; GO:0030170: pyridoxal phosphate binding; GO:0036137: kynurenine aminotransferase activity; GO:0047804: cysteine-S-conjugate beta-lyase activity; GO:0070189: kynurenine metabolic process	118.394	100.225	116.325	90.541	99.245	110.64	23.996	20.483	14.389
Rp.chrX.1866	161.927	1.57109	4.34845e-06	peroxisomal multifunctional enzyme type 2-like	KOG0725: Reductases with broad range of substrate specificities; KOG1199: Short-chain alcohol dehydrogenase/3-hydroxyacyl-CoA dehydrogenase; KOG1200: Mitochondrial/plastidial beta-ketoacyl-ACP reductase; KOG1201: Hydroxysteroid 17-beta dehydrogenase 11; KOG1206: Peroxisomal multifunctional beta-oxidation protein and related enzymes	GO:0016491: oxidoreductase activity	229.388	393.299	328.174	211.787	184.706	251.974	67.566	22.639	36.571
Rp.chr1.3156	26.5649	1.57229	0.00373375	organic cation transporter protein-like	KOG0253: Synaptic vesicle transporter SV2 (major facilitator superfamily)	GO:0005623: cell; GO:0005886: plasma membrane; GO:0005887: integral component of plasma membrane; GO:0008514: organic anion transmembrane transporter activity; GO:0015711: organic anion transport; GO:0071944: cell periphery; GO:0098656: anion transmembrane transport	21.526	58.753	50.844	29.918	59.731	32.835	9.472	6.468	8.993
Rp.chr5.2567	34.843	1.5727	0.0011225	uncharacterized protein LOC106688707	-	-	32.962	54.606	85.51	86.604	55.136	28.552	11.366	9.702	9.592
Rp.chr4.0353	13.5473	1.57282	0.00909997	RNA-directed DNA polymerase from mobile element jockey	-	-	24.217	20.736	23.881	25.981	21.136	15.704	6.315	1.078	4.796
Rp.chr5.0182	55.1817	1.58117	2.11524e-05	synaptic vesicle protein, partial	KOG0253: Synaptic vesicle transporter SV2 (major facilitator superfamily)	GO:0016021: integral component of membrane; GO:0022857: transmembrane transporter activity; GO:0055085: transmembrane transport	51.797	95.387	110.932	88.966	102.921	77.091	22.101	15.093	13.789
Rp.chr3.2229	38.0276	1.58641	0.00050912	UNC93-like protein MFSD11	-	-	48.434	31.796	46.222	52.75	85.461	74.95	20.207	7.007	14.988
Rp.chr5.0914	20.0799	1.58708	0.00498621	uncharacterized protein LOC106692838	-	GO:0008080: N-acetyltransferase activity	22.199	30.413	39.288	22.832	48.704	26.411	7.578	4.312	6.595
Rp.chr4.2189	361.164	1.59451	3.4496e-05				461.467	541.909	976.82	418.85	826.125	308.365	121.241	76.542	96.523
Rp.chr1.3104	1889.33	1.59667	1.20026e-09	4-aminobutyrate aminotransferase, mitochondrial	KOG1402: Ornithine aminotransferase; KOG1404: Alanine-glyoxylate aminotransferase AGT2; KOG1405: 4-aminobutyrate aminotransferase	GO:0003867: 4-aminobutyrate transaminase activity; GO:0005622: intracellular; GO:0005623: cell; GO:0005737: cytoplasm; GO:0005739: mitochondrion; GO:0005759: mitochondrial matrix; GO:0006109: regulation of carbohydrate metabolic process; GO:0009448: gamma-aminobutyric acid metabolic process; GO:0030170: pyridoxal phosphate binding; GO:0042749: regulation of circadian sleep/wake cycle; GO:2000211:…	2556.9	2915.52	3529.8	3613.76	2942.44	2615.39	855.632	454.938	390.289
Rp.chrX.1193	22.1235	1.60087	0.00502084	ubiquitin-activating enzyme 5	KOG2017: Molybdopterin synthase sulfurylase; KOG2018: Predicted dinucleotide-utilizing enzyme involved in molybdopterin and thiamine biosynthesis; KOG2336: Molybdopterin biosynthesis-related protein	GO:0005622: intracellular; GO:0005623: cell; GO:0005737: cytoplasm; GO:0019008: molybdopterin synthase complex; GO:0050905: neuromuscular process; GO:0071566: UFM1 activating enzyme activity; GO:0071569: protein ufmylation	27.58	64.974	28.503	44.877	38.595	16.418	6.315	6.468	5.995
Rp.chr1.3113	10.1981	1.60311	0.0379712	protein suppressor of forked isoform X2	KOG1914: mRNA cleavage and polyadenylation factor I complex, subunit RNA14	GO:0003729: mRNA binding; GO:0005515: protein binding; GO:0005622: intracellular; GO:0005623: cell; GO:0005634: nucleus; GO:0005654: nucleoplasm; GO:0005848: mRNA cleavage stimulating factor complex; GO:0006379: mRNA cleavage; GO:0006397: mRNA processing; GO:0010467: gene expression; GO:0031123: RNA 3'-end processing; GO:0031981: nuclear lumen; GO:1903220: positive regulation of malate dehydrogen…	18.163	9.677	10.785	12.597	11.027	27.838	3.157	3.773	2.998
Rp.chr2.1537	355.344	1.6045	6.14278e-06	unknown secreted protein	-	-	267.059	496.289	667.134	540.884	906.992	441.846	146.499	107.266	99.521
Rp.chr3.1636	397.931	1.60525	0.0499225	deoxynucleoside triphosphate triphosphohydrolase SAMHD1 isoform X2	KOG2681: Metal-dependent phosphohydrolase	GO:0003723: RNA binding; GO:0004540: ribonuclease activity; GO:0005622: intracellular; GO:0005623: cell; GO:0005634: nucleus; GO:0005654: nucleoplasm; GO:0005886: plasma membrane; GO:0006203: dGTP catabolic process; GO:0007154: cell communication; GO:0008270: zinc ion binding; GO:0008832: dGTPase activity; GO:0023052: signaling; GO:0031981: nuclear lumen; GO:0032567: dGTP binding; GO:0042802: ide…	506.537	802.495	468.38	367.675	1045.75	522.507	39.151	236.093	63.549
Rp.chr1.0733	708.811	1.60857	3.41108e-10	facilitated trehalose transporter Tret1-like isoform X1	KOG0254: Predicted transporter (major facilitator superfamily); KOG0569: Permease of the major facilitator superfamily	GO:0005351: carbohydrate:proton symporter activity; GO:0005355: glucose transmembrane transporter activity; GO:0005623: cell; GO:0005886: plasma membrane; GO:0015574: trehalose transmembrane transporter activity; GO:0015771: trehalose transport; GO:0016021: integral component of membrane; GO:0046323: glucose import; GO:0071944: cell periphery; GO:1902600: proton transmembrane transport	604.75	1166.07	1014.57	1748.62	985.101	1189.2	189.439	195.666	335.733
Rp.chr4.0586	37.2337	1.61055	0.000561446	synaptic vesicle glycoprotein 2C-like	-	GO:0006629: lipid metabolic process; GO:0016020: membrane; GO:0016021: integral component of membrane; GO:0016298: lipase activity; GO:0022857: transmembrane transporter activity; GO:0055085: transmembrane transport	53.143	48.385	100.147	56.687	52.379	53.536	13.261	4.312	14.389
Rp.chr5.1627	12.3938	1.61799	0.0149613	lipase member H-like	-	GO:0006629: lipid metabolic process; GO:0052689: carboxylic ester hydrolase activity	4.036	3.456	7.704	46.451	36.758	12.135	7.578	2.695	5.995
Rp.chr1.0164	8.56295	1.62478	0.0285456	PREDICTED: uncharacterized protein LOC106717015	-	GO:0003676: nucleic acid binding; GO:0015074: DNA integration	8.745	9.677	5.393	24.407	22.055	8.566	5.052	1.078	4.197
Rp.chr4.0345	27.655	1.62495	0.000169966	phosphoserine phosphatase isoform X1	KOG1615: Phosphoserine phosphatase	GO:0000287: magnesium ion binding; GO:0004647: phosphoserine phosphatase activity; GO:0005509: calcium ion binding; GO:0006564: L-serine biosynthetic process; GO:0006935: chemotaxis; GO:0007275: multicellular organism development; GO:0007399: nervous system development; GO:0007409: axonogenesis; GO:0007411: axon guidance; GO:0007422: peripheral nervous system development; GO:0007618: mating; GO:0…	28.253	28.34	37.748	47.239	62.488	47.825	9.472	10.241	10.192
Rp.chr2.0406	63.7605	1.63008	0.00243542	proton-coupled amino acid transporter-like protein CG1139	KOG1304: Amino acid transporters	GO:0003333: amino acid transmembrane transport; GO:0005622: intracellular; GO:0005623: cell; GO:0005737: cytoplasm; GO:0005773: vacuole; GO:0005774: vacuolar membrane; GO:0015171: amino acid transmembrane transporter activity	77.36	176.95	52.385	103.925	113.948	91.367	35.993	12.937	7.794
Rp.chr5.2197	26602.2	1.63223	9.2665e-11	unknown secreted protein, partial	-	-	26220.9	49622.7	31458.5	50273.9	56532.1	36684.7	11923.9	6430.04	8002.43
Rp.chr3.0647	9.79755	1.63325	0.0378605	hypothetical protein GE061_16415; unnamed protein product, partial; venom glycine-rich peptide Pp23a	-	-	2.018	0	0	35.429	36.758	8.566	2.526	6.468	5.396
Rp.chr5.1406	75.388	1.63513	1.2078e-06	facilitated trehalose transporter Tret1-like	KOG0254: Predicted transporter (major facilitator superfamily)	GO:0016021: integral component of membrane; GO:0022857: transmembrane transporter activity; GO:0055085: transmembrane transport	144.629	175.567	90.903	130.694	109.354	90.653	18.944	15.632	25.18
Rp.chr3.0483	146.26	1.63634	6.67561e-10	gamma-glutamyl hydrolase, putative, partial	KOG1559: Gamma-glutamyl hydrolase	GO:0005622: intracellular; GO:0005623: cell; GO:0005737: cytoplasm; GO:0005773: vacuole; GO:0006508: proteolysis; GO:0034722: gamma-glutamyl-peptidase activity; GO:0046900: tetrahydrofolylpolyglutamate metabolic process	155.129	177.207	257.672	281.334	308.384	198.302	48.629	39.676	54.458
Rp.chr1.2072	19162.9	1.64776	6.8709e-07	hypothetical protein GE061_05238	KOG1065: Maltase glucoamylase and related hydrolases, glycosyl hydrolase family 31	GO:0004553: hydrolase activity, hydrolyzing O-glycosyl compounds; GO:0005975: carbohydrate metabolic process	26787.3	25587.2	38462.7	37862.7	38883.9	18390.5	9105.06	3202.35	4876.52
Rp.chr2.0160	15701.5	1.64939	1.01212e-06	uncharacterized protein LOC112210405; secreted venom protein family 5 protein	-	-	21670.1	13712.9	33453	33773.4	32067.3	16032.1	6675.82	3418.5	4477.83
Rp.chr3.0303	85414.7	1.65501	3.00099e-07	uncharacterized protein LOC106683181	-	-	118268	97537.3	163858	143239	196931	93388.8	38825.5	16694.7	23406.6
Rp.chr3.1067	740.909	1.67023	2.89869e-11	d-3-phosphoglycerate dehydrogenase	KOG0067: Transcription factor CtBP; KOG0068: D-3-phosphoglycerate dehydrogenase, D-isomer-specific 2-hydroxy acid dehydrogenase superfamily; KOG0069: Glyoxylate/hydroxypyruvate reductase (D-isomer-specific 2-hydroxy acid dehydrogenase superfamily)	GO:0004617: phosphoglycerate dehydrogenase activity; GO:0006564: L-serine biosynthetic process; GO:0051287: NAD binding; GO:0055114: oxidation-reduction process	782.341	1212.38	845.088	1129.01	1431.7	1437.61	292.367	210.759	224.821
Rp.chr1.1306	647.126	1.68691	3.29677e-15	protein pinocchio	-	GO:0042048: olfactory behavior; GO:0042221: response to chemical	757.451	1022.99	762.659	1110.9	1456.52	948.649	213.434	180.035	230.217
Rp.chr5.2597	9.73208	1.6918	0.0277438	ankyrin repeat domain-containing protein	-	GO:0005515: protein binding; GO:0005622: intracellular; GO:0005623: cell; GO:0005634: nucleus; GO:0005737: cytoplasm; GO:0032991: protein-containing complex	6.727	4.838	19.259	18.896	14.703	22.842	4.42	3.773	2.398
Rp.chr4.0537	147.172	1.69779	0.000978696	hypothetical protein	-	GO:0005515: protein binding; GO:0005623: cell; GO:0006970: response to osmotic stress; GO:0007635: chemosensory behavior; GO:0009266: response to temperature stimulus; GO:0010753: positive regulation of cGMP-mediated signaling; GO:0030033: microvillus assembly; GO:0040024: dauer larval development; GO:0042221: response to chemical; GO:0043054: dauer exit; GO:0044085: cellular component biogenesis…	125.793	244.688	656.349	139.354	170.003	184.162	42.939	16.71	29.976
Rp.chr1.0225	629.981	1.69852	4.03354e-15	uncharacterized protein LOC106690791	-	-	651.838	1101.1	666.364	1349.45	1258.03	930.09	234.904	141.764	243.406
Rp.chr1.1087	222.632	1.70148	8.15014e-11	lipid storage droplet binding protein 1	-	-	281.185	291.691	468.38	414.126	312.439	375.462	70.724	60.371	59.952
Rp.chr1.1775	691.948	1.70197	2.10535e-08	zinc carboxypeptidase	KOG2650: Zinc carboxypeptidase	GO:0004181: metallocarboxypeptidase activity; GO:0005576: extracellular region; GO:0005615: extracellular space; GO:0006508: proteolysis; GO:0008270: zinc ion binding	762.16	1045.11	989.916	1112.47	1422.52	1152.8	316.994	194.588	134.293
Rp.chr5.0208	345.019	1.70483	5.19743e-07	acyl-CoA Delta(11) desaturase isoform X1	KOG1600: Fatty acid desaturase	GO:0000278: mitotic cell cycle; GO:0000281: mitotic cytokinesis; GO:0005622: intracellular; GO:0005623: cell; GO:0005737: cytoplasm; GO:0005783: endoplasmic reticulum; GO:0006629: lipid metabolic process; GO:0006723: cuticle hydrocarbon biosynthetic process; GO:0007275: multicellular organism development; GO:0007618: mating; GO:0007619: courtship behavior; GO:0009744: response to sucrose; GO:0010…	306.075	725.771	385.181	460.578	784.773	573.187	133.239	88.4	104.317
Rp.chr2.2644	303.52	1.7219	1.07957e-08	long-chain-fatty-acid--CoA ligase 4 isoform X1	KOG1176: Acyl-CoA synthetase; KOG1177: Long chain fatty acid acyl-CoA ligase; KOG1180: Acyl-CoA synthetase; KOG1256: Long-chain acyl-CoA synthetases (AMP-forming)	GO:0001676: long-chain fatty acid metabolic process; GO:0005622: intracellular; GO:0005623: cell; GO:0005737: cytoplasm; GO:0005777: peroxisome; GO:0005783: endoplasmic reticulum; GO:0006633: fatty acid biosynthetic process; GO:0006655: phosphatidylglycerol biosynthetic process; GO:0006935: chemotaxis; GO:0007268: chemical synaptic transmission; GO:0007275: multicellular organism development; GO:…	346.436	508.039	444.499	403.891	756.286	410.439	92.825	85.705	94.125
Rp.chr4.0888	1113.34	1.72292	2.78092e-07	apolipoprotein D-like	-	GO:0000302: response to reactive oxygen species; GO:0001525: angiogenesis; GO:0001568: blood vessel development; GO:0001944: vasculature development; GO:0005319: lipid transporter activity; GO:0005576: extracellular region; GO:0005615: extracellular space; GO:0005622: intracellular; GO:0005623: cell; GO:0005737: cytoplasm; GO:0005783: endoplasmic reticulum; GO:0005829: cytosol; GO:0006006: glucos…	1795.41	1626.42	4114.51	1829.71	907.911	1254.16	263.951	176.801	234.413
Rp.chr3.2030	1019.35	1.73338	3.96416e-15	glutamate dehydrogenase	KOG2250: Glutamate/leucine/phenylalanine/valine dehydrogenases	GO:0004352: glutamate dehydrogenase (NAD+) activity; GO:0005622: intracellular; GO:0005623: cell; GO:0005737: cytoplasm; GO:0005739: mitochondrion; GO:0005759: mitochondrial matrix; GO:0006116: NADH oxidation; GO:0019551: glutamate catabolic process to 2-oxoglutarate; GO:0042802: identical protein binding; GO:0046496: nicotinamide nucleotide metabolic process	968.676	1866.27	1295.75	1915.53	2111.72	1529.69	346.041	292.152	303.958
Rp.chrX.1204	114.94	1.73727	3.9938e-06	lipase 1 precursor	KOG2624: Triglyceride lipase-cholesterol esterase	GO:0006629: lipid metabolic process; GO:0016788: hydrolase activity, acting on ester bonds	199.117	254.365	205.687	164.548	131.408	184.876	47.991	19.944	14.988
Rp.chr4.1486	1987.5	1.75575	9.53872e-14	aspartate aminotransferase	KOG1411: Aspartate aminotransferase/Glutamic oxaloacetic transaminase AAT1/GOT2; KOG1412: Aspartate aminotransferase/Glutamic oxaloacetic transaminase AAT2/GOT1	GO:0004069: L-aspartate:2-oxoglutarate aminotransferase activity; GO:0005622: intracellular; GO:0005623: cell; GO:0005737: cytoplasm; GO:0005739: mitochondrion; GO:0005759: mitochondrial matrix; GO:0005777: peroxisome; GO:0006532: aspartate biosynthetic process; GO:0006537: glutamate biosynthetic process; GO:0030170: pyridoxal phosphate binding	2353.75	4296.56	3968.14	3357.89	3251.2	2529.02	707.87	349.828	486.812
Rp.chr4.0745	5045.89	1.77579	3.70139e-09	ribonuclease t2	KOG1642: Ribonuclease, T2 family	GO:0003723: RNA binding; GO:0005576: extracellular region; GO:0005615: extracellular space; GO:0006401: RNA catabolic process; GO:0033897: ribonuclease T2 activity; GO:0090501: RNA phosphodiester bond hydrolysis	7007.43	5842.11	11214.2	11342.8	9369.49	4992.36	1917.12	962.7	1285.98
Rp.scaffold.050	6345.61	1.7828	4.44344e-05	-	-	-	11854.2	16416.2	9914.57	6914.97	6636.57	11359.5	2223.38	1375.59	582.136
Rp.chr3.1614	700.756	1.7852	4.57904e-15	putative fatty acyl-CoA reductase CG8306	KOG1221: Acyl-CoA reductase	GO:0080019: fatty-acyl-CoA reductase (alcohol-forming) activity	644.439	1301.55	868.199	1268.36	1326.95	1242.74	220.38	181.113	237.411
Rp.chr2.2977	13.8353	1.78869	0.00961741	endocuticle structural glycoprotein SgAbd-4	-	GO:0042302: structural constituent of cuticle	7.4	20.045	6.163	19.683	45.947	24.269	5.683	4.851	4.197
Rp.chr1.1944	18.7406	1.79018	0.00192986	acyl-CoA synthetase family member 2, mitochondrial	KOG1176: Acyl-CoA synthetase; KOG1177: Long chain fatty acid acyl-CoA ligase; KOG1180: Acyl-CoA synthetase; KOG1256: Long-chain acyl-CoA synthetases (AMP-forming)	GO:0005622: intracellular; GO:0005623: cell; GO:0005737: cytoplasm; GO:0005777: peroxisome; GO:0006633: fatty acid biosynthetic process; GO:0015645: fatty acid ligase activity	31.617	20.736	46.992	30.705	28.487	26.411	5.052	3.234	5.995
Rp.chr1.4474	669.664	1.79495	4.36351e-10	legumain-like	KOG1348: Asparaginyl peptidases; KOG1349: Gpi-anchor transamidase	GO:0003014: renal system process; GO:0004197: cysteine-type endopeptidase activity; GO:0005576: extracellular region; GO:0005622: intracellular; GO:0005623: cell; GO:0005737: cytoplasm; GO:0005770: late endosome; GO:0006624: vacuolar protein processing; GO:0007613: memory; GO:0008284: positive regulation of cell population proliferation; GO:0008306: associative learning; GO:0010447: response to a…	1112.63	961.473	1318.09	1347.88	1040.24	834.44	245.007	159.552	106.115
Rp.chr1.3251	16.0868	1.79561	0.0115091	facilitated trehalose transporter Tret1-like	-	GO:0016021: integral component of membrane; GO:0022857: transmembrane transporter activity; GO:0055085: transmembrane transport	42.38	40.781	27.733	11.81	21.136	19.987	5.683	0.539	2.398
Rp.chr2.0505	71.5859	1.79821	0.00385279	lung carbonyl reductase	KOG0725: Reductases with broad range of substrate specificities; KOG1200: Mitochondrial/plastidial beta-ketoacyl-ACP reductase; KOG1207: Diacetyl reductase/L-xylulose reductase; KOG1209: 1-Acyl dihydroxyacetone phosphate reductase and related dehydrogenases	GO:0016491: oxidoreductase activity	108.303	80.18	292.738	55.112	144.273	52.108	11.998	20.483	8.393
Rp.chr3.1799	48.8558	1.80272	6.80845e-05	-	-	-	20.853	42.164	65.481	103.138	119.462	93.509	9.472	20.483	22.182
Rp.chr5.2496	6.78414	1.82438	0.0329304	NADH dehydrogenase	KOG4009: NADH-ubiquinone oxidoreductase, subunit NDUFB10/PDSW	GO:0003954: NADH dehydrogenase activity; GO:0005622: intracellular; GO:0005623: cell; GO:0005737: cytoplasm; GO:0005739: mitochondrion; GO:0005740: mitochondrial envelope; GO:0005743: mitochondrial inner membrane; GO:0005746: mitochondrial respirasome; GO:0005747: mitochondrial respiratory chain complex I; GO:0006119: oxidative phosphorylation; GO:0006120: mitochondrial electron transport, NADH t…	5.382	6.912	4.622	11.022	23.892	8.566	2.526	2.695	0.6
Rp.chr5.1999	3030.38	1.82771	0.0282471				1896.32	1464.67	5090.56	9213.92	7146.58	3768.9	2321.26	296.464	604.918
Rp.chr3.0800	491.613	1.8326	1.50597e-06				604.75	479.7	935.99	1147.12	1088.94	514.655	240.587	83.549	107.914
Rp.chr5.2583	92.7456	1.84081	4.67966e-05	cytochrome P450 6a2-like isoform X3	KOG0157: Cytochrome P450 CYP4/CYP19/CYP26 subfamilies; KOG0158: Cytochrome P450 CYP3/CYP5/CYP6/CYP9 subfamilies; KOG0159: Cytochrome P450 CYP11/CYP12/CYP24/CYP27 subfamilies	GO:0005506: iron ion binding; GO:0016705: oxidoreductase activity, acting on paired donors, with incorporation or reduction of molecular oxygen; GO:0020037: heme binding; GO:0055114: oxidation-reduction process	37.671	105.755	52.385	206.276	139.679	280.526	22.101	26.412	54.557
Rp.chr5.0444	27.2786	1.84928	0.00181784	probable salivary secreted peptide	-	-	33.635	26.266	50.844	34.642	85.461	27.838	10.103	4.312	10.192
Rp.chrX.1848	21.2808	1.85481	0.0478922	legumain-like	KOG1348: Asparaginyl peptidases; KOG1349: Gpi-anchor transamidase	GO:0006508: proteolysis; GO:0008233: peptidase activity	32.289	8.295	45.451	66.134	45.947	12.849	17.049	1.078	1.199
Rp.chr5.0681	15.9415	1.85752	0.0310625	venom serine protease-like	KOG3627: Trypsin	GO:0004252: serine-type endopeptidase activity; GO:0006508: proteolysis	28.253	26.266	30.044	6.299	51.461	12.849	2.526	5.929	1.799
Rp.chr1.1426	17.3214	1.8786	0.00353607	fatty-acid amide hydrolase 2-A-like	-	GO:0051726: regulation of cell cycle	20.853	28.34	47.762	27.556	21.136	27.838	8.209	2.156	2.398
Rp.chr3.1410	383.894	1.8843	5.91236e-16	clavesin-1	-	-	401.597	660.797	720.289	713.305	763.637	512.513	106.086	74.925	126.499
Rp.chr1.1573	762.77	1.91064	3.04593e-13	mitochondrial glutamate carrier 1-like isoform X1	KOG0036: Predicted mitochondrial carrier protein; KOG0750: Mitochondrial solute carrier protein; KOG0751: Mitochondrial aspartate/glutamate carrier protein Aralar/Citrin (contains EF-hand Ca2+-binding domains); KOG0752: Mitochondrial solute carrier protein; KOG0753: Mitochondrial fatty acid anion carrier protein/Uncoupling protein; KOG0754: Mitochondrial oxodicarboxylate carrier protein; KOG0756:…	GO:0005314: high-affinity glutamate transmembrane transporter activity; GO:0005622: intracellular; GO:0005623: cell; GO:0005737: cytoplasm; GO:0005739: mitochondrion; GO:0005740: mitochondrial envelope; GO:0005743: mitochondrial inner membrane; GO:0006839: mitochondrial transport; GO:0015813: L-glutamate transmembrane transport; GO:0016021: integral component of membrane; GO:0035725: sodium ion t…	968.003	2017.64	1129.35	1196.71	1279.16	1059.29	229.221	142.303	166.068
Rp.chr3.1859	72.0936	1.93531	0.000560378	hexosaminidase D-like isoform X4	-	GO:0005975: carbohydrate metabolic process; GO:0015929: hexosaminidase activity	98.886	136.86	88.592	121.246	206.761	54.249	16.418	29.646	6.595
Rp.chr3.2637	192.163	1.94158	2.8173e-19	alpha-tocopherol transfer protein-like	-	-	265.041	351.826	278.101	370.037	347.358	279.098	39.151	45.817	60.552
Rp.chr3.1217	278.432	1.94342	1.36884e-06				373.344	308.971	561.594	296.817	746.178	383.314	94.719	46.356	79.137
Rp.chr1.2854	17.4467	1.94742	0.00366896	cathepsin D	-	GO:0004190: aspartic-type endopeptidase activity; GO:0006508: proteolysis	28.253	22.81	52.385	22.045	35.839	16.418	5.052	1.617	4.197
Rp.chr3.1851	135.758	1.95121	4.25451e-07	4-coumarate--CoA ligase 1-like	KOG1176: Acyl-CoA synthetase; KOG1177: Long chain fatty acid acyl-CoA ligase	GO:0003824: catalytic activity	126.466	97.461	270.397	291.306	282.114	229.132	39.151	44.2	31.775
Rp.chr5.0416	268.877	1.96765	2.38791e-16	peptide methionine sulfoxide reductase	KOG1635: Peptide methionine sulfoxide reductase	GO:0008113: peptide-methionine (S)-S-oxide reductase activity; GO:0055114: oxidation-reduction process	386.798	489.377	402.9	731.414	345.521	353.334	78.933	52.286	68.945
Rp.chr5.2573	502.749	1.96903	0.0205949	uncharacterized protein LOC106688707	KOG4157: beta-1,6-N-acetylglucosaminyltransferase, contains WSC domain	-	575.151	672.547	1496.81	703.07	719.528	850.858	254.479	65.761	19.185
Rp.chr1.0283	243.858	1.98059	1.4673e-08	sodium-dependent phosphate transporter	KOG2532: Permease of the major facilitator superfamily	GO:0001666: response to hypoxia; GO:0005623: cell; GO:0005886: plasma membrane; GO:0006820: anion transport; GO:0007275: multicellular organism development; GO:0016021: integral component of membrane; GO:0022857: transmembrane transporter activity; GO:0035220: wing disc development; GO:0048190: wing disc dorsal/ventral pattern formation; GO:0048731: system development; GO:0055085: transmembrane t…	312.802	602.044	226.487	433.022	408.927	418.291	86.51	42.044	54.557
Rp.chr1.2855	17.8875	1.99491	0.00398534	-	-	GO:0004190: aspartic-type endopeptidase activity; GO:0006508: proteolysis	30.944	29.031	46.222	37.004	34.92	7.852	6.315	2.156	2.998
Rp.chr3.1780	1819.71	1.99786	5.5976e-12	-	-	-	2068.53	1980.32	2254.08	3262.62	4679.23	2955.16	488.752	625.27	398.682
Rp.chr1.2853	326.568	2.00112	2.28648e-12	aspartic proteinase A3-like; cathepsin D	-	GO:0004190: aspartic-type endopeptidase activity; GO:0006508: proteolysis	476.938	387.769	527.698	643.234	733.312	420.432	116.821	48.512	90.528
Rp.chr5.1480	845.767	2.02395	5.14224e-13	ornithine aminotransferase	KOG1401: Acetylornithine aminotransferase; KOG1402: Ornithine aminotransferase; KOG1403: Predicted alanine-glyoxylate aminotransferase; KOG1404: Alanine-glyoxylate aminotransferase AGT2; KOG1405: 4-aminobutyrate aminotransferase	GO:0004587: ornithine-oxo-acid transaminase activity; GO:0005622: intracellular; GO:0005623: cell; GO:0005737: cytoplasm; GO:0005739: mitochondrion; GO:0005759: mitochondrial matrix; GO:0006591: ornithine metabolic process; GO:0030170: pyridoxal phosphate binding; GO:0042802: identical protein binding	799.831	1703.83	980.671	1372.29	1881.98	1451.17	222.275	167.098	284.773
Rp.chr1.4450	1565.13	2.02881	5.09147e-11	3-oxoacyl-[acyl-carrier-protein] reductase FabG	KOG0725: Reductases with broad range of substrate specificities; KOG1199: Short-chain alcohol dehydrogenase/3-hydroxyacyl-CoA dehydrogenase; KOG1200: Mitochondrial/plastidial beta-ketoacyl-ACP reductase; KOG1201: Hydroxysteroid 17-beta dehydrogenase 11; KOG1204: Predicted dehydrogenase; KOG1205: Predicted dehydrogenase; KOG1207: Diacetyl reductase/L-xylulose reductase; KOG1209: 1-Acyl dihydroxyac…	-	872.481	2050.82	743.4	4737.26	3683.1	2696.05	473.597	483.506	539.57
Rp.chr3.1533	8.77715	2.05409	0.0432695	hypothetical protein B7P43_G04431, partial	-	-	7.4	14.515	29.274	18.108	4.595	16.418	1.263	4.312	0
Rp.chr5.0094	458.228	2.06066	2.84187e-08	cathepsin B, partial	KOG1544: Predicted cysteine proteinase TIN-ag	GO:0004197: cysteine-type endopeptidase activity; GO:0005576: extracellular region; GO:0005615: extracellular space; GO:0005622: intracellular; GO:0005623: cell; GO:0005737: cytoplasm; GO:0005764: lysosome; GO:0044257: cellular protein catabolic process; GO:0050790: regulation of catalytic activity; GO:0051603: proteolysis involved in cellular protein catabolic process	180.281	427.859	486.869	1000.67	986.939	1142.09	219.118	69.534	156.475
Rp.chr1.0919	36.7858	2.07234	1.22756e-05	probable multidrug resistance-associated protein lethal(2)03659	KOG0054: Multidrug resistance-associated protein/mitoxantrone resistance protein, ABC superfamily; KOG0055: Multidrug/pheromone exporter, ABC superfamily; KOG0056: Heavy metal exporter HMT1, ABC superfamily; KOG0057: Mitochondrial Fe/S cluster exporter, ABC superfamily; KOG0058: Peptide exporter, ABC superfamily	GO:0005524: ATP binding; GO:0016021: integral component of membrane; GO:0016887: ATPase activity; GO:0042626: ATPase-coupled transmembrane transporter activity; GO:0055085: transmembrane transport	41.707	85.71	50.844	55.112	56.055	72.808	8.84	9.702	5.995
Rp.chr4.0932	5.26803	2.07376	0.0302359	protein Skeletor, isoforms B/C-like isoform X1	KOG4731: Protein predicted to be involved in spindle matrix formation, contains DM13, DoH, and DOMON domains	GO:0004500: dopamine beta-monooxygenase activity; GO:0005198: structural molecule activity; GO:0005622: intracellular; GO:0005623: cell; GO:0005634: nucleus; GO:0005700: polytene chromosome; GO:0006584: catecholamine metabolic process; GO:0006997: nucleus organization; GO:0007049: cell cycle; GO:0044085: cellular component biogenesis; GO:0051225: spindle assembly; GO:0055114: oxidation-reduction …	5.382	7.603	8.474	10.235	11.027	9.279	1.263	2.156	1.199
Rp.chr5.1403	87.1556	2.08529	0.000237861	noggin-like	-	GO:0030514: negative regulation of BMP signaling pathway; GO:0045596: negative regulation of cell differentiation	113.012	256.439	123.258	134.63	135.084	127.771	40.414	9.702	4.197
Rp.chr2.0248	9.43797	2.08733	0.0140437	cuticle protein 21-like	-	GO:0005576: extracellular region; GO:0007275: multicellular organism development; GO:0008010: structural constituent of chitin-based larval cuticle; GO:0031012: extracellular matrix; GO:0040003: chitin-based cuticle development	3.363	4.838	8.474	10.235	37.676	18.559	1.894	5.39	1.799
Rp.chr1.0825	56.333	2.09772	0.00815634	arylsulfatase B-like isoform X2	KOG3867: Sulfatase	GO:0008484: sulfuric ester hydrolase activity	95.522	76.033	12.326	37.004	116.705	169.886	30.942	4.851	11.99
Rp.chr1.3666	6.84871	2.10161	0.048838	monocarboxylate transporter 10	KOG2504: Monocarboxylate transporter	GO:0005887: integral component of plasma membrane; GO:0006727: ommochrome biosynthetic process; GO:0008028: monocarboxylic acid transmembrane transporter activity; GO:0015173: aromatic amino acid transmembrane transporter activity; GO:0015349: thyroid hormone transmembrane transporter activity; GO:0015718: monocarboxylic acid transport; GO:0016020: membrane; GO:0033060: ocellus pigmentation; GO:0…	9.418	19.354	10.785	5.511	4.595	17.845	0	2.156	2.398
Rp.chr3.0627	795.325	2.10597	7.54179e-13	plasma glutamate carboxypeptidase, partial; hypothetical protein GE061_10914	-	GO:0070573: metallodipeptidase activity	1005	1621.58	1502.98	1399.06	1484.09	1036.45	265.846	134.756	113.31
Rp.chr1.1122	26.6748	2.12548	0.0235547	conserved secreted protein; probable salivary secreted peptide	-	-	23.544	11.059	3.081	24.407	162.652	12.135	5.683	5.929	14.988
Rp.chrX.0700	14.2061	2.12914	0.00772543	fibrillin-1	KOG1214: Nidogen and related basement membrane protein proteins	GO:0005509: calcium ion binding; GO:0005515: protein binding; GO:0030198: extracellular matrix organization; GO:0062023: collagen-containing extracellular matrix	30.271	40.09	36.207	9.448	15.622	18.559	4.42	0	2.398
Rp.chr5.1682	11.3567	2.13184	0.0107486	sn1-specific diacylglycerol lipase beta-like isoform X1	KOG2088: Predicted lipase/calmodulin-binding heat-shock protein	GO:0006629: lipid metabolic process	19.508	22.81	24.652	11.81	10.108	23.556	0.631	3.773	1.199
Rp.chr4.1649	1252.46	2.14824	2.37935e-18	unknown secreted protein, partial	-	-	1810.89	2916.91	2646.2	1736.03	1598.95	2095.74	306.891	177.34	229.018
Rp.chr2.0578	128.011	2.154	5.47631e-11	uncharacterized protein LOC106685596	-	GO:0001887: selenium compound metabolic process; GO:0002576: platelet degranulation; GO:0005576: extracellular region; GO:0005615: extracellular space; GO:0005622: intracellular; GO:0005623: cell; GO:0005737: cytoplasm; GO:0006979: response to oxidative stress; GO:0007275: multicellular organism development; GO:0007399: nervous system development; GO:0007417: central nervous system development; G…	164.809	360.12	286.575	223.597	132.327	178.452	26.521	14.554	25.779
Rp.chr4.1982	462.992	2.15659	2.65356e-09	glycerol-3-phosphate acyltransferase 1, mitochondrial isoform X3	KOG3729: Mitochondrial glycerol-3-phosphate acyltransferase GPAT; KOG3730: Acyl-CoA:dihydroxyactetone-phosphate acyltransferase DHAPAT	GO:0004366: glycerol-3-phosphate O-acyltransferase activity; GO:0005576: extracellular region; GO:0005622: intracellular; GO:0005623: cell; GO:0005737: cytoplasm; GO:0005739: mitochondrion; GO:0005740: mitochondrial envelope; GO:0005741: mitochondrial outer membrane; GO:0005783: endoplasmic reticulum; GO:0007009: plasma membrane organization; GO:0008654: phospholipid biosynthetic process; GO:0010…	413.705	966.312	1459.84	620.402	668.068	672.406	102.928	59.293	93.526
Rp.chr2.2178	6073.07	2.16459	3.12374e-17	cathepsin L	KOG1542: Cysteine proteinase Cathepsin F; KOG1543: Cysteine proteinase Cathepsin L	GO:0006508: proteolysis; GO:0008234: cysteine-type peptidase activity	9207.33	7726.14	14042.9	12780.2	11044.8	6967.45	1545.6	844.142	1484.86
Rp.chr3.0298	40.2921	2.17842	0.000213987	lipopolysaccharide-induced tumor necrosis factor-alpha factor homolog isoform X2	-	-	36.325	124.418	34.666	56.687	87.299	64.956	15.155	5.39	6.595
Rp.chr3.1787	11.6575	2.18709	0.00854987	-	-	-	6.054	22.119	14.637	11.022	31.244	26.411	1.263	1.617	5.995
Rp.chr1.3667	16.935	2.20953	0.0151636	UDP-glucuronosyltransferase 1-2-like	KOG1192: UDP-glucuronosyl and UDP-glucosyl transferase	GO:0016758: transferase activity, transferring hexosyl groups	26.235	58.753	9.244	35.429	45.028	3.569	4.42	1.617	3.597
Rp.chr5.1811	6.89272	2.22626	0.0394667	aminomethyltransferase, mitochondrial isoform X1	KOG2770: Aminomethyl transferase	GO:0004047: aminomethyltransferase activity; GO:0005515: protein binding; GO:0005622: intracellular; GO:0005623: cell; GO:0005737: cytoplasm; GO:0005960: glycine cleavage complex; GO:0006546: glycine catabolic process; GO:0032259: methylation	16.145	4.147	5.393	6.299	8.27	24.269	1.894	0.539	1.799
Rp.chr1.3157	24.1268	2.25267	0.000113598	organic cation transporter protein-like	KOG0253: Synaptic vesicle transporter SV2 (major facilitator superfamily)	GO:0005623: cell; GO:0005886: plasma membrane; GO:0005887: integral component of plasma membrane; GO:0008514: organic anion transmembrane transporter activity; GO:0015711: organic anion transport; GO:0071944: cell periphery; GO:0098656: anion transmembrane transport	28.253	40.09	58.548	34.642	53.298	29.98	6.946	5.39	1.799
Rp.chr4.2413	400.365	2.26973	0.00123085	glucosyl/glucuronosyl transferases	KOG1192: UDP-glucuronosyl and UDP-glucosyl transferase	GO:0016758: transferase activity, transferring hexosyl groups	265.713	213.584	71.644	1029.02	1514.41	611.019	155.971	151.466	46.763
Rp.chr3.1385	13.342	2.30558	0.00186468	homocysteine S-methyltransferase 1-like	-	GO:0008270: zinc ion binding; GO:0009086: methionine biosynthetic process; GO:0047150: betaine-homocysteine S-methyltransferase activity	19.508	20.045	23.111	12.597	31.244	23.556	4.42	3.234	1.199
Rp.chr4.2286	63.4065	2.31651	0.000984954	uncharacterized protein LOC106685697 isoform X2	-	-	103.595	49.767	23.111	151.951	30.325	231.987	18.312	16.171	14.389
Rp.chr4.0617	5.81764	2.35941	0.0166191	hypothetical protein F7725_013376	-	-	3.363	0.691	4.622	30.705	10.108	7.852	1.263	2.156	1.799
Rp.chr5.2466	15.712	2.36104	0.00966728	venom carboxylesterase-6-like	-	GO:0052689: carboxylic ester hydrolase activity	32.017	56.372	41.497	23.755	20.33	2.841	3.538	0	1.303
Rp.chr1.4369	118.181	2.37969	3.08191e-10	inositol monophosphatase 2	KOG1528: Salt-sensitive 3'-phosphoadenosine-5'-phosphatase HAL2/SAL1; KOG2951: Inositol monophosphatase	GO:0008934: inositol monophosphate 1-phosphatase activity; GO:0046854: phosphatidylinositol phosphorylation; GO:0046855: inositol phosphate dephosphorylation	106.285	208.745	99.377	299.179	306.006	159.893	28.416	33.42	18.585
Rp.chr1.4525	29.2904	2.40628	9.17572e-05	hormone receptor 4 isoform X5	KOG4215: Hepatocyte nuclear factor 4 and similar steroid hormone receptors; KOG4216: Steroid hormone nuclear receptor; KOG4217: Nuclear receptors of the nerve growth factor-induced protein B type; KOG4218: Nuclear hormone receptor betaFTZ-F1; KOG4846: Nuclear receptor	GO:0000978: RNA polymerase II proximal promoter sequence-specific DNA binding; GO:0003707: steroid hormone receptor activity; GO:0004879: nuclear receptor activity; GO:0005622: intracellular; GO:0005623: cell; GO:0005634: nucleus; GO:0005667: transcription factor complex; GO:0006357: regulation of transcription by RNA polymerase II; GO:0007154: cell communication; GO:0008270: zinc ion binding; GO…	47.088	67.739	85.51	36.216	22.055	51.394	6.946	1.617	2.998
Rp.chr4.2138	9.36313	2.40769	0.0236279	uncharacterized protein LOC106683390	-	GO:0002064: epithelial cell development; GO:0003382: epithelial cell morphogenesis; GO:0003383: apical constriction; GO:0005214: structural constituent of chitin-based cuticle; GO:0005623: cell; GO:0005886: plasma membrane; GO:0007015: actin filament organization; GO:0007160: cell-matrix adhesion; GO:0016324: apical plasma membrane; GO:0016476: regulation of embryonic cell shape; GO:0030036: acti…	29.598	25.575	16.948	20.47	3.676	5.71	0.631	0.539	0.6
Rp.chr5.2569	76.1578	2.43621	0.00010662	uncharacterized protein LOC106688707	KOG4157: beta-1,6-N-acetylglucosaminyltransferase, contains WSC domain	-	65.251	142.389	163.317	131.481	147.03	129.199	35.993	5.39	2.998
Rp.chr3.1786	147.91	2.44031	3.17193e-07	cysteine rich secreted protein	-	-	186.336	232.247	290.427	204.701	409.846	173.455	45.465	27.49	10.192
Rp.chr4.1471	32.1115	2.45132	0.000211292	venom carboxylesterase-6-like	KOG1516: Carboxylesterase and related proteins; KOG4389: Acetylcholinesterase/Butyrylcholinesterase	GO:0004453: juvenile-hormone esterase activity; GO:0005515: protein binding; GO:0005622: intracellular; GO:0005623: cell; GO:0005737: cytoplasm; GO:0005739: mitochondrion; GO:0006719: juvenile hormone catabolic process; GO:0007618: mating; GO:0019953: sexual reproduction; GO:0032504: multicellular organism reproduction; GO:0045471: response to ethanol; GO:0048149: behavioral response to ethanol; …	36.325	25.575	22.341	105.5	81.785	45.684	19.575	1.617	1.799
Rp.chr5.0689	1931.74	2.46002	7.35528e-18	hypothetical protein HMPREF1544_04389; ankyrin 2,3/unc44	-	GO:0005515: protein binding	1514.23	2862.99	3270.96	5401.75	3484.61	3158.59	531.06	217.227	496.405
Rp.chr1.2378	4.90933	2.49546	0.0471221	PREDICTED: uncharacterized protein LOC108363698; hypothetical protein X777_05512, partial	-	-	8.072	15.898	9.244	7.873	7.352	4.997	1.894	0	0
Rp.chr4.0603	459.775	2.50124	9.02022e-10	laccase-like	KOG1263: Multicopper oxidases	GO:0005507: copper ion binding; GO:0016491: oxidoreductase activity; GO:0055114: oxidation-reduction process	448.685	458.963	811.962	1654.93	897.802	492.527	164.812	47.973	80.936
Rp.chr4.2139	12.3595	2.51701	0.00128327	beta-glucuronidase-like isoform X2	KOG2024: Beta-Glucuronidase GUSB (glycosylhydrolase superfamily 2)	GO:0004566: beta-glucuronidase activity; GO:0005622: intracellular; GO:0005623: cell; GO:0005737: cytoplasm; GO:0005764: lysosome; GO:0005975: carbohydrate metabolic process; GO:0016020: membrane; GO:0031224: intrinsic component of membrane	16.817	7.603	16.178	17.321	26.649	32.835	1.263	1.617	5.396
Rp.chr5.2375	243.862	2.52074	6.70791e-15	palmitoyl-protein thioesterase 1	KOG2541: Palmitoyl protein thioesterase	GO:0002084: protein depalmitoylation; GO:0005622: intracellular; GO:0005623: cell; GO:0005737: cytoplasm; GO:0005764: lysosome; GO:0006897: endocytosis; GO:0007399: nervous system development; GO:0008340: determination of adult lifespan; GO:0008474: palmitoyl-(protein) hydrolase activity; GO:0010259: multicellular organism aging; GO:0030182: neuron differentiation; GO:0048663: neuron fate commitm…	334.328	431.315	560.054	498.369	510.01	226.991	40.414	44.739	31.775
Rp.chr1.0828	24.5088	2.548	0.0158025	arylsulfatase B-like	KOG3867: Sulfatase	GO:0008484: sulfuric ester hydrolase activity	92.159	20.045	3.081	13.384	47.785	57.818	3.789	0.539	8.393
Rp.chr3.0963	20.9889	2.55424	0.000806628				16.817	1.382	15.407	42.515	67.082	52.108	9.472	3.773	2.998
Rp.chr2.3225	247.513	2.56534	8.57332e-07	cathepsin L	KOG1542: Cysteine proteinase Cathepsin F; KOG1543: Cysteine proteinase Cathepsin L; KOG1544: Predicted cysteine proteinase TIN-ag	GO:0004197: cysteine-type endopeptidase activity; GO:0005576: extracellular region; GO:0005615: extracellular space; GO:0005622: intracellular; GO:0005623: cell; GO:0005737: cytoplasm; GO:0005764: lysosome; GO:0044257: cellular protein catabolic process; GO:0045169: fusome; GO:0051603: proteolysis involved in cellular protein catabolic process	68.615	240.541	42.37	458.216	817.855	668.123	49.254	49.051	97.123
Rp.chr5.1169	5.35415	2.56554	0.0148825	facilitative hexose transporter, partial	KOG0254: Predicted transporter (major facilitator superfamily); KOG0569: Permease of the major facilitator superfamily	GO:0016020: membrane; GO:0016021: integral component of membrane; GO:0022857: transmembrane transporter activity; GO:0055085: transmembrane transport	3.363	0.691	4.622	11.81	12.865	16.418	2.526	0.539	0
Rp.chr3.0487	11.1077	2.57679	0.00291806	uncharacterized protein LOC106692919 isoform X3	-	-	22.199	15.898	8.474	37.791	21.136	9.993	1.263	4.312	1.199
Rp.chr5.0916	40.8111	2.58928	6.87543e-06	uncharacterized protein LOC106692830 isoform X1	-	GO:0008080: N-acetyltransferase activity	25.562	78.798	84.74	114.948	70.758	53.536	14.524	4.312	2.998
Rp.chr1.0271	567.022	2.59852	0.0218581				97.54	71.886	88.364	783.579	4066.87	119.686	67.299	73.289	354.435
Rp.chr1.0548	4.02773	2.6043	0.0332623	uncharacterized protein LOC106672418 isoform X1	-	-	2.018	0.691	3.852	8.66	10.108	12.135	2.526	0	0
Rp.chr2.1182	25.6029	2.60677	0.000297808	torso-like protein	-	GO:0002064: epithelial cell development; GO:0003381: epithelial cell morphogenesis involved in gastrulation; GO:0003384: apical constriction involved in gastrulation; GO:0005576: extracellular region; GO:0006357: regulation of transcription by RNA polymerase II; GO:0007154: cell communication; GO:0007276: gamete generation; GO:0007277: pole cell development; GO:0007278: pole cell fate determinati…	9.418	17.28	49.303	34.642	87.299	51.394	4.42	2.695	10.192
Rp.chr4.0223	20.8676	2.6184	2.31301e-05	aminopeptidase N	KOG1046: Puromycin-sensitive aminopeptidase and related aminopeptidases; KOG1047: Bifunctional leukotriene A4 hydrolase/aminopeptidase LTA4H	GO:0005576: extracellular region; GO:0005622: intracellular; GO:0005623: cell; GO:0005737: cytoplasm; GO:0006508: proteolysis; GO:0008270: zinc ion binding; GO:0032504: multicellular organism reproduction; GO:0042277: peptide binding; GO:0043171: peptide catabolic process; GO:0070006: metalloaminopeptidase activity	25.562	19.354	48.533	48.813	44.109	27.838	4.42	3.234	4.197
Rp.chr4.2311	7.04475	2.62337	0.047731	alkaline phosphatase-like	KOG4126: Alkaline phosphatase	GO:0016791: phosphatase activity	30.271	6.912	0.77	4.724	11.946	14.276	0.631	1.078	1.199
Rp.chr3.2092	10.0615	2.63093	0.00240763	PREDICTED: protein Cep78 homolog	-	GO:0005515: protein binding; GO:0005622: intracellular; GO:0005623: cell; GO:0005813: centrosome; GO:0005929: cilium; GO:0015630: microtubule cytoskeleton; GO:0036064: ciliary basal body; GO:0044782: cilium organization	21.526	17.971	7.704	17.321	20.217	17.131	3.157	1.078	1.199
Rp.chr3.1283	155.399	2.65538	1.23007e-14	proton-coupled folate transporter-like	-	GO:0004016: adenylate cyclase activity; GO:0016021: integral component of membrane; GO:0022857: transmembrane transporter activity; GO:0055085: transmembrane transport	193.063	270.954	222.635	242.492	346.44	291.947	27.784	33.959	16.787
Rp.chr4.0887	325.155	2.65688	5.93365e-11	apolipoprotein D-like	-	GO:0030682: evasion or tolerance of host defense response	562.37	823.231	888.998	330.671	349.196	512.513	32.205	53.903	19.784
Rp.chr5.1815	21.2949	2.66479	0.0154657	-	-	-	127.811	11.751	28.503	22.832	6.433	24.983	2.526	0	1.799
Rp.chr2.1393	5.7839	2.69031	0.0444191	uncharacterized protein LOC106684482 isoform X2	-	GO:0042302: structural constituent of cuticle	14.799	6.912	2.311	30.705	7.352	1.428	0.631	1.078	0.6
Rp.chr5.2525	260.062	2.69475	2.135e-11	esterase FE4	KOG1516: Carboxylesterase and related proteins; KOG4389: Acetylcholinesterase/Butyrylcholinesterase	GO:0004453: juvenile-hormone esterase activity; GO:0005515: protein binding; GO:0005622: intracellular; GO:0005623: cell; GO:0005737: cytoplasm; GO:0005739: mitochondrion; GO:0006719: juvenile hormone catabolic process; GO:0007618: mating; GO:0019953: sexual reproduction; GO:0032504: multicellular organism reproduction; GO:0045471: response to ethanol; GO:0048149: behavioral response to ethanol; …	329.602	523.426	954.772	354.254	280.393	366.346	46.581	20.483	21.996
Rp.chr2.1947	27.2058	2.69944	2.55771e-07	multicystatin-like	-	GO:0004197: cysteine-type endopeptidase activity; GO:0004869: cysteine-type endopeptidase inhibitor activity; GO:0005576: extracellular region; GO:0005615: extracellular space; GO:0005622: intracellular; GO:0005623: cell; GO:0005737: cytoplasm; GO:0005764: lysosome; GO:0044257: cellular protein catabolic process; GO:0045169: fusome; GO:0051603: proteolysis involved in cellular protein catabolic p…	31.617	42.855	45.451	45.664	53.298	57.105	5.052	2.156	7.194
Rp.chr5.2571	8.197	2.70151	0.00816889	uncharacterized protein LOC106688707	-	-	2.018	6.221	12.326	27.556	9.189	24.269	0	4.312	1.199
Rp.chr3.2720	10.3843	2.74467	0.0342551				0	0	1.541	11.81	80.867	1.428	0.631	2.695	4.197
Rp.chr4.0655	6.89519	2.75579	0.0260967	PREDICTED: uncharacterized protein LOC108363698; hypothetical protein X777_05512, partial	-	-	10.763	22.81	17.718	5.511	6.433	10.707	1.894	0	0
Rp.chr2.3264	11.994	2.75648	0.000796096	cathepsin L	KOG1542: Cysteine proteinase Cathepsin F; KOG1543: Cysteine proteinase Cathepsin L	GO:0006508: proteolysis; GO:0008234: cysteine-type peptidase activity	11.436	4.838	20.029	46.451	27.568	13.551	3.789	1.617	1.199
Rp.chr1.0384	29.5738	2.76905	0.00284488	-	-	GO:0004930: G protein-coupled receptor activity; GO:0007186: G protein-coupled receptor signaling pathway; GO:0016021: integral component of membrane	13.454	13.824	2.311	39.366	14.703	176.31	4.42	10.781	5.396
Rp.chr1.0517	553.433	2.80829	0.040759	-	-	GO:0003677: DNA binding; GO:0003700: DNA-binding transcription factor activity	2.018	4.147	3.081	766.843	4294.2	77.091	28.416	37.193	386.692
Rp.chr1.0278	292.569	2.82935	0.0257748				10.763	21.428	10.015	341.694	2277.13	57.818	22.733	21.561	187.051
Rp.chr1.0274	403.597	2.84268	0.0469008	-	-	-	21.526	2.765	6.109	565.643	3111.45	61.387	16.973	42.529	255.891
Rp.chr1.2763	5.32641	2.8452	0.0275321				0	0	0	10.235	36.758	2.855	0.631	0.539	2.398
Rp.chr2.1616	7.5647	2.87037	0.00745735	gamma-aminobutyric acid receptor subunit beta isoform X4	KOG3642: GABA receptor; KOG3643: GABA receptor; KOG3644: Ligand-gated ion channel	GO:0004890: GABA-A receptor activity; GO:0005216: ion channel activity; GO:0016020: membrane; GO:0016021: integral component of membrane; GO:0034220: ion transmembrane transport	2.691	3.456	19.259	13.384	16.541	19.987	1.894	1.078	0.6
Rp.chr4.0908	3.4925	2.87383	0.0324162	Golgi SNAP receptor complex member 1-like; Hypothetical predicted protein	KOG3208: SNARE protein GS28	GO:0000138: Golgi trans cisterna; GO:0000139: Golgi membrane; GO:0000149: SNARE binding; GO:0005484: SNAP receptor activity; GO:0005622: intracellular; GO:0005623: cell; GO:0005737: cytoplasm; GO:0005794: Golgi apparatus; GO:0005795: Golgi stack; GO:0005797: Golgi medial cisterna; GO:0005801: cis-Golgi network; GO:0006888: endoplasmic reticulum to Golgi vesicle-mediated transport; GO:0006891: int…	2.018	4.147	2.311	3.937	10.108	10.707	1.263	0.539	0
Rp.chr5.2517	757.598	2.89448	5.53669e-21	cytochrome P450 6a2-like isoform X1	KOG0158: Cytochrome P450 CYP3/CYP5/CYP6/CYP9 subfamilies; KOG0159: Cytochrome P450 CYP11/CYP12/CYP24/CYP27 subfamilies	GO:0004497: monooxygenase activity; GO:0005506: iron ion binding; GO:0016705: oxidoreductase activity, acting on paired donors, with incorporation or reduction of molecular oxygen; GO:0020037: heme binding; GO:0055114: oxidation-reduction process	811.266	2164.18	1620.84	1254.98	1438.14	883.693	84.616	66.3	124.101
Rp.chr4.2055	44.1046	2.90331	0.0115679	hypothetical protein GE061_21612	-	GO:0016021: integral component of membrane; GO:0022857: transmembrane transporter activity; GO:0055085: transmembrane transport	57.179	36.634	1.541	36.216	88.218	184.876	11.998	8.624	4.197
Rp.chr4.2458	65.8096	2.93587	0.0292438	facilitated trehalose transporter Tret1-like	KOG0254: Predicted transporter (major facilitator superfamily)	GO:0016021: integral component of membrane; GO:0022857: transmembrane transporter activity; GO:0055085: transmembrane transport	142.611	69.121	1.541	25.194	96.488	276.243	13.892	12.398	5.995
Rp.chr5.1575	8.20718	2.93766	0.0148602	transferrin	-	GO:0005576: extracellular region; GO:0005615: extracellular space	1.345	8.295	0	18.896	44.109	7.852	1.894	3.234	0
Rp.chrX.0870	5.01904	2.93995	0.0160753				6.727	6.912	10.785	8.66	8.27	9.993	0	0.539	0.6
Rp.chr2.3120	82.6523	2.94476	3.02546e-10	lipase member N-like	KOG2624: Triglyceride lipase-cholesterol esterase	GO:0000902: cell morphogenesis; GO:0007275: multicellular organism development; GO:0007399: nervous system development; GO:0016788: hydrolase activity, acting on ester bonds; GO:0030182: neuron differentiation; GO:0031175: neuron projection development; GO:0048666: neuron development; GO:0048699: generation of neurons; GO:0048812: neuron projection morphogenesis	175.573	170.729	271.168	90.541	104.759	87.084	13.892	4.851	2.398
Rp.chr5.2245	17.6635	2.94542	0.035213	glycine-rich cell wall structural protein, partial	-	GO:0005214: structural constituent of chitin-based cuticle; GO:0005576: extracellular region; GO:0007275: multicellular organism development; GO:0010171: body morphogenesis; GO:0031012: extracellular matrix; GO:0040003: chitin-based cuticle development	34.307	91.24	69.333	4.724	10.108	0	0	0.539	0
Rp.chr1.2941	19.1137	2.95025	8.72085e-05	solute carrier family 46 member 3-like isoform X1	-	GO:0055085: transmembrane transport	24.217	31.796	51.614	24.407	48.704	20.7	0.631	1.617	4.197
Rp.chr3.1977	4.953	3.03275	0.0259245	aminoacylase-1-like	KOG2275: Aminoacylase ACY1 and related metalloexopeptidases	GO:0004046: aminoacylase activity; GO:0005737: cytoplasm; GO:0006508: proteolysis; GO:0006520: cellular amino acid metabolic process; GO:0008237: metallopeptidase activity	9.7	9.639	2.701	3.158	14.752	8.697	1.268	0	1.127
Rp.chr2.0574	3.55499	3.10162	0.0296108				1.345	0	0.77	6.299	15.622	9.279	0	1.617	0
Rp.chr3.0514	246.142	3.13185	1.52127e-19	glutamine synthetase 2	KOG0683: Glutamine synthetase	GO:0004356: glutamate-ammonia ligase activity; GO:0005622: intracellular; GO:0005623: cell; GO:0005737: cytoplasm; GO:0006538: glutamate catabolic process; GO:0006542: glutamine biosynthetic process; GO:0007275: multicellular organism development; GO:0007399: nervous system development; GO:0007416: synapse assembly; GO:0044085: cellular component biogenesis; GO:0045213: neurotransmitter receptor …	281.185	583.381	271.938	493.645	490.713	461.833	46.097	25.873	21.583
Rp.chr1.0277	483.62	3.15053	0.0204938				2.691	2.765	2.311	695.197	3842.08	74.95	17.049	32.881	267.987
Rp.chr2.2983	3.64305	3.17095	0.0181731	hypothetical protein X777_05512, partial; Uncharacterized protein FWK35_00010002, partial	-	-	3.363	2.074	0	14.959	8.27	9.279	1.263	0	1.199
Rp.chr1.3282	12.7144	3.17256	0.00810864				0.673	2.074	7.704	1.575	91.894	13.562	1.894	2.695	1.799
Rp.chr5.1622	776.141	3.19801	4.66415e-18	multicystatin-like; uncharacterized protein LOC106686777	-	GO:0004197: cysteine-type endopeptidase activity; GO:0004869: cysteine-type endopeptidase inhibitor activity; GO:0005576: extracellular region; GO:0005615: extracellular space; GO:0005622: intracellular; GO:0005623: cell; GO:0005737: cytoplasm; GO:0005764: lysosome; GO:0044257: cellular protein catabolic process; GO:0045169: fusome; GO:0051603: proteolysis involved in cellular protein catabolic p…	792.431	690.519	1842.71	1715.55	1810.31	1277.71	139.553	81.932	72.542
Rp.chr3.1729	634.029	3.22307	7.38124e-47	uncharacterized protein LOC108745184; conserved hypothetical protein	-	-	838.174	1372.74	895.932	1326.62	1166.13	1118.54	79.564	73.847	62.95
Rp.chr5.1713	197.772	3.23835	1.97734e-24	uncharacterized protein LOC114871129; monocarboxylate transporter 12-like isoform X2	KOG2504: Monocarboxylate transporter	GO:0055085: transmembrane transport	338.364	513.569	337.419	313.35	316.115	308.365	29.679	13.476	13.789
Rp.chr1.0228	29.71	3.31345	0.000101033	cathepsin B	KOG1542: Cysteine proteinase Cathepsin F; KOG1543: Cysteine proteinase Cathepsin L; KOG1544: Predicted cysteine proteinase TIN-ag	GO:0004197: cysteine-type endopeptidase activity; GO:0005576: extracellular region; GO:0005615: extracellular space; GO:0005622: intracellular; GO:0005623: cell; GO:0005737: cytoplasm; GO:0005764: lysosome; GO:0044257: cellular protein catabolic process; GO:0050790: regulation of catalytic activity; GO:0051603: proteolysis involved in cellular protein catabolic process	11.436	25.575	63.17	47.239	65.245	87.084	0	8.624	2.398
Rp.chr3.1219	63.8245	3.33677	1.4595e-05				119.739	39.399	69.333	43.302	292.222	73.522	3.157	11.859	7.794
Rp.chr1.2907	6.35386	3.36226	0.00404958				2.691	2.074	3.852	11.022	36.758	6.424	1.263	1.078	1.199
Rp.chr5.0917	142.352	3.39195	1.57341e-08	uncharacterized protein LOC106687363	-	GO:0008080: N-acetyltransferase activity	69.96	490.068	98.606	258.239	384.116	223.422	14.524	10.241	23.381
Rp.chr1.2943	21.5812	3.40316	6.63426e-07	solute carrier family 46 member 3-like isoform X1	-	GO:0055085: transmembrane transport	26.908	29.031	37.748	40.153	59.731	32.121	1.894	4.312	0.6
Rp.chr5.0695	767.658	3.45169	7.04813e-22	purine nucleoside phosphorylase-like	KOG3984: Purine nucleoside phosphorylase	GO:0001882: nucleoside binding; GO:0001916: positive regulation of T cell mediated cytotoxicity; GO:0002060: purine nucleobase binding; GO:0002446: neutrophil mediated immunity; GO:0004731: purine-nucleoside phosphorylase activity; GO:0005576: extracellular region; GO:0005622: intracellular; GO:0005623: cell; GO:0005634: nucleus; GO:0005737: cytoplasm; GO:0005829: cytosol; GO:0006148: inosine cat…	467.521	1256.62	1339.66	1464.4	1903.12	1599.64	126.924	57.676	79.736
Rp.chr5.2526	44.9207	3.49004	4.29825e-08	venom carboxylesterase-6-like	KOG1516: Carboxylesterase and related proteins; KOG4389: Acetylcholinesterase/Butyrylcholinesterase	GO:0004453: juvenile-hormone esterase activity; GO:0005515: protein binding; GO:0005622: intracellular; GO:0005623: cell; GO:0005737: cytoplasm; GO:0005739: mitochondrion; GO:0006719: juvenile hormone catabolic process; GO:0007618: mating; GO:0019953: sexual reproduction; GO:0032504: multicellular organism reproduction; GO:0045471: response to ethanol; GO:0048149: behavioral response to ethanol; …	75.358	39.911	115.265	120.496	92.696	45.521	5.199	0	7.98
Rp.chr1.0270	141.112	3.54691	0.0409439				0	0	2.311	188.955	1167.97	19.273	2.526	4.851	65.348
Rp.chr2.2552	6.02811	3.56987	0.00982167	sodium-coupled monocarboxylate transporter 2-like	KOG2349: Na+:iodide/myo-inositol/multivitamin symporters	GO:0016020: membrane; GO:0022857: transmembrane transporter activity; GO:0055085: transmembrane transport	2.691	5.53	10.785	4.724	5.514	27.838	0.631	1.078	0
Rp.chr4.0107	4.11279	3.5956	0.0204756	uncharacterized protein LOC106677622; hypothetical protein ILUMI_20194, partial	-	-	12.781	1.382	6.163	8.66	4.595	9.279	0.631	0	0
Rp.chr1.0861	6.10559	3.60176	0.0273652				0	0	0	8.66	48.704	2.141	0	0	2.998
Rp.chr1.1704	6.89409	3.79536	0.0189365	unkown protein; probable salivary secreted peptide	-	-	16.817	0.691	2.311	2.362	39.514	5.71	0.631	0.539	0
Rp.chrX.0910	1.73731	3.84706	0.0306377	Casein kinase 2 alpha 1	KOG0593: Predicted protein kinase KKIAMRE; KOG0594: Protein kinase PCTAIRE and related kinases; KOG0600: Cdc2-related protein kinase; KOG0658: Glycogen synthase kinase-3; KOG0660: Mitogen-activated protein kinase; KOG0664: Nemo-like MAPK-related serine/threonine protein kinase; KOG0668: Casein kinase II, alpha subunit; KOG4717: Serine/threonine protein kinase	GO:0004674: protein serine/threonine kinase activity; GO:0005524: ATP binding; GO:0006468: protein phosphorylation	1.345	1.382	3.081	6.299	0.919	7.138	0	0	0
Rp.chr4.1660	2.22411	3.91575	0.0276274	glutathione S-transferase	-	-	0.673	0.691	8.474	1.575	5.514	5.71	0	0	0
Rp.chr5.1535	4.96322	3.9411	0.0392387	glycine-rich cell wall structural protein-like	-	GO:0005214: structural constituent of chitin-based cuticle; GO:0005576: extracellular region; GO:0007275: multicellular organism development; GO:0010171: body morphogenesis; GO:0031012: extracellular matrix; GO:0040003: chitin-based cuticle development	20.853	0.691	0	4.724	2.757	19.273	0.631	0	0
Rp.chr3.0254	41.7415	3.94791	0.00300062	-	-	GO:0005576: extracellular region; GO:0006869: lipid transport; GO:0008289: lipid binding	77.36	6.221	77.807	55.112	146.111	68.525	0.631	0	10.192
Rp.chr1.2587	3.24589	3.96101	0.0185199				0	1.869	1.541	3.936	22.011	2.649	1.263	0.001	0.001
Rp.chr2.0307	1.91801	4.00615	0.0415815				4.036	0.691	0	4.724	10.108	0.714	0	0	0
Rp.chr2.0135	2.51563	4.03411	0.00886269	-	-	-	4.036	5.53	2.311	6.299	3.676	6.424	0	0	0
Rp.chr1.2553	12.1688	4.18181	0.000229141	putative ammonium transporter 1	KOG0682: Ammonia permease	GO:0008519: ammonium transmembrane transporter activity; GO:0016020: membrane; GO:0072488: ammonium transmembrane transport	12.431	13.597	2.505	31.833	58.788	8.908	0	2.084	1.445
Rp.chr1.2768	71.0975	4.24887	0.0246083				350.472	10.368	1.541	77.157	295.898	4.997	0.631	1.078	10.192
Rp.chr4.2090	2.09705	4.27693	0.0244834	-	-	GO:0003677: DNA binding	0	2.074	2.311	0.787	12.865	3.569	0	0	0
Rp.chr3.2478	3455.25	4.32147	7.70302e-54	unknown secreted protein; uncharacterized protein LOC106685659	-	-	6041.44	5469.55	10280.5	5291.53	6592.46	4417.75	196.385	121.82	148.082
Rp.chr3.0256	97.8591	4.39036	4.95193e-05	uncharacterized protein LOC106683993; venom protein family 12 protein 1b	-	GO:0005576: extracellular region; GO:0006869: lipid transport; GO:0008289: lipid binding	298.675	38.017	63.94	110.224	254.546	233.415	3.789	0.539	13.189
Rp.chr1.3206	5.85879	4.41943	0.0147544	lipase	-	GO:0006629: lipid metabolic process; GO:0052689: carboxylic ester hydrolase activity	16.145	2.765	1.541	9.448	32.163	0	0	0	0.6
Rp.chr5.2033	15.4707	4.48805	0.0252164	-	-	-	0	0	0	30.705	125.894	2.141	2.526	0.539	0
Rp.chr1.3189	2.30982	4.50615	0.0128845	PiggyBac transposable element-derived protein 3	-	-	0	3.456	0	7.873	4.595	8.566	0	0	0
Rp.chr5.2279	2.08476	4.5166	0.0437431	alpha-tocopherol transfer protein-like	-	-	0	0	0	3.149	18.379	0.714	0	0	0
Rp.chr2.0151	433.162	4.5264	0.0158118	unnamed protein product; hypothetical protein GE061_01935	-	-	1368.26	62.209	1.541	356.653	2615.3	46.397	8.84	9.702	61.151
Rp.chr4.2319	171.071	4.52902	0.0130903	trialysin 2	-	-	272.469	9.677	1.541	108.765	1316.21	21.414	2.526	7.007	27.977
Rp.chr1.0857	7.81409	4.56646	0.00833874				0.075	0.691	0	7.361	69.599	1.428	0	0	1.637
Rp.chr1.2262	244.961	4.60428	0.0153631				1023.16	28.34	3.081	207.063	1250.67	24.269	1.894	5.39	29.976
Rp.chr2.0953	62.051	4.62711	0.0377495	hypothetical protein GE061_15559; venom protein family 2 protein 3	-	-	195.753	9.677	3.852	42.515	378.602	6.424	0	0	11.391
Rp.chr1.3861	24.111	4.67132	0.036854	carboxypeptidase B-like	KOG2650: Zinc carboxypeptidase	GO:0004181: metallocarboxypeptidase activity; GO:0005576: extracellular region; GO:0005615: extracellular space; GO:0006508: proteolysis; GO:0008270: zinc ion binding	113.685	2.074	0	13.384	118.543	0.714	0.631	0.539	0.6
Rp.chr1.3864	57.91	4.67206	0.0250165	carboxypeptidase B-like	KOG2650: Zinc carboxypeptidase	GO:0004181: metallocarboxypeptidase activity; GO:0005576: extracellular region; GO:0005615: extracellular space; GO:0006508: proteolysis; GO:0008270: zinc ion binding	223.334	8.986	0.77	50.388	311.52	4.997	1.263	0	7.794
Rp.chr5.2305	39.9037	4.68252	0.0241659	venom s1 protease 15	-	GO:0004252: serine-type endopeptidase activity; GO:0006508: proteolysis	108.976	3.456	0	34.642	259.14	3.569	0.631	1.078	4.796
Rp.chr5.1867	6.15919	4.71037	0.00363602				8.745	0.691	5.393	12.597	1.838	32.121	0	0	0.6
Rp.chr4.1865	26.7555	4.71963	0.0368706	hexamerin	-	-	135.884	0	10.785	14.172	65.245	47.111	3.157	0	0
Rp.chr1.0580	7.0396	4.73591	0.0209447				21.526	0.691	0	2.362	45.947	1.428	0	0	1.199
Rp.chr4.2322	134.478	4.85551	0.0203146	trialysin 1	-	-	154.719	8.295	0	69.284	1111	19.273	1.894	2.156	21.583
Rp.chr1.0596	55.8979	4.91518	0.0227639				117.048	1.382	0.77	30.705	412.603	7.138	0	1.617	7.194
Rp.chr4.2525	14.8733	4.92613	2.8744e-05	yellow-e isoform X1; protein yellow-like	-	GO:0007275: multicellular organism development; GO:0042335: cuticle development; GO:0042438: melanin biosynthetic process; GO:0048067: cuticle pigmentation	11.436	13.824	27.733	20.47	51.461	32.835	0	0.539	0.6
Rp.chr1.3922	3.42902	4.99777	0.000996532				1.345	3.456	2.311	7.873	5.514	16.418	0	0	0
Rp.chr4.1618	385.067	5.05722	0.00481976				654.529	25.575	3.081	325.947	2892.82	52.108	9.472	8.085	43.166
Rp.chr4.0324	32.7657	5.15602	0.011759	venom serine protease-like	-	GO:0004252: serine-type endopeptidase activity; GO:0006508: proteolysis	103.595	4.147	0.77	35.429	195.734	2.141	0.631	0	2.998
Rp.chr4.2062	166.096	5.43527	0.00419411	uncharacterized protein LOC106684787	-	GO:0003676: nucleic acid binding; GO:0006309: apoptotic DNA fragmentation; GO:0006915: apoptotic process; GO:0016787: hydrolase activity; GO:0030262: apoptotic nuclear changes; GO:0046872: metal ion binding; GO:0097194: execution phase of apoptosis	436.577	10.368	0.77	136.992	1110.08	25.697	2.526	2.156	12.59
Rp.chr4.1821	122.459	5.47924	0.00873413	venom serine protease-like; trypsin precursor	-	GO:0004252: serine-type endopeptidase activity; GO:0006508: proteolysis	214.589	6.221	0	143.291	896.883	12.849	1.263	3.234	9.592
Rp.chr4.1616	182.701	5.5343	0.00276977				226.211	5.53	2.231	139.339	1484.91	22.842	2.526	2.156	17.386
Rp.chr2.2521	8.8397	5.59324	0.000186905	-	-	GO:0042302: structural constituent of cuticle	1.345	0	0	7.086	45.947	32.835	0.631	0	0
Rp.chr1.0582	329.692	5.6182	0.0056081				711.035	8.295	0.77	248.004	2396.59	43.542	3.157	2.695	28.178
Rp.chr1.0658	5.00009	5.63467	0.00402399	venom s1 protease 15	-	GO:0004252: serine-type endopeptidase activity; GO:0006508: proteolysis	4.709	0	0	3.937	38.595	3.569	0	0	0
Rp.chr3.0673	41.2338	5.73038	0.00311948				233.424	8.295	15.407	12.597	29.406	120.633	1.894	0	0
Rp.chr3.1641	449.024	5.8388	0.000930798	uncharacterized protein LOC106690302	-	-	686.818	16.589	7.704	399.955	3472.67	71.381	5.052	5.929	31.175
Rp.chr4.2317	74.9674	6.21957	0.0135066	trialysin 2	-	-	158.755	1.382	0	44.877	566.066	5.71	0	1.078	4.197
Rp.chr1.4289	30.198	6.34129	0.0156416	venom serine protease-like	KOG3627: Trypsin	GO:0004252: serine-type endopeptidase activity; GO:0006508: proteolysis	53.143	1.382	0	49.601	214.113	2.141	0	0	2.398
Rp.chr4.0180	24.7126	6.54628	0.00548562	venom serine protease-like	-	GO:0004252: serine-type endopeptidase activity; GO:0006508: proteolysis	81.396	2.765	0.77	11.81	158.976	2.141	0	0	1.199
Rp.chr4.1864	283.989	10.2932	1.07606e-07	hexamerin	-	-	1539.79	47.002	243.435	128.332	294.979	697.389	0	0	0
Rp.chr2.1926	946.018	11.7357	1.50695e-08	vitellogenin	-	GO:0005319: lipid transporter activity; GO:0005576: extracellular region; GO:0006869: lipid transport	6119.48	247.453	438.336	270.048	426.387	2284.18	0	0	0

## Sheet: G-bean vs G-leaf
Information of Differentially expressed genes (DEGs) in different comparisons
	baseMean	log2FoldChange	pvalue	Annotation	KEGG	GO	G-bean-1	G-bean-2	G-bean-3	G-pod-1	G-pod-2	G-pod-3	G-leave-1	G-leave-2	G-leave-3
Rp.chr1.0273	347.712	-7.68946	0.00750416				0	0	0	542.49	3005.28	45.625	0	1.22	64.38
Rp.chr1.4000	171.238	-7.46981	3.34727e-05				0	0	3.081	345.63	1008.08	20.7	17.681	31.803	239.209
Rp.chr1.2007	7.69312	-7.35393	0.0469139	uncharacterized protein LOC112211017, partial; hypothetical protein AVEN_240663_1	-	-	0	0	0	0	0	0	46.097	2.156	1.199
Rp.chr1.2953	35.6906	-7.21724	0.000963183				0	0	0	49.601	251.789	3.569	1.894	3.234	41.367
Rp.chr1.4167	53.2455	-6.7494	0.000555929	putative secreted salivary protein precursor	-	-	0	0	0.77	86.604	367.575	9.279	6.315	3.234	55.756
Rp.chr2.1297	6.38789	-6.73862	0.000412996	Transposon Tf2-9 polyprotein	-	-	0.106	0.021	0.058	17.886	0.009	0.017	20.138	6.316	4.917
Rp.chr1.0863	39.0851	-6.71262	0.000322343				0	0	1.541	68.496	162.652	2.855	7.578	9.702	97.123
Rp.chr1.0865	17.9302	-6.70548	0.00230984				0	0.691	0	29.918	62.488	0	3.157	7.007	52.158
Rp.chr1.0517	553.433	-6.51315	7.65606e-06	-	-	GO:0003677: DNA binding; GO:0003700: DNA-binding transcription factor activity	2.018	4.147	3.081	766.843	4294.2	77.091	28.416	37.193	386.692
Rp.chr3.0127	27.6873	-6.50427	0.000810928				0	0	0	65.347	187.463	2.855	3.157	4.851	19.185
Rp.chr1.2008	8.35909	-6.46522	9.21302e-05	putative RNA-directed DNA polymerase from transposon X-element	-	-	0	0.691	0	0	0.919	1.428	45.465	3.773	1.799
Rp.chr1.0866	22.1714	-6.36814	0.000745982				0	0	1.541	33.067	56.974	1.428	3.789	9.702	75.54
Rp.chr1.3998	60.7817	-6.29517	0.000302035				0.673	0	0.77	144.078	361.143	9.279	5.052	8.085	76.139
Rp.chr5.0402	6.65154	-6.16704	1.52024e-05	synaptic vesicle protein	KOG0253: Synaptic vesicle transporter SV2 (major facilitator superfamily)	GO:0016021: integral component of membrane; GO:0022857: transmembrane transporter activity; GO:0055085: transmembrane transport	0.673	0	0	0	0	0	21.47	7.007	12.59
Rp.chr1.0277	483.62	-6.15691	2.22504e-05				2.691	2.765	2.311	695.197	3842.08	74.95	17.049	32.881	267.987
Rp.chr5.1509	3.27398	-6.06077	0.000995659	solute carrier organic anion transporter family member 2A1	KOG3626: Organic anion transporter	GO:0005622: intracellular; GO:0005623: cell; GO:0005886: plasma membrane; GO:0005887: integral component of plasma membrane; GO:0015347: sodium-independent organic anion transmembrane transporter activity; GO:0043229: intracellular organelle; GO:0043252: sodium-independent organic anion transport; GO:0071944: cell periphery; GO:0098656: anion transmembrane transport	0	0	0	1.575	0	0	14.524	1.078	3.597
Rp.chr2.2192	19.9085	-6.0574	0.00339007				0	0	0.77	72.66	76.183	6.584	0	27.313	5.995
Rp.chr1.0270	141.112	-6.04973	0.0027038				0	0	2.311	188.955	1167.97	19.273	2.526	4.851	65.348
Rp.chr4.0677	36.243	-5.93796	0.0149382	farnesol dehydrogenase-like	KOG1205: Predicted dehydrogenase; KOG1207: Diacetyl reductase/L-xylulose reductase	-	0	1.382	0.77	0	0.919	238.411	3.789	35.037	17.986
Rp.chr1.4166	69.924	-5.9061	0.000485834				1.345	0	1.541	163.761	423.63	4.997	9.472	8.624	82.734
Rp.chr1.0871	4.1992	-5.89134	0.00150746				0	0	0	6.299	10.108	0	1.263	1.617	14.988
Rp.chr1.0862	5.95412	-5.87684	0.000765995				0	0	0	9.448	24.811	1.428	1.894	1.078	14.988
Rp.chr1.1539	9.57755	-5.86398	4.34396e-05	UPF0389 protein CG9231	-	-	0	0.691	0	15.746	16.541	11.421	2.526	21.022	5.995
Rp.chr2.2194	20.0892	-5.7273	0.00663244				0	1.382	0	89.754	81.785	2.855	0	19.405	7.794
Rp.chr2.0478	3.54492	-5.7156	0.00794963	L-lactate dehydrogenase C chain-like	KOG1494: NAD-dependent malate dehydrogenase; KOG1495: Lactate dehydrogenase	GO:0001666: response to hypoxia; GO:0004459: L-lactate dehydrogenase activity; GO:0005622: intracellular; GO:0005623: cell; GO:0005737: cytoplasm; GO:0005739: mitochondrion; GO:0005759: mitochondrial matrix; GO:0005829: cytosol; GO:0006096: glycolytic process; GO:0006754: ATP biosynthetic process; GO:0007275: multicellular organism development; GO:0007520: myoblast fusion; GO:0007525: somatic mus…	0	0	0	0.787	0	8.566	0	8.624	4.796
Rp.chr1.0276	1436.39	-5.66975	9.12035e-05	-	-	-	33.635	6.912	18.489	1835.23	10337.1	185.59	85.879	142.303	1526.38
Rp.chr1.4142	28.2315	-5.66051	0.00760513				0	0	0	55.112	220.545	2.141	0.631	2.695	11.391
Rp.chr1.0693	2.53481	-5.56174	0.00392681	organic cation transporter protein-like	-	GO:0005623: cell; GO:0005886: plasma membrane; GO:0005887: integral component of plasma membrane; GO:0008514: organic anion transmembrane transporter activity; GO:0015711: organic anion transport; GO:0071944: cell periphery; GO:0098656: anion transmembrane transport	0	0	0	3.149	0.919	0	11.998	1.078	1.199
Rp.chr1.0275	966.791	-5.47154	0.000110781				12.781	9.677	16.178	1231.81	7271.24	140.913	44.202	64.62	867.611
Rp.chr1.0870	18.1211	-5.45035	0.00521974				0	0	1.541	54.325	65.245	2.141	0.631	4.312	42.566
Rp.chr5.2144	8.26849	-5.27784	0.000664143	Putative serine protease persephone-like	KOG3627: Trypsin	GO:0004252: serine-type endopeptidase activity; GO:0006508: proteolysis	0	0	0.77	4.724	11.027	29.266	0.631	10.241	9.592
Rp.chr4.0704	54.602	-5.24616	0.000221139	uncharacterized protein LOC106669492	-	GO:0007618: mating; GO:0019953: sexual reproduction; GO:0032504: multicellular organism reproduction; GO:0045434: negative regulation of female receptivity, post-mating	4.036	0.691	5.393	4.724	35.839	154.896	10.735	128.827	41.967
Rp.chr4.2119	73.2134	-5.24464	0.00269711	-	-	GO:0005515: protein binding	0.673	0	3.852	125.183	480.604	4.283	5.683	11.32	87.53
Rp.chr1.3899	2.73912	-5.14698	0.0109466				0	0	0	2.064	7.557	1.428	0	7.887	0.6
Rp.chr1.0508	99.9768	-5.13891	0.00369235				1.345	0	4.622	171.634	695.636	7.852	5.683	8.085	103.717
Rp.chr5.2145	7.60843	-5.1134	0.00105338	Putative serine protease persephone-like	-	GO:0004252: serine-type endopeptidase activity; GO:0006508: proteolysis	0	0	2.311	7.086	5.514	4.283	0	24.795	6.595
Rp.chr1.0134	1.61762	-4.89652	0.0254317	cuticle protein, putative, partial	-	GO:0042302: structural constituent of cuticle	0	0	0	3.149	0	0	0.631	1.078	7.194
Rp.chr3.2809	1.42218	-4.83147	0.0149859	probable cytochrome P450 6a14	KOG0158: Cytochrome P450 CYP3/CYP5/CYP6/CYP9 subfamilies	GO:0005506: iron ion binding; GO:0016705: oxidoreductase activity, acting on paired donors, with incorporation or reduction of molecular oxygen; GO:0020037: heme binding; GO:0055114: oxidation-reduction process	0	0	0	0.787	0	0	2.526	2.695	2.398
Rp.chr1.4144	21.0074	-4.7966	0.00889642				1.345	0	2.311	66.134	87.299	1.428	0.631	3.773	41.967
Rp.chr4.1187	1.37661	-4.79133	0.0159659	-	-	-	0	0	0	0.787	0	0	2.526	2.156	2.998
Rp.chr3.0674	13.4758	-4.64604	0.000128904				2.691	2.074	0	1.575	17.46	2.855	32.205	28.568	1.799
Rp.chr1.0363	19.8795	-4.59794	2.34778e-06	rabankyrin-5	-	GO:0005515: protein binding	0.673	1.382	3.852	23.619	18.379	30.694	6.946	50.129	10.791
Rp.chr1.0883	42.7562	-4.5471	2.67546e-08	mucin-17-like isoform X2	-	GO:0005515: protein binding	6.054	4.147	7.704	28.343	6.433	22.128	7.578	99.72	104.317
Rp.chr2.0791	53.8881	-4.46577	0.0288473				2.691	0	0	53.537	437.414	9.279	0.631	3.234	35.971
Rp.chr1.4012	3.24106	-4.41714	0.00833131	-	-	-	1.345	0	0	7.873	0.919	3.569	1.263	7.546	1.799
Rp.chr1.0175	4.66757	-4.34071	0.032335				0	0	0	3.149	35.839	0	0.631	1.078	3.597
Rp.chr1.0378	154.877	-4.3239	1.53457e-16	rabankyrin-5 isoform X2	-	GO:0005622: intracellular; GO:0005623: cell; GO:0005737: cytoplasm; GO:0005769: early endosome; GO:0006897: endocytosis; GO:0010008: endosome membrane; GO:0012505: endomembrane system; GO:0017137: Rab GTPase binding; GO:0034058: endosomal vesicle fusion; GO:0042147: retrograde transport, endosome to Golgi; GO:0043231: intracellular membrane-bounded organelle; GO:0044354: macropinosome; GO:0048549…	16.145	17.971	28.503	355.078	96.488	55.677	154.708	269.513	206.236
Rp.chr1.0139	2.10733	-4.31526	0.0146523	cuticle protein, putative	-	GO:0042302: structural constituent of cuticle	0	0	0.77	0	1.838	0	1.894	4.312	5.396
Rp.chr1.0138	3.90849	-4.31024	0.00351444	cuticle protein, putative, partial	-	GO:0042302: structural constituent of cuticle	0	0	2.311	3.937	0	0.714	4.42	3.773	13.189
Rp.chr4.2242	1.97811	-4.30555	0.020057	invertebrate-type lysozyme 3-like	-	GO:0003796: lysozyme activity; GO:0005576: extracellular region; GO:0005615: extracellular space; GO:0050829: defense response to Gram-negative bacterium	0	0	0	1.575	4.595	3.569	1.894	0	4.197
Rp.chr4.0600	2.54557	-4.30275	0.0155315	odorant receptor	-	GO:0004984: olfactory receptor activity; GO:0005549: odorant binding; GO:0007608: sensory perception of smell; GO:0016020: membrane	0	0	0	7.086	7.352	4.283	0.631	0	5.396
Rp.chr1.4345	2.70411	-4.24074	0.0113415				0.673	0	0	1.575	5.514	0.714	1.263	6.468	2.998
Rp.chr5.0387	1.0596	-4.20872	0.0448393	uncharacterized protein LOC107436112; hypothetical protein AVEN_166998_1	-	GO:0000166: nucleotide binding; GO:0003677: DNA binding; GO:0003887: DNA-directed DNA polymerase activity; GO:0006260: DNA replication	0	0	0	0.787	0.919	0	0.631	3.234	1.199
Rp.chr2.3269	37.8052	-4.20347	1.19974e-09	uncharacterized protein LOC112210405; secreted venom protein family 5 protein	-	-	0.673	6.221	9.244	80.306	45.947	12.135	26.521	54.442	67.147
Rp.chr1.2748	4.98115	-4.17672	0.00135197	selenium-binding protein 1 isoform X1; methanethiol oxidase isoform X1	KOG0918: Selenium-binding protein	GO:0008430: selenium binding	0	0	1.541	6.299	4.595	7.138	3.789	8.624	4.796
Rp.chr1.0274	403.597	-4.12654	0.00449157	-	-	-	21.526	2.765	6.109	565.643	3111.45	61.387	16.973	42.529	255.891
Rp.chr1.0269	4.2243	-4.08413	0.0333907				0	0	0	7.873	28.487	0.714	0	1.078	4.197
Rp.chr5.0215	5.10304	-4.07696	0.00206386	-	-	GO:0005576: extracellular region; GO:0007275: multicellular organism development; GO:0008010: structural constituent of chitin-based larval cuticle; GO:0031012: extracellular matrix; GO:0040003: chitin-based cuticle development	0.673	1.382	0	5.511	10.108	5.71	11.998	2.156	3.597
Rp.chr2.2193	18.2299	-4.03112	0.00113108				0.673	1.382	3.081	36.216	74.434	7.852	1.894	32.881	1.799
Rp.chr5.1004	17.1625	-3.98833	9.55118e-07	uncharacterized protein LOC106680837	-	-	2.691	4.147	1.541	18.108	4.595	22.128	8.84	24.256	40.768
Rp.chr5.1643	12.9422	-3.93275	1.56711e-06	metal transporter CNNM4-like isoform X2	KOG2118: Predicted membrane protein, contains two CBS domains	-	4.036	2.074	1.541	9.448	7.352	4.283	36.625	4.851	25.18
Rp.chrX.1359	3.32876	-3.90905	0.00647675	jerky protein homolog-like	-	GO:0003677: DNA binding	1.345	0	0.77	4.724	1.838	0	9.472	2.695	3.597
Rp.chr3.1296	8.73442	-3.86926	0.00533784				1.345	2.765	0	5.511	25.73	4.997	0	5.929	24.58
Rp.chr1.0136	15.7467	-3.82906	6.90978e-07	cuticle protein, putative, partial	-	GO:0042302: structural constituent of cuticle	4.036	5.53	2.311	0	0	2.855	26.521	11.859	53.357
Rp.chr4.2595	2.43195	-3.8048	0.0190714	malate dehydrogenase, mitochondrial-like	KOG1494: NAD-dependent malate dehydrogenase	GO:0005975: carbohydrate metabolic process; GO:0006099: tricarboxylic acid cycle; GO:0006108: malate metabolic process; GO:0030060: L-malate dehydrogenase activity; GO:0055114: oxidation-reduction process	0.673	0	0	3.149	1.838	6.424	3.789	0.539	2.998
Rp.chr1.1030	1.43096	-3.79059	0.0453703	juvenile hormone acid O-methyltransferase-like isoform X3	-	GO:0005622: intracellular; GO:0005623: cell; GO:0005737: cytoplasm; GO:0006718: juvenile hormone biosynthetic process; GO:0007618: mating; GO:0007619: courtship behavior; GO:0008049: male courtship behavior; GO:0019010: farnesoic acid O-methyltransferase activity; GO:0019953: sexual reproduction; GO:0032259: methylation; GO:0032504: multicellular organism reproduction; GO:0035049: juvenile hormon…	0	1.382	0	0	0.919	0	2.526	1.078	4.197
Rp.chr1.2763	5.32641	-3.79054	0.0289667				0	0	0	10.235	36.758	2.855	0.631	0.539	2.398
Rp.chr3.0647	9.79755	-3.75495	0.00311552	hypothetical protein GE061_16415; unnamed protein product, partial; venom glycine-rich peptide Pp23a	-	-	2.018	0	0	35.429	36.758	8.566	2.526	6.468	5.396
Rp.chr1.3745	3.50966	-3.67441	0.0141217	sodium-coupled monocarboxylate transporter 2-like	KOG2349: Na+:iodide/myo-inositol/multivitamin symporters	GO:0016020: membrane; GO:0022857: transmembrane transporter activity; GO:0055085: transmembrane transport	0.673	2.074	0	0	0	0	10.103	7.546	1.199
Rp.chrX.0504	2.05411	-3.62132	0.0262743	PREDICTED: bone morphogenetic protein 4	KOG3900: Transforming growth factor beta, bone morphogenetic protein and related proteins	GO:0005125: cytokine activity; GO:0005160: transforming growth factor beta receptor binding; GO:0005615: extracellular space; GO:0007154: cell communication; GO:0007179: transforming growth factor beta receptor signaling pathway; GO:0008083: growth factor activity; GO:0010469: regulation of signaling receptor activity; GO:0010862: positive regulation of pathway-restricted SMAD protein phosphoryla…	1.345	0	0	3.149	2.757	2.855	3.789	1.078	2.398
Rp.chr4.2414	2.42974	-3.61285	0.0168453	synaptic vesicle protein	-	GO:0005623: cell; GO:0005886: plasma membrane; GO:0005887: integral component of plasma membrane; GO:0008514: organic anion transmembrane transporter activity; GO:0015711: organic anion transport; GO:0071944: cell periphery; GO:0098656: anion transmembrane transport	0	1.382	0.77	2.362	0.919	0	6.315	1.078	5.995
Rp.chr1.0132	2.46989	-3.61232	0.0213296	cuticle protein, putative, partial	-	GO:0042302: structural constituent of cuticle	0	0	1.541	2.362	0	0.714	2.526	2.156	7.794
Rp.chr1.0154	16.5043	-3.58477	0.0424743	cuticle protein 21-like	-	GO:0042302: structural constituent of cuticle	2.018	9.677	0	34.41	11.946	0	34.73	1.617	39.516
Rp.chr3.2033	6.68055	-3.53032	0.000293224	phosphoserine aminotransferase	KOG2790: Phosphoserine aminotransferase	GO:0004648: O-phospho-L-serine:2-oxoglutarate aminotransferase activity; GO:0005622: intracellular; GO:0005623: cell; GO:0005737: cytoplasm; GO:0006564: L-serine biosynthetic process	0.673	3.456	0	7.873	9.189	8.566	6.946	6.468	11.391
Rp.scaffold.242	7.118	-3.51259	0.000625431	major heat shock 70 kDa protein Ba-like	KOG0100: Molecular chaperones GRP78/BiP/KAR2, HSP70 superfamily; KOG0101: Molecular chaperones HSP70/HSC70, HSP70 superfamily; KOG0102: Molecular chaperones mortalin/PBP74/GRP75, HSP70 superfamily; KOG0103: Molecular chaperones HSP105/HSP110/SSE1, HSP70 superfamily; KOG0104: Molecular chaperones GRP170/SIL1, HSP70 superfamily	GO:0005622: intracellular; GO:0005623: cell; GO:0005737: cytoplasm; GO:0005739: mitochondrion; GO:0006457: protein folding; GO:0008340: determination of adult lifespan; GO:0010259: multicellular organism aging; GO:0042594: response to starvation; GO:0051082: unfolded protein binding	1.345	1.382	1.541	9.448	3.676	17.131	8.84	5.39	9.592
Rp.chr1.0098	1.4263	-3.42882	0.0499478	DNA transposase THAP9	-	GO:0004803: transposase activity; GO:0006313: transposition, DNA-mediated	0	0.691	0	2.362	0.919	1.428	1.263	1.617	2.998
Rp.chr2.2549	46.851	-3.40598	1.27633e-05	uncharacterized protein LOC112210405; secreted venom protein family 5 protein	-	-	19.508	4.147	4.622	123.608	42.271	28.552	15.155	93.791	47.362
Rp.chr2.2638	2.83478	-3.38857	0.0339726	uncharacterized protein LOC107436112; hypothetical protein AGLY_017770	-	GO:0003676: nucleic acid binding	0.673	1.382	0	10.235	0	1.428	3.157	3.234	5.396
Rp.chr2.1370	3.68241	-3.37346	0.0135763	-	-	-	2.018	0	0	6.299	7.352	4.997	5.683	2.695	2.398
Rp.chr1.0278	292.569	-3.33632	0.00961166				10.763	21.428	10.015	341.694	2277.13	57.818	22.733	21.561	187.051
Rp.chrX.1357	6.46512	-3.31659	0.015613	Transposable element Tcb2 transposase, partial	-	-	0.673	3.456	0	21.257	5.514	4.997	0.631	15.632	1.199
Rp.chr2.3126	2.77844	-3.31051	0.0205948	peptidoglycan-recognition protein S2-like protein	-	GO:0008270: zinc ion binding; GO:0008745: N-acetylmuramoyl-L-alanine amidase activity; GO:0009253: peptidoglycan catabolic process	1.345	0.691	0	4.724	3.676	0.714	1.894	4.851	2.998
Rp.chr1.2588	5.08715	-3.28343	0.0187257				0.673	0	0.77	3.937	21.136	7.852	4.42	4.312	2.398
Rp.chr4.0015	4.8639	-3.27344	0.00511637	solute carrier organic anion transporter family member 5A1	KOG3626: Organic anion transporter	GO:0005515: protein binding; GO:0005623: cell; GO:0005886: plasma membrane; GO:0005887: integral component of plasma membrane; GO:0007588: excretion; GO:0009636: response to toxic substance; GO:0015347: sodium-independent organic anion transmembrane transporter activity; GO:0016323: basolateral plasma membrane; GO:0043252: sodium-independent organic anion transport; GO:0071944: cell periphery; GO…	3.363	0.691	0.77	2.362	0.919	0	16.418	1.078	9.592
Rp.chr3.2002	300.514	-3.25373	0.00424854	uncharacterized protein LOC106689976	-	-	46.416	31.796	57.777	256.664	548.606	960.07	10.103	414.511	198.442
Rp.chr5.2327	15.0018	-3.21376	1.16134e-05	sonic hedgehog protein A	-	GO:0007267: cell-cell signaling	8.745	0.691	4.622	4.724	2.757	7.138	13.261	24.795	35.971
Rp.chr3.0111	5.74887	-3.19429	0.0012025	-	-	GO:0005515: protein binding	1.345	2.765	0.77	7.086	6.433	2.855	3.157	10.241	9.592
Rp.chr2.0730	11.569	-3.1022	0.00528749	-	-	GO:0042302: structural constituent of cuticle	2.691	3.456	1.541	2.362	9.189	35.69	5.052	21.561	5.995
Rp.chr2.1197	49.6915	-3.00593	8.2161e-13				14.799	26.266	10.015	37.791	40.433	36.404	44.834	70.073	95.324
Rp.chr5.1213	66.1104	-2.99292	8.99892e-16	enhancer of split mbeta protein-like	KOG4304: Transcriptional repressors of the hairy/E(spl) family (contains HLH)	GO:0000122: negative regulation of transcription by RNA polymerase II; GO:0001227: DNA-binding transcription repressor activity, RNA polymerase II-specific; GO:0001745: compound eye morphogenesis; GO:0002052: positive regulation of neuroblast proliferation; GO:0005622: intracellular; GO:0005623: cell; GO:0005634: nucleus; GO:0007275: multicellular organism development; GO:0007399: nervous system …	30.271	13.824	26.192	45.664	45.028	35.69	70.724	101.876	116.907
Rp.chr4.0359	9.12361	-2.93413	0.0185921	defensin	-	GO:0005576: extracellular region; GO:0005615: extracellular space; GO:0019731: antibacterial humoral response; GO:0045087: innate immune response; GO:0050829: defense response to Gram-negative bacterium; GO:0050830: defense response to Gram-positive bacterium	2.691	0	0	25.981	16.541	28.552	0	5.929	5.995
Rp.chr5.2489	2.51516	-2.92768	0.0286411				2.018	1.382	0	1.575	0	1.428	3.157	4.312	4.796
Rp.chr2.0916	11.8539	-2.91073	0.0173739	-	-	-	2.018	1.382	1.541	17.321	67.082	4.283	3.157	0.539	16.787
Rp.chr4.2584	3.10513	-2.88821	0.0260798	odorant receptor	-	GO:0004984: olfactory receptor activity; GO:0005549: odorant binding; GO:0007608: sensory perception of smell; GO:0016020: membrane	0	2.074	0.77	6.299	0.919	4.283	1.894	5.39	4.197
Rp.chrX.0310	5.86645	-2.84572	0.00776471	transient receptor potential channel pyrexia-like isoform X1	-	GO:0005515: protein binding	2.691	2.765	1.541	2.362	0	1.428	1.263	10.241	18.585
Rp.chr3.0112	16.5262	-2.83545	4.03392e-06				6.727	6.221	7.704	12.597	7.352	2.855	17.049	15.632	46.763
Rp.chr2.0862	27.9651	-2.80254	2.45372e-05	uncharacterized protein LOC106682480; venom protein family 5 protein 2	-	-	12.781	5.53	9.244	36.216	27.568	28.552	9.472	23.717	73.142
Rp.chr5.2328	49.2454	-2.76707	9.12097e-06	sonic hedgehog protein A	KOG3638: Sonic hedgehog and related proteins	GO:0001745: compound eye morphogenesis; GO:0001746: Bolwig's organ morphogenesis; GO:0002065: columnar/cuboidal epithelial cell differentiation; GO:0002168: instar larval development; GO:0002385: mucosal immune response; GO:0003007: heart morphogenesis; GO:0003399: cytoneme morphogenesis; GO:0005113: patched binding; GO:0005119: smoothened binding; GO:0005576: extracellular region; GO:0005615: ex…	26.908	11.059	23.111	51.175	8.27	28.552	33.468	57.137	133.694
Rp.chr1.2377	4.02906	-2.7645	0.0298583	uncharacterized protein LOC111875102	-	-	2.691	0.691	0	3.149	0.919	9.279	6.315	2.156	7.194
Rp.chr1.4056	3.24848	-2.75618	0.0388018	hypothetical protein GE061_12211	-	GO:0005198: structural molecule activity	1.345	0	3.081	3.149	0.919	2.141	3.157	9.163	0.6
Rp.chr2.0134	4.85769	-2.74411	0.0294269	uncharacterized protein K02A2.6-like	-	GO:0003676: nucleic acid binding; GO:0015074: DNA integration	1.345	0	1.541	11.81	3.676	14.276	1.894	5.929	2.398
Rp.chr4.1100	7.23845	-2.73657	0.00191939	ras-GEF domain-containing family member 1B, partial	KOG3541: Predicted guanine nucleotide exchange factor	GO:0005088: Ras guanyl-nucleotide exchange factor activity; GO:0007264: small GTPase mediated signal transduction; GO:0046579: positive regulation of Ras protein signal transduction; GO:0065009: regulation of molecular function	3.363	3.456	0.77	8.66	13.784	5.71	6.315	4.312	14.988
Rp.chr3.2849	56.8877	-2.70785	0.0422657	RecName: Full=Probable antibacterial peptide; Flags: Precursor; antimicrobial peptide Hemiptericin	-	-	13.454	11.059	15.407	68.496	246.275	24.269	0.631	92.173	26.379
Rp.chr4.0242	4.10209	-2.67175	0.0324133	uncharacterized protein LOC106681029	-	-	0	1.382	3.081	1.575	2.757	10.707	3.157	3.773	5.995
Rp.chr5.0120	36.9746	-2.65645	0.0444142	venom carboxylesterase-6-like	KOG1516: Carboxylesterase and related proteins; KOG4389: Acetylcholinesterase/Butyrylcholinesterase	GO:0052689: carboxylic ester hydrolase activity	9.418	0	21.57	52.75	92.813	39.973	4.42	56.598	34.772
Rp.chr3.2904	6.20179	-2.62687	0.0023112				3.363	6.221	0.77	1.575	0	0	12.629	7.546	10.791
Rp.chr2.0983	16.9343	-2.61378	0.00350185	odorant binding protein 47, partial	-	GO:0005549: odorant binding	4.036	15.898	0.77	14.959	21.136	12.135	5.052	38.81	15.588
Rp.chr4.2361	7.68444	-2.60594	0.00478338	sodium-coupled monocarboxylate transporter 1-like	KOG2349: Na+:iodide/myo-inositol/multivitamin symporters	GO:0016020: membrane; GO:0022857: transmembrane transporter activity; GO:0055085: transmembrane transport	2.691	0.691	8.474	0.787	0.919	2.141	18.944	14.015	4.197
Rp.chr2.3324	5.89771	-2.59584	0.00879334	PREDICTED: cathepsin L-like	-	GO:0006508: proteolysis; GO:0008234: cysteine-type peptidase activity	0	5.53	1.541	4.724	8.27	0.714	9.472	8.085	7.194
Rp.chr1.1226	78.2795	-2.56346	3.75402e-07	protein spaetzle isoform X2	-	GO:0000578: embryonic axis specification; GO:0002164: larval development; GO:0005121: Toll binding; GO:0005125: cytokine activity; GO:0005576: extracellular region; GO:0006935: chemotaxis; GO:0006965: positive regulation of biosynthetic process of antibacterial peptides active against Gram-positive bacteria; GO:0006967: positive regulation of antifungal peptide biosynthetic process; GO:0007154: c…	55.161	28.34	21.57	65.347	58.812	36.404	45.465	134.756	143.286
Rp.chr1.2819	16.7246	-2.54757	0.000355891	protein bric-a-brac 1-like isoform X2; hypothetical protein GE061_13110	-	-	7.4	6.912	6.933	11.81	7.352	25.697	8.209	23.717	31.175
Rp.chr2.3049	6.10539	-2.53688	0.00249946	uncharacterized protein BDFB_007250, partial	-	GO:0030246: carbohydrate binding; GO:0042060: wound healing; GO:0042246: tissue regeneration	3.363	2.074	2.311	10.235	6.433	6.424	8.84	7.007	4.796
Rp.scaffold.243	7.27551	-2.52254	0.00969929	major heat shock 70 kDa protein Ba-like	KOG0100: Molecular chaperones GRP78/BiP/KAR2, HSP70 superfamily; KOG0101: Molecular chaperones HSP70/HSC70, HSP70 superfamily; KOG0102: Molecular chaperones mortalin/PBP74/GRP75, HSP70 superfamily; KOG0103: Molecular chaperones HSP105/HSP110/SSE1, HSP70 superfamily; KOG0104: Molecular chaperones GRP170/SIL1, HSP70 superfamily	GO:0005622: intracellular; GO:0005623: cell; GO:0005737: cytoplasm; GO:0005739: mitochondrion; GO:0006457: protein folding; GO:0008340: determination of adult lifespan; GO:0010259: multicellular organism aging; GO:0042594: response to starvation; GO:0051082: unfolded protein binding	3.363	3.456	1.541	3.937	2.757	18.559	6.315	7.007	10.791
Rp.chr1.0156	20.3947	-2.51665	0.00142591	Cuticle Protein CPR RR-2	-	GO:0042302: structural constituent of cuticle	4.036	14.515	7.704	30.705	25.73	4.997	33.468	3.773	46.163
Rp.chr3.0190	52.1172	-2.51438	3.27004e-07	-	-	GO:0005515: protein binding	14.127	24.884	21.57	111.011	60.65	29.266	30.31	74.925	68.945
Rp.scaffold.256	7.94281	-2.51394	0.0280944				3.363	3.456	0.77	2.362	10.108	26.411	3.789	1.617	16.187
Rp.chr1.2557	27.8328	-2.50383	0.00398316	uncharacterized protein LOC106689129 isoform X1	-	-	28.926	4.147	5.393	18.896	3.676	27.125	13.892	56.059	43.765
Rp.chr3.1260	44.89	-2.45229	0.00526114	apolipoprotein D-like	KOG4824: Apolipoprotein D/Lipocalin	GO:0031409: pigment binding	10.09	6.221	6.933	22.832	44.109	238.411	11.366	36.654	14.389
Rp.chr4.2265	744.741	-2.43029	0.0122171	unknown secreted protein	-	-	182.972	326.942	368.233	326.735	1587.92	875.127	901.097	74.925	1629.5
Rp.chr3.1950	17.2913	-2.37538	2.25822e-05	cysteine rich secreted protein	-	-	4.709	12.442	5.393	31.493	22.055	12.135	24.627	18.866	14.389
Rp.chr5.1593	8.75598	-2.34544	0.00100806	uncharacterized protein LOC106680975	KOG3762: Predicted transporter	-	4.709	3.456	6.933	2.362	6.433	2.141	10.103	10.781	18.585
Rp.chr2.1605	3.69344	-2.25148	0.0283851	ras-related and estrogen-regulated growth inhibitor	KOG0079: GTP-binding protein H-ray, small G protein superfamily; KOG0098: GTPase Rab2, small G protein superfamily; KOG0395: Ras-related GTPase; KOG4252: GTP-binding protein	GO:0003924: GTPase activity; GO:0005525: GTP binding; GO:0007165: signal transduction; GO:0016020: membrane	2.018	2.074	1.541	5.511	1.838	0.714	7.578	2.695	4.197
Rp.chr3.0037	5.28588	-2.19296	0.0118833				5.382	2.765	0.77	3.149	2.757	3.569	5.683	4.851	10.791
Rp.chr5.2551	28.1997	-2.19105	0.000269997	-	-	-	3.363	26.266	18.489	28.343	11.946	31.407	25.89	38.81	40.768
Rp.chr4.2702	18.1797	-2.18797	1.12542e-05	-	-	GO:0003676: nucleic acid binding; GO:0005515: protein binding	8.072	8.295	10.015	32.28	19.298	14.99	16.418	16.171	29.976
Rp.chr1.0037	3.41424	-2.16502	0.0334618				0.673	2.765	1.541	2.362	1.838	2.855	3.789	3.234	7.194
Rp.chrX.0758	36.667	-2.16131	0.0106986	nipped-B-like protein A	KOG1020: Sister chromatid cohesion protein SCC2/Nipped-B	GO:0000003: reproduction; GO:0000070: mitotic sister chromatid segregation; GO:0000278: mitotic cell cycle; GO:0003682: chromatin binding; GO:0005515: protein binding; GO:0005622: intracellular; GO:0005623: cell; GO:0005634: nucleus; GO:0005700: polytene chromosome; GO:0007064: mitotic sister chromatid cohesion; GO:0007127: meiosis I; GO:0007129: synapsis; GO:0007130: synaptonemal complex assembl…	20.181	31.104	5.393	58.261	26.649	32.121	10.735	93.251	10.791
Rp.chr2.3307	20.1562	-2.13667	0.00557566	uncharacterized protein LOC106692666 isoform X1	-	GO:0003677: DNA binding	9.418	4.147	25.422	16.534	7.352	6.424	44.202	33.42	7.194
Rp.chr5.1432	20.5308	-2.13389	0.00186472	-	-	GO:0005515: protein binding	10.78	13.489	6.163	37.004	27.568	9.993	7.471	35.876	21.583
Rp.chr3.1524	35.0855	-2.12869	1.59963e-05	ras-related protein Rab-3	KOG0078: GTP-binding protein SEC4, small G protein superfamily, and related Ras family GTP-binding proteins; KOG0079: GTP-binding protein H-ray, small G protein superfamily; KOG0080: GTPase Rab18, small G protein superfamily; KOG0081: GTPase Rab27, small G protein superfamily; KOG0083: GTPase Rab26/Rab37, small G protein superfamily; KOG0084: GTPase Rab1/YPT1, small G protein superfamily, and rel…	GO:0003924: GTPase activity; GO:0005525: GTP binding; GO:0005622: intracellular; GO:0005623: cell; GO:0005737: cytoplasm; GO:0007268: chemical synaptic transmission; GO:0007269: neurotransmitter secretion; GO:0008021: synaptic vesicle; GO:0012505: endomembrane system; GO:0016192: vesicle-mediated transport; GO:0017158: regulation of calcium ion-dependent exocytosis; GO:0031630: regulation of syna…	23.544	22.81	14.637	37.004	19.298	17.131	20.838	43.661	76.739
Rp.chr3.2684	19.0691	-2.06807	0.00179478	chemosensory protein 5	-	GO:0005576: extracellular region; GO:0007552: metamorphosis; GO:0009615: response to virus; GO:0032504: multicellular organism reproduction; GO:0045297: post-mating behavior	13.454	6.221	9.244	13.384	28.487	24.269	10.735	31.803	15.588
Rp.chr1.2894	13.9617	-2.05772	0.00944357	-	-	GO:0022857: transmembrane transporter activity	3.363	5.53	6.163	10.235	52.379	14.99	8.209	9.702	13.789
Rp.chr4.2260	5.06581	-2.02104	0.0405942	PiggyBac transposable element-derived protein 2	-	-	1.345	4.838	3.081	11.81	2.757	0.714	7.578	2.695	7.794
Rp.chr2.1029	5.35526	-2.00591	0.0276398	uncharacterized protein LOC106687787	-	-	2.018	6.221	2.311	1.575	3.676	5.71	11.366	2.695	7.194
Rp.chr2.2869	27.8352	-2.00341	0.0032882	uncharacterized protein LOC106690749	-	GO:0005515: protein binding	14.799	14.515	3.081	29.131	88.218	26.411	14.524	22.639	30.576
Rp.chr3.0124	94.7083	-1.99612	2.78077e-08	-	-	GO:0005515: protein binding	64.578	45.62	36.977	139.354	82.704	109.926	92.825	126.132	83.334
Rp.chr4.2611	5.67355	-1.97209	0.0343808	protein roadkill isoform X2	KOG4350: Uncharacterized conserved protein, contains BTB/POZ domain	GO:0000122: negative regulation of transcription by RNA polymerase II; GO:0001085: RNA polymerase II transcription factor binding; GO:0001738: morphogenesis of a polarized epithelium; GO:0001745: compound eye morphogenesis; GO:0005622: intracellular; GO:0005623: cell; GO:0005634: nucleus; GO:0005654: nucleoplasm; GO:0005737: cytoplasm; GO:0007350: blastoderm segmentation; GO:0007367: segment pola…	0.673	7.603	3.852	2.362	0	2.141	11.366	9.702	4.197
Rp.chr2.2077	9.28522	-1.96804	0.0367327	cytochrome P450 4g15-like	KOG0157: Cytochrome P450 CYP4/CYP19/CYP26 subfamilies; KOG0158: Cytochrome P450 CYP3/CYP5/CYP6/CYP9 subfamilies	GO:0005506: iron ion binding; GO:0016705: oxidoreductase activity, acting on paired donors, with incorporation or reduction of molecular oxygen; GO:0019233: sensory perception of pain; GO:0020037: heme binding; GO:0055114: oxidation-reduction process	4.709	4.147	3.081	7.086	26.649	9.279	1.894	14.554	5.995
Rp.chr4.2122	21.4843	-1.96346	0.0023932	probable cytochrome P450 6a17	KOG0158: Cytochrome P450 CYP3/CYP5/CYP6/CYP9 subfamilies	GO:0005506: iron ion binding; GO:0016705: oxidoreductase activity, acting on paired donors, with incorporation or reduction of molecular oxygen; GO:0020037: heme binding; GO:0055114: oxidation-reduction process	18.163	11.059	12.326	22.045	16.541	7.852	39.151	5.39	44.964
Rp.chr3.1667	18.6678	-1.9566	0.00101558	uncharacterized protein LOC109858861 isoform X2; ankyrin-1-like, partial	-	GO:0005515: protein binding	12.781	5.53	9.244	36.216	17.46	22.128	7.578	19.944	29.377
Rp.chr5.1586	41.0366	-1.94875	0.000210306				45.743	19.354	15.407	26.769	13.784	29.98	37.888	60.91	63.549
Rp.chr1.2635	23.8624	-1.93521	0.00601706	uncharacterized protein LOC106690925	KOG2392: Serpin	GO:0002213: defense response to insect; GO:0004867: serine-type endopeptidase inhibitor activity; GO:0005576: extracellular region; GO:0005615: extracellular space; GO:0007154: cell communication; GO:0007275: multicellular organism development; GO:0008063: Toll signaling pathway; GO:0009611: response to wounding; GO:0009950: dorsal/ventral axis specification; GO:0009953: dorsal/ventral pattern fo…	9.418	15.898	11.555	30.705	16.541	42.828	8.84	45.278	12.59
Rp.chr4.2782	52.0959	-1.88341	1.63062e-08	guanine nucleotide-binding protein-like 3 homolog	KOG1424: Predicted GTP-binding protein MMR1; KOG2423: Nucleolar GTPase; KOG2484: GTPase; KOG2485: Conserved ATP/GTP binding protein	GO:0000278: mitotic cell cycle; GO:0001652: granular component; GO:0003924: GTPase activity; GO:0005525: GTP binding; GO:0005622: intracellular; GO:0005623: cell; GO:0005634: nucleus; GO:0005730: nucleolus; GO:0016887: ATPase activity; GO:0031981: nuclear lumen; GO:0040014: regulation of multicellular organism growth; GO:0042127: regulation of cell population proliferation; GO:0042254: ribosome b…	33.635	40.781	27.733	56.687	36.758	29.266	54.937	46.895	97.722
Rp.chr5.1738	3978.61	-1.87654	1.77042e-15	uncharacterized protein LOC106681212; 3-oxoacyl-[acyl-carrier-protein] reductase FabG	KOG0725: Reductases with broad range of substrate specificities; KOG1199: Short-chain alcohol dehydrogenase/3-hydroxyacyl-CoA dehydrogenase; KOG1200: Mitochondrial/plastidial beta-ketoacyl-ACP reductase; KOG1201: Hydroxysteroid 17-beta dehydrogenase 11; KOG1205: Predicted dehydrogenase; KOG1207: Diacetyl reductase/L-xylulose reductase; KOG1209: 1-Acyl dihydroxyacetone phosphate reductase and rela…	GO:0016491: oxidoreductase activity	1346.06	2442.05	1364.31	9602.07	7211.82	4813.91	2814.43	2940.39	3922.08
Rp.chr5.1209	58.5721	-1.87181	3.58658e-09	enhancer of split mgamma protein-like	KOG4304: Transcriptional repressors of the hairy/E(spl) family (contains HLH)	GO:0003677: DNA binding; GO:0006355: regulation of transcription, DNA-templated; GO:0046983: protein dimerization activity	38.343	42.855	36.207	66.134	26.649	41.401	92.194	63.066	67.147
Rp.chr1.2916	12.9124	-1.86817	0.0441301				6.054	5.53	1.488	11.022	57.893	11.421	7.578	10.585	4.796
Rp.chr2.1696	85.2128	-1.85685	0.000335053	mucin-17, partial	-	GO:0005576: extracellular region; GO:0005615: extracellular space	41.707	37.325	27.733	86.604	116.705	225.563	35.362	86.244	75.54
Rp.chr4.2181	384.61	-1.84297	0.0167828	uncharacterized protein LOC106690863, partial	-	-	223.334	315.192	226.487	248.004	157.138	493.241	103.56	489.436	814.751
Rp.chr1.2128	5.2364	-1.83336	0.0369446	E3 ubiquitin-protein ligase UHRF1-like	KOG1244: Predicted transcription factor Requiem/NEURO-D4	GO:0005515: protein binding	2.691	2.765	3.081	7.086	5.514	4.997	2.526	9.163	4.197
Rp.chr1.3617	3066.8	-1.8211	1.89142e-13	PREDICTED: maltase A3-like	KOG0470: 1,4-alpha-glucan branching enzyme/starch branching enzyme II; KOG0471: Alpha-amylase	GO:0000023: maltose metabolic process; GO:0032450: maltose alpha-glucosidase activity	1525.66	2267.17	2100.78	4576.65	2906.6	1661.74	3462.31	2587.32	4829.15
Rp.chr4.0792	6.34365	-1.80899	0.0473032	solute carrier organic anion transporter family member 3A1 isoform X2	KOG3626: Organic anion transporter	GO:0005622: intracellular; GO:0005623: cell; GO:0005886: plasma membrane; GO:0005887: integral component of plasma membrane; GO:0015347: sodium-independent organic anion transmembrane transporter activity; GO:0043229: intracellular organelle; GO:0043252: sodium-independent organic anion transport; GO:0071944: cell periphery; GO:0098656: anion transmembrane transport	6.054	4.838	0	11.81	7.352	4.283	8.84	7.007	4.197
Rp.chr3.1972	16.1347	-1.80184	0.00958419	uncharacterized protein LOC106679932; secreted hypothetical protein	-	GO:0004099: chitin deacetylase activity; GO:0004568: chitinase activity; GO:0005515: protein binding; GO:0005576: extracellular region; GO:0005975: carbohydrate metabolic process; GO:0006032: chitin catabolic process; GO:0007275: multicellular organism development; GO:0007424: open tracheal system development; GO:0007632: visual behavior; GO:0008061: chitin binding; GO:0035001: dorsal trunk growt…	6.054	13.824	3.852	10.235	24.811	35.69	13.261	12.398	17.986
Rp.chr5.1576	110.201	-1.80147	0.000799736	transferrin	-	GO:0005576: extracellular region; GO:0005615: extracellular space	25.562	96.078	45.451	139.354	217.788	150.613	38.519	146.615	92.326
Rp.chr5.1430	87.1341	-1.80082	0.000276392	-	-	GO:0005515: protein binding	48.964	32.197	31.424	300.753	138.76	64.956	38.714	89.975	70.144
Rp.chr4.1063	7.94233	-1.77714	0.0117635	putative peptidyl-tRNA hydrolase PTRHD1	KOG3305: Uncharacterized conserved protein	GO:0004045: aminoacyl-tRNA hydrolase activity	2.018	5.53	5.393	13.384	11.946	8.566	5.683	6.468	10.791
Rp.chr1.2784	185.277	-1.77609	2.81872e-13	uncharacterized protein LOC106690537 isoform X1	-	-	152.028	109.211	161.006	129.119	79.948	67.098	270.266	183.808	312.351
Rp.chr1.2194	311.268	-1.76844	1.61066e-05	tubulin alpha chain	KOG1374: Gamma tubulin; KOG1375: Beta tubulin; KOG1376: Alpha tubulin	GO:0003924: GTPase activity; GO:0005200: structural constituent of cytoskeleton; GO:0005525: GTP binding; GO:0005622: intracellular; GO:0005623: cell; GO:0005856: cytoskeleton; GO:0005874: microtubule; GO:0007017: microtubule-based process	139.247	249.527	101.688	478.686	344.602	541.779	143.342	328.267	371.104
Rp.chr4.2630	27.8757	-1.75424	0.00038254	esterase FE4	KOG1516: Carboxylesterase and related proteins; KOG4389: Acetylcholinesterase/Butyrylcholinesterase	GO:0004453: juvenile-hormone esterase activity; GO:0005515: protein binding; GO:0005622: intracellular; GO:0005623: cell; GO:0005737: cytoplasm; GO:0005739: mitochondrion; GO:0006719: juvenile hormone catabolic process; GO:0007618: mating; GO:0019953: sexual reproduction; GO:0032504: multicellular organism reproduction; GO:0045471: response to ethanol; GO:0048149: behavioral response to ethanol; …	10.763	16.589	17.718	35.429	45.947	32.835	15.787	37.732	22.782
Rp.chr4.2571	47.5028	-1.7438	1.21982e-07	-	-	GO:0005576: extracellular region; GO:0006030: chitin metabolic process; GO:0008061: chitin binding	16.817	26.957	22.341	96.052	82.704	72.808	33.468	28.568	52.758
Rp.chr5.2751	154.996	-1.74377	0.00178735	uncharacterized protein LOC116170243; hypothetical protein AVEN_100586_1	-	GO:0003676: nucleic acid binding; GO:0008270: zinc ion binding	60.542	44.929	46.222	255.877	436.495	330.493	27.784	156.318	63.549
Rp.chr4.2253	82.7217	-1.73807	3.29325e-05	(S)-2-hydroxy-acid oxidase GLO1 isoform X1	KOG0538: Glycolate oxidase	GO:0005622: intracellular; GO:0005623: cell; GO:0005737: cytoplasm; GO:0005777: peroxisome; GO:0010181: FMN binding; GO:0016491: oxidoreductase activity; GO:0055114: oxidation-reduction process	61.888	29.031	61.629	160.612	73.515	53.536	87.142	54.981	134.293
Rp.chr2.2230	33.477	-1.72437	7.35699e-05	uncharacterized protein LOC106688079	-	GO:0007274: neuromuscular synaptic transmission; GO:0007616: long-term memory	10.763	29.031	29.274	51.175	16.541	29.266	37.888	30.724	47.962
Rp.chr4.0713	495.496	-1.72226	1.86651e-08	mitochondrial import inner membrane translocase subunit Tim17-B-like	KOG1652: Mitochondrial import inner membrane translocase, subunit TIM17	GO:0005622: intracellular; GO:0005623: cell; GO:0005737: cytoplasm; GO:0005739: mitochondrion; GO:0005740: mitochondrial envelope; GO:0005743: mitochondrial inner membrane; GO:0005744: TIM23 mitochondrial import inner membrane translocase complex; GO:0006626: protein targeting to mitochondrion; GO:0007005: mitochondrion organization; GO:0015450: P-P-bond-hydrolysis-driven protein transmembrane tr…	363.254	241.232	373.626	528.287	595.472	321.927	504.539	369.772	859.715
Rp.chr3.2488	7.84919	-1.68885	0.047221	serpin B4 isoform X1; uncharacterized protein LOC105690055	KOG2392: Serpin	GO:0005615: extracellular space	8.072	4.147	1.541	15.746	11.027	2.855	5.052	11.859	5.995
Rp.chr1.2323	188.178	-1.68534	3.62695e-07	alpha-crystallin A chain	KOG3591: Alpha crystallins	GO:0005622: intracellular; GO:0005623: cell; GO:0005737: cytoplasm; GO:0009408: response to heat; GO:0010998: regulation of translational initiation by eIF2 alpha phosphorylation; GO:0030016: myofibril; GO:0030017: sarcomere; GO:0030018: Z disc; GO:0030239: myofibril assembly; GO:0031674: I band; GO:0032989: cellular component morphogenesis; GO:0042026: protein refolding; GO:0044085: cellular com…	96.195	108.52	105.54	259.026	402.495	163.462	129.45	175.183	210.432
Rp.chr1.2366	27.2451	-1.62851	0.000122001	protein tramtrack, alpha isoform isoform X1; uncharacterized protein LOC112211223	-	GO:0003676: nucleic acid binding	17.49	11.059	24.652	40.153	35.839	19.987	29.047	22.1	34.772
Rp.chr4.0539	239.005	-1.62839	1.61771e-10	4-coumarate--CoA ligase 1-like	KOG1176: Acyl-CoA synthetase; KOG1177: Long chain fatty acid acyl-CoA ligase; KOG1179: Very long-chain acyl-CoA synthetase/fatty acid transporter; KOG1256: Long-chain acyl-CoA synthetases (AMP-forming)	GO:0001676: long-chain fatty acid metabolic process; GO:0004467: long-chain fatty acid-CoA ligase activity; GO:0005622: intracellular; GO:0005623: cell; GO:0005737: cytoplasm; GO:0005739: mitochondrion; GO:0019433: triglyceride catabolic process; GO:0046949: fatty-acyl-CoA biosynthetic process	145.974	194.23	174.102	264.537	268.33	136.337	306.891	172.488	358.514
Rp.chr4.0393	30.487	-1.62588	0.00363459	coatomer subunit beta	KOG1058: Vesicle coat complex COPI, beta subunit	GO:0000902: cell morphogenesis; GO:0005198: structural molecule activity; GO:0005622: intracellular; GO:0005623: cell; GO:0005737: cytoplasm; GO:0005794: Golgi apparatus; GO:0006886: intracellular protein transport; GO:0006888: endoplasmic reticulum to Golgi vesicle-mediated transport; GO:0006890: retrograde vesicle-mediated transport, Golgi to endoplasmic reticulum; GO:0006891: intra-Golgi vesic…	13.454	26.957	23.111	57.474	22.973	21.414	11.366	37.732	49.161
Rp.chr3.0808	34.654	-1.62374	0.000600172	BTB/POZ domain-containing protein 6-B-like	KOG2075: Topoisomerase TOP1-interacting protein BTBD1	GO:0005515: protein binding	12.781	8.986	27.733	82.668	50.542	53.536	23.364	32.881	22.182
Rp.chr4.2459	732.386	-1.62168	0.000248282	cathepsin B, partial	KOG1542: Cysteine proteinase Cathepsin F; KOG1543: Cysteine proteinase Cathepsin L; KOG1544: Predicted cysteine proteinase TIN-ag	GO:0001890: placenta development; GO:0001893: maternal placenta development; GO:0002446: neutrophil mediated immunity; GO:0004197: cysteine-type endopeptidase activity; GO:0004252: serine-type endopeptidase activity; GO:0005518: collagen binding; GO:0005576: extracellular region; GO:0005615: extracellular space; GO:0005622: intracellular; GO:0005623: cell; GO:0005634: nucleus; GO:0005730: nucleol…	431.868	477.626	679.46	785.738	1040.24	199.152	870.787	463.023	1276.98
Rp.chr4.2547	342.016	-1.6177	0.0175114				157.41	210.128	137.125	538.522	342.764	859.423	185.65	443.618	109.713
Rp.chr5.0607	5128.37	-1.60381	2.57046e-08	GAS2-like protein pickled eggs	-	GO:0002065: columnar/cuboidal epithelial cell differentiation; GO:0008017: microtubule binding; GO:0019953: sexual reproduction; GO:0030707: ovarian follicle cell development; GO:0030713: ovarian follicle cell stalk formation; GO:0032504: multicellular organism reproduction; GO:0045746: negative regulation of Notch signaling pathway; GO:0048477: oogenesis; GO:0060429: epithelium development	3330.5	2333.53	5100.57	6893.71	3615.1	4844.61	5061.8	5258.2	6701.46
Rp.chr2.1211	81.8699	-1.60202	3.66487e-09	pescadillo homolog	KOG2481: Protein required for normal rRNA processing	GO:0000463: maturation of LSU-rRNA from tricistronic rRNA transcript (SSU-rRNA, 5.8S rRNA, LSU-rRNA); GO:0003723: RNA binding; GO:0005622: intracellular; GO:0005623: cell; GO:0005634: nucleus; GO:0005654: nucleoplasm; GO:0005730: nucleolus; GO:0010467: gene expression; GO:0030686: 90S preribosome; GO:0031981: nuclear lumen; GO:0042254: ribosome biogenesis; GO:0042273: ribosomal large subunit biog…	59.197	59.444	72.414	85.03	54.217	45.684	102.928	63.605	138.49
Rp.chr3.0087	75.8021	-1.59296	4.11711e-10	ATPase family AAA domain-containing protein 3A homolog isoform X1	KOG0727: 26S proteasome regulatory complex, ATPase RPT3; KOG0728: 26S proteasome regulatory complex, ATPase RPT6; KOG0729: 26S proteasome regulatory complex, ATPase RPT1; KOG0733: Nuclear AAA ATPase (VCP subfamily); KOG0738: AAA+-type ATPase; KOG0742: AAA+-type ATPase	GO:0005524: ATP binding; GO:0005739: mitochondrion; GO:0007005: mitochondrion organization	61.888	52.532	55.466	79.519	56.974	52.108	77.67	78.159	111.511
Rp.chr2.0987	32.817	-1.55576	0.00168548	uncharacterized protein LOC111869462 isoform X4	KOG0196: Tyrosine kinase, EPH (ephrin) receptor family; KOG0197: Tyrosine kinases; KOG0199: ACK and related non-receptor tyrosine kinases; KOG0200: Fibroblast/platelet-derived growth factor receptor and related receptor tyrosine kinases; KOG1025: Epidermal growth factor receptor EGFR and related tyrosine kinases; KOG1026: Nerve growth factor receptor TRKA and related tyrosine kinases; KOG1055: GA…	GO:0004713: protein tyrosine kinase activity; GO:0005524: ATP binding; GO:0006468: protein phosphorylation	19.508	33.869	23.111	49.601	11.027	20.7	46.728	41.505	25.18
Rp.chr5.0614	212.837	-1.55101	1.86863e-06	BTB/POZ domain-containing protein 2-like	KOG2075: Topoisomerase TOP1-interacting protein BTBD1; KOG4350: Uncharacterized conserved protein, contains BTB/POZ domain	GO:0005622: intracellular; GO:0005623: cell; GO:0005737: cytoplasm; GO:0005829: cytosol; GO:0007275: multicellular organism development; GO:0007399: nervous system development; GO:0019005: SCF ubiquitin ligase complex; GO:0022008: neurogenesis; GO:0030162: regulation of proteolysis; GO:0031625: ubiquitin protein ligase binding; GO:0043161: proteasome-mediated ubiquitin-dependent protein catabolic…	120.412	189.392	164.087	216.511	124.057	253.401	176.81	204.291	335.133
Rp.chr1.3436	110.484	-1.54089	7.86895e-08	nucleolar GTP-binding protein	KOG1486: GTP-binding protein DRG2 (ODN superfamily); KOG1490: GTP-binding protein CRFG/NOG1 (ODN superfamily)	GO:0000278: mitotic cell cycle; GO:0005525: GTP binding; GO:0005622: intracellular; GO:0005623: cell; GO:0005634: nucleus; GO:0005730: nucleolus; GO:0031981: nuclear lumen; GO:0044085: cellular component biogenesis; GO:0090307: mitotic spindle assembly; GO:0140014: mitotic nuclear division	86.105	98.152	67.792	143.291	102.002	52.822	140.185	90.017	155.876
Rp.chr2.2286	28.1932	-1.53957	0.000179541	ribosome biogenesis regulatory protein homolog	KOG1765: Regulator of ribosome synthesis	GO:0000055: ribosomal large subunit export from nucleus; GO:0000447: endonucleolytic cleavage in ITS1 to separate SSU-rRNA from 5.8S rRNA and LSU-rRNA from tricistronic rRNA transcript (SSU-rRNA, 5.8S rRNA, LSU-rRNA); GO:0000462: maturation of SSU-rRNA from tricistronic rRNA transcript (SSU-rRNA, 5.8S rRNA, LSU-rRNA); GO:0000466: maturation of 5.8S rRNA from tricistronic rRNA transcript (SSU-rRNA…	20.853	15.207	27.733	32.28	29.406	14.276	27.784	28.568	40.168
Rp.chr2.1167	24.39	-1.53464	0.0242142	venom serine carboxypeptidase-like	KOG1282: Serine carboxypeptidases (lysosomal cathepsin A); KOG1283: Serine carboxypeptidases	GO:0004185: serine-type carboxypeptidase activity; GO:0006403: RNA localization; GO:0033227: dsRNA transport; GO:0044257: cellular protein catabolic process; GO:0051603: proteolysis involved in cellular protein catabolic process	33.635	4.838	6.933	29.918	34.92	22.842	17.049	23.178	32.974
Rp.chr1.3111	8.2998	-1.52542	0.0447901				2.691	5.53	12.326	9.448	7.352	0.714	15.155	8.085	7.794
Rp.chr3.1298	7.53178	-1.52069	0.0415921	tubulin glycylase 3A-like	KOG2155: Tubulin-tyrosine ligase-related protein; KOG2156: Tubulin-tyrosine ligase-related protein; KOG2157: Predicted tubulin-tyrosine ligase; KOG2158: Tubulin-tyrosine ligase-related protein	GO:0005622: intracellular; GO:0005623: cell; GO:0015630: microtubule cytoskeleton; GO:0018094: protein polyglycylation; GO:0070736: protein-glycine ligase activity, initiating; GO:0070737: protein-glycine ligase activity, elongating	6.727	6.912	5.393	2.362	5.514	4.997	5.683	6.468	17.386
Rp.chr3.1023	14.9373	-1.51287	0.00711284	actin-binding Rho-activating protein-like; uncharacterized protein LOC113560717	KOG3376: Uncharacterized conserved protein	GO:0003779: actin binding; GO:0005622: intracellular; GO:0005623: cell; GO:0015629: actin cytoskeleton; GO:0035025: positive regulation of Rho protein signal transduction; GO:0045893: positive regulation of transcription, DNA-templated	10.09	12.442	8.474	16.534	15.622	20.7	8.84	11.32	24.58
Rp.chr1.1889	24.7291	-1.5123	0.0283065	CUGBP Elav-like family member 4 isoform X9	KOG0144: RNA-binding protein CUGBP1/BRUNO (RRM superfamily); KOG0145: RNA-binding protein ELAV/HU (RRM superfamily); KOG0146: RNA-binding protein ETR-3 (RRM superfamily); KOG0148: Apoptosis-promoting RNA-binding protein TIA-1/TIAR (RRM superfamily); KOG0226: RNA-binding proteins; KOG4733: FOG: RRM domain	GO:0003729: mRNA binding; GO:0017148: negative regulation of translation; GO:0032991: protein-containing complex; GO:0042803: protein homodimerization activity	7.4	11.751	6.163	51.175	29.406	89.94	10.103	19.405	5.995
Rp.chr4.0815	318.897	-1.50135	1.02878e-10	mitochondrial intermembrane space import and assembly protein 40	KOG4149: Uncharacterized conserved protein	GO:0015035: protein disulfide oxidoreductase activity; GO:0045041: protein import into mitochondrial intermembrane space	209.88	246.071	228.027	395.231	408.927	242.694	315.1	230.164	476.62
Rp.chr1.2362	9.21263	-1.49299	0.0251236	hypothetical protein	-	GO:0003677: DNA binding; GO:0005109: frizzled binding; GO:0005576: extracellular region; GO:0005615: extracellular space; GO:0005623: cell; GO:0007275: multicellular organism development; GO:0007399: nervous system development; GO:0007409: axonogenesis; GO:0007411: axon guidance; GO:0007431: salivary gland development; GO:0007435: salivary gland morphogenesis; GO:0008361: regulation of cell size;…	7.4	11.059	5.393	5.511	3.676	8.566	17.049	6.468	11.391
Rp.chr1.3096	51.7102	-1.4885	0.000571144	putative inorganic phosphate cotransporter isoform X2; hypothetical protein GE061_05994	KOG2532: Permease of the major facilitator superfamily	GO:0001666: response to hypoxia; GO:0005623: cell; GO:0005886: plasma membrane; GO:0006820: anion transport; GO:0007275: multicellular organism development; GO:0016021: integral component of membrane; GO:0022857: transmembrane transporter activity; GO:0035220: wing disc development; GO:0048190: wing disc dorsal/ventral pattern formation; GO:0048731: system development; GO:0055085: transmembrane t…	48.434	22.119	47.762	34.642	58.812	41.401	54.306	38.81	85.132
Rp.chr4.0090	382.106	-1.48215	6.45892e-08	-	-	-	272.44	252.292	264.234	492.07	597.31	282.667	349.83	272.747	544.966
Rp.chr4.0528	18.6375	-1.4787	0.00214851	ZZ-type zinc finger-containing protein 3	-	GO:0003677: DNA binding; GO:0005622: intracellular; GO:0005623: cell; GO:0005634: nucleus; GO:0005654: nucleoplasm; GO:0005671: Ada2/Gcn5/Ada3 transcription activator complex; GO:0006338: chromatin remodeling; GO:0008270: zinc ion binding; GO:0031981: nuclear lumen; GO:0043966: histone H3 acetylation; GO:0043967: histone H4 acetylation; GO:0051276: chromosome organization	11.436	15.898	8.474	26.769	32.163	20.7	21.47	10.781	18.585
Rp.chr1.2462	289.465	-1.47313	0.0386731	LOW QUALITY PROTEIN: nitric oxide synthase, salivary gland	KOG1158: NADP/FAD dependent oxidoreductase; KOG1159: NADP-dependent flavoprotein reductase	GO:0002027: regulation of heart rate; GO:0003958: NADPH-hemoprotein reductase activity; GO:0004517: nitric-oxide synthase activity; GO:0005516: calmodulin binding; GO:0005622: intracellular; GO:0005623: cell; GO:0005737: cytoplasm; GO:0005777: peroxisome; GO:0006809: nitric oxide biosynthetic process; GO:0007154: cell communication; GO:0007263: nitric oxide mediated signal transduction; GO:000727…	156.737	225.334	193.361	191.317	147.949	706.669	168.601	313.174	323.143
Rp.chr1.2420	24.6662	-1.47188	0.00581951	corticotropin-releasing factor-binding protein	-	GO:0005576: extracellular region; GO:0005615: extracellular space; GO:0042445: hormone metabolic process; GO:0051424: corticotropin-releasing hormone binding	8.072	15.898	10.785	50.388	54.217	39.973	15.787	23.717	7.794
Rp.chr3.1846	126.954	-1.46671	2.58549e-07	2&apos;,5&apos;-phosphodiesterase 12	KOG0620: Glucose-repressible alcohol dehydrogenase transcriptional effector CCR4 and related proteins	-	92.159	102.99	101.688	159.037	118.543	77.091	139.553	81.932	215.229
Rp.chr2.0062	4263.3	-1.46556	1.37261e-08	uricase, partial	KOG1599: Uricase (urate oxidase)	GO:0004846: urate oxidase activity; GO:0005622: intracellular; GO:0005623: cell; GO:0005737: cytoplasm; GO:0005777: peroxisome; GO:0006144: purine nucleobase metabolic process; GO:0019428: allantoin biosynthetic process; GO:0045471: response to ethanol; GO:0055114: oxidation-reduction process	3309.64	3140.17	4165.35	5090.76	2569.35	1994.38	5573.29	3256.8	6759.02
Rp.chr1.4014	14.3847	-1.46427	0.00824748	-	-	GO:0003676: nucleic acid binding	10.763	13.133	12.326	9.448	9.189	12.849	15.787	7.546	28.777
Rp.scaffold.058	14.5197	-1.46358	0.00669458	ribosomal protein S20	KOG0900: 40S ribosomal protein S20	GO:0002181: cytoplasmic translation; GO:0003735: structural constituent of ribosome; GO:0005622: intracellular; GO:0005623: cell; GO:0005737: cytoplasm; GO:0005829: cytosol; GO:0010467: gene expression; GO:0022626: cytosolic ribosome; GO:0022627: cytosolic small ribosomal subunit	8.072	8.986	13.867	18.108	22.055	11.421	19.575	8.085	17.386
Rp.chr2.1713	19.2747	-1.46015	0.00487369	probable ATP-dependent RNA helicase DDX56, partial	KOG0326: ATP-dependent RNA helicase; KOG0327: Translation initiation factor 4F, helicase subunit (eIF-4A) and related helicases; KOG0328: Predicted ATP-dependent RNA helicase FAL1, involved in rRNA maturation, DEAD-box superfamily; KOG0330: ATP-dependent RNA helicase; KOG0331: ATP-dependent RNA helicase; KOG0332: ATP-dependent RNA helicase; KOG0333: U5 snRNP-like RNA helicase subunit; KOG0334: RN…	GO:0003676: nucleic acid binding; GO:0003724: RNA helicase activity; GO:0005524: ATP binding; GO:0005622: intracellular; GO:0005623: cell; GO:0005634: nucleus; GO:0005730: nucleolus; GO:0005737: cytoplasm; GO:0006364: rRNA processing; GO:0008186: RNA-dependent ATPase activity; GO:0010467: gene expression; GO:0010501: RNA secondary structure unwinding; GO:0031981: nuclear lumen; GO:0042254: riboso…	16.817	11.751	13.096	29.918	9.189	22.842	16.418	21.022	22.782
Rp.chr4.1428	13.2523	-1.45605	0.0496743	glutathione S-transferase-like	KOG1695: Glutathione S-transferase	GO:0004364: glutathione transferase activity; GO:0004602: glutathione peroxidase activity; GO:0004667: prostaglandin-D synthase activity; GO:0005515: protein binding; GO:0005622: intracellular; GO:0005623: cell; GO:0005737: cytoplasm; GO:0006749: glutathione metabolic process; GO:0006979: response to oxidative stress; GO:0055114: oxidation-reduction process; GO:0097237: cellular response to toxic…	15.472	3.456	7.704	17.321	22.973	11.421	11.998	4.312	23.981
Rp.chr1.0506	550.014	-1.45476	3.47109e-08	RNA-binding protein PNO1; conserved hypothetical protein	KOG3273: Predicted RNA-binding protein Pno1p interacting with Nob1p and involved in 26S proteasome assembly	GO:0003723: RNA binding; GO:0005622: intracellular; GO:0005623: cell; GO:0005634: nucleus; GO:0005730: nucleolus; GO:0031981: nuclear lumen	391.507	404.358	462.988	741.649	620.283	293.375	589.155	408.043	830.339
Rp.chr1.2824	16.1163	-1.45476	0.0335336	hypothetical protein B7P43_G11750; protein bric-a-brac 1-like isoform X2	-	GO:0005515: protein binding	11.436	11.751	8.474	26.769	12.865	25.697	3.157	20.483	19.784
Rp.chr5.2490	155.207	-1.43384	0.00042451				92.831	118.197	107.08	203.127	124.057	255.543	77.038	123.976	247.603
Rp.chr2.2986	14.8013	-1.42433	0.0330268	endocuticle structural glycoprotein SgAbd-2	-	GO:0042302: structural constituent of cuticle	16.145	5.53	9.244	17.321	16.541	16.418	6.946	24.256	11.391
Rp.chr4.0383	167.978	-1.42034	0.000332102	probable cytochrome P450 6a17	KOG0158: Cytochrome P450 CYP3/CYP5/CYP6/CYP9 subfamilies	GO:0005506: iron ion binding; GO:0016705: oxidoreductase activity, acting on paired donors, with incorporation or reduction of molecular oxygen; GO:0020037: heme binding; GO:0055114: oxidation-reduction process	153.374	136.86	107.08	136.205	217.788	102.074	253.848	78.159	246.404
Rp.chr2.1319	27.9255	-1.40577	0.000561924	vitamin K-dependent gamma-carboxylase	-	GO:0008488: gamma-glutamyl carboxylase activity; GO:0017187: peptidyl-glutamic acid carboxylation	24.89	21.428	20.029	32.28	22.055	24.983	20.838	24.795	45.564
Rp.chr2.0491	23.4151	-1.40547	0.0174221				30.271	17.971	13.096	26.769	3.676	14.99	34.73	14.554	37.77
Rp.chr1.0790	256.219	-1.40386	8.38086e-10	importin-5	KOG2171: Karyopherin (importin) beta 3	GO:0005215: transporter activity; GO:0005622: intracellular; GO:0005623: cell; GO:0005634: nucleus; GO:0005635: nuclear envelope; GO:0005737: cytoplasm; GO:0005829: cytosol; GO:0006607: NLS-bearing protein import into nucleus; GO:0006610: ribosomal protein import into nucleus; GO:0008139: nuclear localization sequence binding; GO:0012505: endomembrane system; GO:0031965: nuclear membrane; GO:0031…	212.571	181.097	207.228	326.735	251.789	175.596	304.996	178.957	363.311
Rp.chr5.0414	392.707	-1.40354	0.00151781	probable cytochrome P450 6a23	KOG0158: Cytochrome P450 CYP3/CYP5/CYP6/CYP9 subfamilies	GO:0005506: iron ion binding; GO:0016705: oxidoreductase activity, acting on paired donors, with incorporation or reduction of molecular oxygen; GO:0020037: heme binding; GO:0055114: oxidation-reduction process	281.858	329.016	283.493	517.264	244.437	478.964	140.185	454.938	615.11
Rp.chr2.2510	58.5339	-1.3959	0.00276372	hypothetical protein TSAR_008880; uncharacterized protein LOC107980959	-	-	83.414	26.266	33.126	61.41	33.082	44.97	69.461	68.456	62.35
Rp.chr2.3084	746.762	-1.39444	2.56769e-13	ribosome biogenesis protein NSA2 homolog	KOG3163: Uncharacterized conserved protein related to ribosomal protein S8E	GO:0000460: maturation of 5.8S rRNA; GO:0000470: maturation of LSU-rRNA; GO:0005622: intracellular; GO:0005623: cell; GO:0005634: nucleus; GO:0005730: nucleolus; GO:0010467: gene expression; GO:0030687: preribosome, large subunit precursor; GO:0031981: nuclear lumen; GO:0042254: ribosome biogenesis; GO:0042273: ribosomal large subunit biogenesis	560.352	629.001	586.246	941.626	733.312	508.944	728.076	614.49	1110.32
Rp.chr2.1806	25.1565	-1.38611	0.00151595	translation initiation factor	KOG3185: Translation initiation factor 6 (eIF-6)	GO:0000054: ribosomal subunit export from nucleus; GO:0000460: maturation of 5.8S rRNA; GO:0000470: maturation of LSU-rRNA; GO:0003743: translation initiation factor activity; GO:0005622: intracellular; GO:0005623: cell; GO:0005634: nucleus; GO:0005730: nucleolus; GO:0005737: cytoplasm; GO:0005829: cytosol; GO:0006403: RNA localization; GO:0006412: translation; GO:0006413: translational initiatio…	16.145	18.663	19.259	40.94	37.676	16.418	18.312	22.639	31.775
Rp.chr1.1094	101.863	-1.38359	3.6883e-06	ribosome biogenesis protein NOP53	KOG2823: Cellular protein (glioma tumor suppressor candidate region gene 2)	GO:0000027: ribosomal large subunit assembly; GO:0000055: ribosomal large subunit export from nucleus; GO:0005622: intracellular; GO:0005623: cell; GO:0005634: nucleus; GO:0005654: nucleoplasm; GO:0005730: nucleolus; GO:0006403: RNA localization; GO:0019843: rRNA binding; GO:0031981: nuclear lumen; GO:0034613: cellular protein localization; GO:0042254: ribosome biogenesis; GO:0042255: ribosome as…	92.159	102.299	59.318	122.821	85.461	57.818	107.98	81.393	160.072
Rp.chr3.0651	12.5903	-1.38257	0.015522	alpha-crystallin A chain	KOG3591: Alpha crystallins	GO:0005622: intracellular; GO:0005623: cell; GO:0005737: cytoplasm; GO:0009408: response to heat; GO:0010998: regulation of translational initiation by eIF2 alpha phosphorylation; GO:0030016: myofibril; GO:0030017: sarcomere; GO:0030018: Z disc; GO:0030239: myofibril assembly; GO:0031674: I band; GO:0032989: cellular component morphogenesis; GO:0042026: protein refolding; GO:0044085: cellular com…	11.436	8.986	8.474	10.235	20.217	11.421	11.998	11.859	13.789
Rp.chr3.2380	37.928	-1.38209	0.000347604	46 kDa FK506-binding nuclear protein	KOG0543: FKBP-type peptidyl-prolyl cis-trans isomerase; KOG0544: FKBP-type peptidyl-prolyl cis-trans isomerase; KOG0549: FKBP-type peptidyl-prolyl cis-trans isomerase; KOG0552: FKBP-type peptidyl-prolyl cis-trans isomerase	GO:0000792: heterochromatin; GO:0003755: peptidyl-prolyl cis-trans isomerase activity; GO:0005515: protein binding; GO:0005528: FK506 binding; GO:0005622: intracellular; GO:0005623: cell; GO:0005694: chromosome; GO:0007154: cell communication; GO:0016242: negative regulation of macroautophagy; GO:0023052: signaling; GO:0032870: cellular response to hormone stimulus; GO:0035626: juvenile hormone m…	37.671	29.031	18.489	37.791	47.785	35.69	41.045	30.724	44.964
Rp.chr5.0321	49.4827	-1.38172	0.00156762	2-(3-amino-3-carboxypropyl)histidine synthase subunit 1	KOG2648: Diphthamide biosynthesis protein	GO:0005622: intracellular; GO:0005623: cell; GO:0005737: cytoplasm; GO:0017183: peptidyl-diphthamide biosynthetic process from peptidyl-histidine	29.951	30.998	50.447	82.669	67.822	23.92	37.116	37.322	78.397
Rp.chr3.2221	15.3846	-1.37784	0.0173676	solute carrier family 2, facilitated glucose transporter member 1 isoform X2	KOG0254: Predicted transporter (major facilitator superfamily); KOG0569: Permease of the major facilitator superfamily	GO:0016020: membrane; GO:0016021: integral component of membrane; GO:0022857: transmembrane transporter activity; GO:0055085: transmembrane transport	20.853	9.677	6.163	15.746	15.622	8.566	18.944	10.781	22.182
Rp.chrX.0767	50.3987	-1.37267	0.00597108	zinc finger C2HC domain-containing protein 1C-like isoform X2	KOG3940: Uncharacterized conserved protein	-	24.89	23.501	48.533	64.56	42.271	104.93	26.521	49.59	52.158
Rp.chr5.1740	13.3997	-1.36915	0.0304698	PREDICTED: serine/threonine-protein phosphatase 2A 56 kDa regulatory subunit gamma isoform-like isoform X2	KOG2085: Serine/threonine protein phosphatase 2A, regulatory subunit	GO:0000159: protein phosphatase type 2A complex; GO:0005515: protein binding; GO:0006470: protein dephosphorylation; GO:0006914: autophagy; GO:0007165: signal transduction; GO:0007274: neuromuscular synaptic transmission; GO:0007308: oocyte construction; GO:0007314: oocyte anterior/posterior axis specification; GO:0007315: pole plasm assembly; GO:0007350: blastoderm segmentation; GO:0007351: trip…	6.727	11.059	4.622	18.108	22.055	27.125	6.315	7.546	16.787
Rp.chr3.1973	37.7753	-1.36897	0.00807117	uncharacterized protein LOC106684940	-	GO:0005515: protein binding; GO:0005576: extracellular region; GO:0005975: carbohydrate metabolic process; GO:0006030: chitin metabolic process; GO:0008061: chitin binding; GO:0016810: hydrolase activity, acting on carbon-nitrogen (but not peptide) bonds	26.235	31.104	22.341	35.429	37.676	66.384	17.681	49.051	34.772
Rp.chr1.2365	10.2088	-1.36544	0.0424669	Fanconi anemia group A protein homolog	-	GO:0036297: interstrand cross-link repair; GO:0043240: Fanconi anaemia nuclear complex	6.054	4.838	15.407	4.724	10.108	9.279	8.84	9.163	16.787
Rp.chrX.0952	269.054	-1.35621	5.29182e-08	uncharacterized protein LOC106666574 isoform X1	-	GO:0005515: protein binding	207.862	221.878	264.234	341.694	133.246	181.307	333.412	273.825	312.351
Rp.chr4.1796	224.846	-1.35315	2.18742e-09	uncharacterized protein LOC106690153	-	-	174.9	210.819	190.28	244.854	169.085	140.62	221.012	288.379	237.411
Rp.chr4.0659	586.312	-1.34657	2.03596e-07	s-adenosylmethionine synthetase	KOG1506: S-adenosylmethionine synthetase	GO:0004478: methionine adenosyltransferase activity; GO:0005524: ATP binding; GO:0005622: intracellular; GO:0005623: cell; GO:0005737: cytoplasm; GO:0005829: cytosol; GO:0006556: S-adenosylmethionine biosynthetic process; GO:0008340: determination of adult lifespan; GO:0010259: multicellular organism aging	568.425	416.108	504.587	633.787	458.55	356.19	620.096	425.291	992.21
Rp.chr5.1425	68.2585	-1.34637	0.00142452	-	-	GO:0005515: protein binding	56.506	34.561	66.251	101.563	93.732	28.552	92.194	56.598	61.751
Rp.chr4.1738	27.3779	-1.34445	0.00261098	serine protease htra2	KOG1320: Serine protease	GO:0004252: serine-type endopeptidase activity; GO:0005515: protein binding; GO:0006508: proteolysis	19.508	17.971	17.718	37.004	53.298	22.842	20.838	18.327	35.971
Rp.chr2.2912	31.4104	-1.34098	0.011062	probable DNA-directed RNA polymerases I and III subunit RPAC2	KOG3438: DNA-directed RNA polymerase, subunit L	GO:0003677: DNA binding; GO:0003899: DNA-directed 5'-3' RNA polymerase activity; GO:0005622: intracellular; GO:0005623: cell; GO:0005634: nucleus; GO:0005654: nucleoplasm; GO:0005666: RNA polymerase III complex; GO:0005730: nucleolus; GO:0005736: RNA polymerase I complex; GO:0006360: transcription by RNA polymerase I; GO:0010467: gene expression; GO:0031981: nuclear lumen; GO:0044451: nucleoplasm…	26.935	28.354	15.021	64.801	26.208	24.448	32.601	41.275	15.284
Rp.chr3.2155	8.7268	-1.3262	0.0408681	transducin beta-like protein 3	KOG0319: WD40-repeat-containing subunit of the 18S rRNA processing complex	GO:0000462: maturation of SSU-rRNA from tricistronic rRNA transcript (SSU-rRNA, 5.8S rRNA, LSU-rRNA); GO:0005515: protein binding; GO:0005622: intracellular; GO:0005623: cell; GO:0005634: nucleus; GO:0005730: nucleolus; GO:0010467: gene expression; GO:0030515: snoRNA binding; GO:0030686: 90S preribosome; GO:0031981: nuclear lumen; GO:0032040: small-subunit processome; GO:0034388: Pwp2p-containing…	7.4	6.221	7.704	14.172	8.27	6.424	13.261	3.773	11.391
Rp.chr5.1094	174.013	-1.32474	5.35492e-05	pre-mRNA-splicing factor RBM22	KOG0153: Predicted RNA-binding protein (RRM superfamily)	GO:0000398: mRNA splicing, via spliceosome; GO:0003676: nucleic acid binding; GO:0046872: metal ion binding	160.773	99.534	176.413	218.873	153.463	97.078	179.335	120.203	290.169
Rp.chr2.2172	10.4805	-1.32445	0.0346626	-	-	GO:0005515: protein binding	3.363	8.295	7.202	21.801	18.379	16.418	6.153	7.546	8.993
Rp.chr1.2825	41.5451	-1.32065	9.09733e-05	methionine--tRNA ligase, cytoplasmic	KOG0436: Methionyl-tRNA synthetase; KOG1247: Methionyl-tRNA synthetase	GO:0004825: methionine-tRNA ligase activity; GO:0005524: ATP binding; GO:0005622: intracellular; GO:0005623: cell; GO:0005737: cytoplasm; GO:0005829: cytosol; GO:0006412: translation; GO:0006431: methionyl-tRNA aminoacylation; GO:0010467: gene expression; GO:0017101: aminoacyl-tRNA synthetase multienzyme complex	28.926	38.708	27.733	66.134	53.298	27.125	45.465	31.264	49.161
Rp.chr4.0260	174.884	-1.30109	3.11359e-07	PIN2/TERF1-interacting telomerase inhibitor 1 isoform X1	KOG2809: Telomerase elongation inhibitor/RNA maturation protein PINX1	GO:0003676: nucleic acid binding	143.283	147.228	152.532	192.892	187.463	103.502	191.333	121.82	265.588
Rp.chrX.0424	14.2051	-1.29997	0.00658567	uncharacterized protein LOC106670478 isoform X1	-	GO:0005622: intracellular; GO:0005623: cell; GO:0007271: synaptic transmission, cholinergic; GO:0010467: gene expression; GO:0016020: membrane; GO:0016021: integral component of membrane; GO:0022417: protein maturation by protein folding; GO:0033130: acetylcholine receptor binding; GO:0034394: protein localization to cell surface; GO:0036477: somatodendritic compartment; GO:0043005: neuron projec…	9.418	14.515	13.867	11.81	11.027	9.993	17.681	15.093	14.988
Rp.chr5.0763	11.835	-1.29754	0.0271357	diphthine methyl ester synthase	KOG3123: Diphthine synthase	GO:0004164: diphthine synthase activity; GO:0005622: intracellular; GO:0005623: cell; GO:0005737: cytoplasm; GO:0017183: peptidyl-diphthamide biosynthetic process from peptidyl-histidine; GO:0032259: methylation	7.4	7.603	10.785	18.896	16.541	9.993	6.315	11.32	15.588
Rp.chr3.1511	68.3264	-1.29679	0.00147949	uncharacterized protein LOC106680856, partial	-	-	76.014	33.869	46.222	102.351	57.893	70.667	43.571	66.839	91.727
Rp.chr5.2619	50.5847	-1.29383	0.000575065	alpha-ketoglutarate-dependent dioxygenase alkB homolog 4	KOG3959: 2-Oxoglutarate- and iron-dependent dioxygenase-related proteins	GO:0002164: larval development; GO:0002520: immune system development; GO:0016491: oxidoreductase activity; GO:0035167: larval lymph gland hemopoiesis; GO:0048542: lymph gland development; GO:0055114: oxidation-reduction process; GO:0070988: demethylation	34.307	29.031	57.007	70.071	58.812	39.973	45.465	32.342	78.537
Rp.chr1.3767	26.4565	-1.28535	0.00108598	exosome complex component rrp45	KOG1614: Exosomal 3'-5' exoribonuclease complex, subunit Rrp45	GO:0000176: nuclear exosome (RNase complex); GO:0000177: cytoplasmic exosome (RNase complex); GO:0000288: nuclear-transcribed mRNA catabolic process, deadenylation-dependent decay; GO:0000466: maturation of 5.8S rRNA from tricistronic rRNA transcript (SSU-rRNA, 5.8S rRNA, LSU-rRNA); GO:0000467: exonucleolytic trimming to generate mature 3'-end of 5.8S rRNA from tricistronic rRNA transcript (SSU-r…	20.181	24.192	23.111	29.131	27.568	18.559	25.259	17.788	43.166
Rp.chr2.2017	90.977	-1.28206	0.00124848	cathepsin L	KOG1542: Cysteine proteinase Cathepsin F; KOG1543: Cysteine proteinase Cathepsin L; KOG1544: Predicted cysteine proteinase TIN-ag	GO:0004197: cysteine-type endopeptidase activity; GO:0005576: extracellular region; GO:0005615: extracellular space; GO:0005622: intracellular; GO:0005623: cell; GO:0005737: cytoplasm; GO:0005764: lysosome; GO:0044257: cellular protein catabolic process; GO:0045169: fusome; GO:0051603: proteolysis involved in cellular protein catabolic process	111.667	38.708	60.088	147.227	84.542	71.381	98.508	76.003	100.72
Rp.chr2.2266	110.39	-1.28093	3.7929e-06	HBS1-like protein	KOG0052: Translation elongation factor EF-1 alpha/Tu; KOG0458: Elongation factor 1 alpha; KOG0459: Polypeptide release factor 3; KOG0460: Mitochondrial translation elongation factor Tu; KOG0461: Selenocysteine-specific elongation factor; KOG0463: GTP-binding protein GP-1	GO:0003924: GTPase activity; GO:0005515: protein binding; GO:0005525: GTP binding; GO:0005622: intracellular; GO:0005623: cell; GO:0006412: translation; GO:0010467: gene expression; GO:0016441: posttranscriptional gene silencing	92.831	105.755	91.673	125.97	89.137	67.812	119.346	71.69	185.252
Rp.chr1.3984	44.8363	-1.27852	0.000841969	golgin subfamily A member 5	-	GO:0000139: Golgi membrane; GO:0000301: retrograde transport, vesicle recycling within Golgi; GO:0005622: intracellular; GO:0005623: cell; GO:0005737: cytoplasm; GO:0005794: Golgi apparatus; GO:0005795: Golgi stack; GO:0007030: Golgi organization; GO:0010256: endomembrane system organization; GO:0012505: endomembrane system; GO:0017137: Rab GTPase binding; GO:0031985: Golgi cisterna; GO:0042803: …	45.743	26.266	46.222	55.112	31.244	25.697	45.465	33.959	74.341
Rp.chr5.2400	32.5703	-1.27714	0.000775235	60S acidic ribosomal protein P0-like	KOG0815: 60S acidic ribosomal protein P0	GO:0002181: cytoplasmic translation; GO:0003735: structural constituent of ribosome; GO:0005622: intracellular; GO:0005623: cell; GO:0005737: cytoplasm; GO:0005829: cytosol; GO:0006259: DNA metabolic process; GO:0010467: gene expression; GO:0022625: cytosolic large ribosomal subunit; GO:0022626: cytosolic ribosome; GO:0042254: ribosome biogenesis; GO:0052720: class II DNA-(apurinic or apyrimidini…	22.872	27.648	28.503	53.537	33.082	17.845	27.784	31.803	40.168
Rp.chr1.4099	31.9706	-1.27574	0.00102735	mediator of RNA polymerase II transcription subunit 18	KOG3264: Uncharacterized conserved protein	GO:0003712: transcription coregulator activity; GO:0005515: protein binding; GO:0005622: intracellular; GO:0005623: cell; GO:0005634: nucleus; GO:0005654: nucleoplasm; GO:0006357: regulation of transcription by RNA polymerase II; GO:0006366: transcription by RNA polymerase II; GO:0006369: termination of RNA polymerase II transcription; GO:0010467: gene expression; GO:0016591: RNA polymerase II, h…	19.508	27.542	25.422	49.573	41.352	28.815	24.627	19.405	48.561
Rp.chr1.2564	52.1742	-1.27246	1.47754e-05	uncharacterized protein LOC106689121; hypothetical protein GE061_04966	-	GO:0003676: nucleic acid binding	39.016	47.002	40.059	68.496	54.217	48.539	69.461	31.803	59.353
Rp.chr2.2184	25.9553	-1.27187	0.0363939	hypothetical protein C0J52_16458; uncharacterized protein LOC106689581 isoform X2	-	GO:0042302: structural constituent of cuticle	24.217	22.119	27.733	23.619	7.352	15.704	8.84	45.817	33.573
Rp.chr5.1441	80.5616	-1.2708	4.69143e-05	ribosomal protein S28b	KOG3502: 40S ribosomal protein S28	GO:0000028: ribosomal small subunit assembly; GO:0002181: cytoplasmic translation; GO:0003723: RNA binding; GO:0003735: structural constituent of ribosome; GO:0005622: intracellular; GO:0005623: cell; GO:0005737: cytoplasm; GO:0005791: rough endoplasmic reticulum; GO:0005829: cytosol; GO:0005844: polysome; GO:0010467: gene expression; GO:0012505: endomembrane system; GO:0022626: cytosolic ribosom…	57.851	69.812	55.466	95.265	124.976	74.95	63.778	55.52	111.511
Rp.chr3.1160	299.093	-1.26975	3.032e-09	RNA-binding protein NOB1 isoform X1	KOG2463: Predicted RNA-binding protein Nob1p involved in 26S proteasome assembly	GO:0000469: cleavage involved in rRNA processing; GO:0004521: endoribonuclease activity; GO:0010467: gene expression; GO:0030490: maturation of SSU-rRNA; GO:0030688: preribosome, small subunit precursor; GO:0042254: ribosome biogenesis; GO:0042274: ribosomal small subunit biogenesis; GO:0090502: RNA phosphodiester bond hydrolysis, endonucleolytic	257.641	228.099	285.034	328.309	286.709	196.297	310.048	235.015	438.251
Rp.chr1.0737	303.232	-1.26764	2.31703e-05				103.595	244.688	309.686	556.63	424.549	298.371	281.001	223.157	305.157
Rp.chr5.0098	14.3966	-1.26698	0.0374208	TNF receptor-associated factor 4 isoform X1	KOG0297: TNF receptor-associated factor	GO:0001654: eye development; GO:0001700: embryonic development via the syncytial blastoderm; GO:0001709: cell fate determination; GO:0002064: epithelial cell development; GO:0002165: instar larval or pupal development; GO:0003381: epithelial cell morphogenesis involved in gastrulation; GO:0003384: apical constriction involved in gastrulation; GO:0005515: protein binding; GO:0005622: intracellular…	9.418	18.663	7.704	15.746	8.27	18.559	8.209	15.632	20.384
Rp.chr5.1106	181.309	-1.26296	6.88961e-06	3-phosphoinositide-dependent protein kinase 1 isoform X4	KOG0580: Serine/threonine protein kinase; KOG0592: 3-phosphoinositide-dependent protein kinase (PDK1); KOG0598: Ribosomal protein S6 kinase and related proteins; KOG0603: Ribosomal protein S6 kinase; KOG0605: NDR and related serine/threonine kinases; KOG0606: Microtubule-associated serine/threonine kinase and related proteins; KOG0608: Warts/lats-like serine threonine kinases; KOG0612: Rho-associ…	GO:0001558: regulation of cell growth; GO:0004676: 3-phosphoinositide-dependent protein kinase activity; GO:0005524: ATP binding; GO:0005622: intracellular; GO:0005623: cell; GO:0005737: cytoplasm; GO:0005886: plasma membrane; GO:0007154: cell communication; GO:0007275: multicellular organism development; GO:0007283: spermatogenesis; GO:0007292: female gamete generation; GO:0007399: nervous syste…	110.994	160.361	144.058	240.13	192.058	231.273	116.189	148.232	251.799
Rp.chr3.1891	70.3769	-1.25832	0.000288441	protein enabled-like isoform X4	KOG4590: Signal transduction protein Enabled, contains WH1 domain	GO:0001700: embryonic development via the syncytial blastoderm; GO:0002065: columnar/cuboidal epithelial cell differentiation; GO:0003382: epithelial cell morphogenesis; GO:0003779: actin binding; GO:0005622: intracellular; GO:0005623: cell; GO:0005737: cytoplasm; GO:0005911: cell-cell junction; GO:0005912: adherens junction; GO:0006935: chemotaxis; GO:0007015: actin filament organization; GO:000…	55.161	65.665	70.103	79.519	34.92	52.108	80.827	93.791	54.557
Rp.chr2.1441	148.83	-1.25708	1.54824e-05	deoxyribonuclease ii, partial; plancitoxin-1	KOG3825: Deoxyribonuclease II	GO:0004531: deoxyribonuclease II activity; GO:0005622: intracellular; GO:0005623: cell; GO:0006309: apoptotic DNA fragmentation; GO:0019953: sexual reproduction; GO:0030154: cell differentiation; GO:0030262: apoptotic nuclear changes; GO:0032504: multicellular organism reproduction; GO:0045476: nurse cell apoptotic process; GO:0048477: oogenesis; GO:0097194: execution phase of apoptosis	86.777	69.812	132.502	332.246	225.14	162.748	101.034	107.266	152.878
Rp.chr4.1058	46.4355	-1.25343	0.000205905	ribosomal RNA-processing protein 8	KOG3045: Predicted RNA methylase involved in rRNA processing	GO:0000183: chromatin silencing at rDNA; GO:0005622: intracellular; GO:0005623: cell; GO:0005634: nucleus; GO:0005654: nucleoplasm; GO:0005677: chromatin silencing complex; GO:0005694: chromosome; GO:0005730: nucleolus; GO:0008757: S-adenosylmethionine-dependent methyltransferase activity; GO:0031981: nuclear lumen; GO:0032259: methylation; GO:0033553: rDNA heterochromatin; GO:0035064: methylated…	32.962	53.223	32.355	51.963	58.812	27.838	53.043	36.654	55.756
Rp.chr1.4045	61.8101	-1.25197	0.00012994				32.962	51.15	57.777	98.414	59.731	74.236	42.308	49.051	83.933
Rp.chr2.1737	39.4507	-1.24874	0.00267479	mitochondrial GTPase 1	KOG2423: Nucleolar GTPase; KOG2484: GTPase; KOG2485: Conserved ATP/GTP binding protein	GO:0003924: GTPase activity; GO:0005525: GTP binding; GO:0005622: intracellular; GO:0005623: cell; GO:0005737: cytoplasm; GO:0005739: mitochondrion; GO:0042254: ribosome biogenesis	37.671	25.575	30.814	39.366	56.055	32.121	33.468	25.334	62.95
Rp.chr1.3478	21.7925	-1.24748	0.0133176	transient receptor potential channel pyrexia-like isoform X1	KOG0510: Ankyrin repeat protein; KOG1697: Mitochondrial/chloroplast ribosomal protein S9	GO:0003735: structural constituent of ribosome; GO:0005262: calcium channel activity; GO:0005515: protein binding; GO:0005840: ribosome; GO:0006412: translation; GO:0007605: sensory perception of sound; GO:0009270: response to humidity; GO:0016020: membrane; GO:0016021: integral component of membrane; GO:0034703: cation channel complex; GO:0070588: calcium ion transmembrane transport	20.181	22.81	21.57	13.384	3.676	15.704	17.049	24.795	38.369
Rp.chr3.1108	10.7158	-1.24517	0.0320745	probable deoxyhypusine synthase isoform X1	KOG2924: Deoxyhypusine synthase	GO:0005622: intracellular; GO:0005623: cell; GO:0005737: cytoplasm; GO:0008612: peptidyl-lysine modification to peptidyl-hypusine; GO:0010467: gene expression; GO:0034038: deoxyhypusine synthase activity	6.727	11.059	10.015	12.597	11.027	5.71	6.946	12.398	14.988
Rp.chr1.2636	21.2677	-1.24228	0.00397221	uncharacterized protein LOC106690925	KOG2392: Serpin	GO:0005615: extracellular space	16.145	14.515	13.867	44.09	26.649	20.7	17.049	18.866	19.185
Rp.chrX.1339	31.5829	-1.21849	0.00528094	snRNA-activating protein complex subunit 1-like	-	GO:0000978: RNA polymerase II proximal promoter sequence-specific DNA binding; GO:0001006: RNA polymerase III type 3 promoter sequence-specific DNA binding; GO:0003681: bent DNA binding; GO:0003700: DNA-binding transcription factor activity; GO:0005515: protein binding; GO:0005622: intracellular; GO:0005623: cell; GO:0005634: nucleus; GO:0006355: regulation of transcription, DNA-templated; GO:001…	26.908	29.031	35.437	25.194	30.325	9.993	29.047	24.256	58.753
Rp.chr1.1227	277.164	-1.21447	2.07347e-08	mitochondrial import inner membrane translocase subunit Tim23; conserved hypothetical protein	-	GO:0005622: intracellular; GO:0005623: cell; GO:0005737: cytoplasm; GO:0005739: mitochondrion; GO:0005740: mitochondrial envelope; GO:0005743: mitochondrial inner membrane; GO:0005744: TIM23 mitochondrial import inner membrane translocase complex; GO:0006626: protein targeting to mitochondrion; GO:0007005: mitochondrion organization; GO:0030150: protein import into mitochondrial matrix; GO:003130…	218.625	216.349	259.612	336.183	316.115	223.422	284.158	185.964	384.294
Rp.chr1.4175	56.1156	-1.20763	0.000119718	tRNA (uracil(54)-C(5))-methyltransferase homolog isoform X1	KOG2187: tRNA uracil-5-methyltransferase and related tRNA-modifying enzymes	GO:0006396: RNA processing; GO:0008173: RNA methyltransferase activity	47.761	36.634	50.074	71.645	79.029	42.115	57.463	50.668	53.957
Rp.chr3.0840	45.6075	-1.20552	0.000756365	uncharacterized protein LOC106684092	-	-	25.562	40.09	33.896	87.392	69.839	39.259	27.784	35.576	55.156
Rp.chr5.1687	162.302	-1.19169	2.15802e-11	protein L-Myc-1a isoform X2	-	GO:0003700: DNA-binding transcription factor activity; GO:0005634: nucleus; GO:0006355: regulation of transcription, DNA-templated; GO:0046983: protein dimerization activity	139.92	168.655	147.139	160.612	102.002	117.778	197.016	148.771	194.845
Rp.chr1.3473	357.898	-1.19143	6.38063e-07	uncharacterized protein LOC106684853 isoform X1	KOG4457: Uncharacterized conserved protein	-	228.715	284.779	373.626	470.813	480.604	262.681	367.511	249.569	443.047
Rp.chr1.2691	75.9028	-1.19033	1.76127e-06	hrp65 protein isoform X4	KOG0115: RNA-binding protein p54nrb (RRM superfamily)	GO:0000398: mRNA splicing, via spliceosome; GO:0000976: transcription regulatory region sequence-specific DNA binding; GO:0003729: mRNA binding; GO:0005622: intracellular; GO:0005623: cell; GO:0005634: nucleus; GO:0005681: spliceosomal complex; GO:0006355: regulation of transcription, DNA-templated; GO:0007601: visual perception; GO:0007618: mating; GO:0007619: courtship behavior; GO:0007632: vis…	53.143	80.18	69.333	77.157	66.164	70.667	81.459	58.215	100.72
Rp.chr3.2210	15.8212	-1.18257	0.0454288	uncharacterized protein LOC106686360	-	-	16.145	12.442	15.407	25.981	3.676	12.135	15.155	20.483	14.988
Rp.chr1.3553	40.961	-1.18118	0.0392511	uncharacterized protein LOC106679506 isoform X1	-	GO:0002165: instar larval or pupal development; GO:0005623: cell; GO:0007399: nervous system development; GO:0007472: wing disc morphogenesis; GO:0007475: apposition of dorsal and ventral imaginal disc-derived wing surfaces; GO:0007476: imaginal disc-derived wing morphogenesis; GO:0007552: metamorphosis; GO:0007591: molting cycle, chitin-based cuticle; GO:0008039: synaptic target recognition; GO:…	35.653	49.076	23.881	41.728	19.298	52.108	14.524	37.732	76.139
Rp.chr5.1819	23.6522	-1.18114	0.0084139	venom carboxylesterase-6-like	KOG1516: Carboxylesterase and related proteins; KOG4389: Acetylcholinesterase/Butyrylcholinesterase	GO:0004453: juvenile-hormone esterase activity; GO:0005515: protein binding; GO:0005622: intracellular; GO:0005623: cell; GO:0005737: cytoplasm; GO:0005739: mitochondrion; GO:0006719: juvenile hormone catabolic process; GO:0007618: mating; GO:0019953: sexual reproduction; GO:0032504: multicellular organism reproduction; GO:0045471: response to ethanol; GO:0048149: behavioral response to ethanol; …	17.49	19.354	20.8	41.728	34.001	12.135	25.89	18.866	22.182
Rp.chr4.2155	24.1254	-1.16907	0.00409569	-	-	GO:0003700: DNA-binding transcription factor activity; GO:0006355: regulation of transcription, DNA-templated	22.872	21.428	33.126	15.746	4.595	9.993	29.679	25.873	33.573
Rp.chr4.2410	13.5139	-1.1673	0.0284616	exosome complex component RRP41	KOG1068: Exosomal 3'-5' exoribonuclease complex, subunit Rrp41 and related exoribonucleases	GO:0000176: nuclear exosome (RNase complex); GO:0000177: cytoplasmic exosome (RNase complex); GO:0005622: intracellular; GO:0005623: cell; GO:0005634: nucleus; GO:0005652: nuclear lamina; GO:0005694: chromosome; GO:0005730: nucleolus; GO:0005737: cytoplasm; GO:0010467: gene expression; GO:0016075: rRNA catabolic process; GO:0031125: rRNA 3'-end processing; GO:0031981: nuclear lumen; GO:0034399: n…	10.763	9.677	10.015	27.556	17.46	9.993	13.261	12.398	10.791
Rp.chr4.1366	1225.06	-1.16244	0.00564229	transient receptor potential channel pyrexia-like isoform X2	-	GO:0005515: protein binding	684.8	917.236	1180.19	3261.05	1360.03	771.625	1534.45	420.979	1384.3
Rp.chr1.2714	327.664	-1.16095	0.000300089	maltase A1-like	KOG0471: Alpha-amylase	GO:0000023: maltose metabolic process; GO:0032450: maltose alpha-glucosidase activity	273.786	358.047	268.086	414.914	350.115	138.479	442.655	195.666	428.659
Rp.chr1.0522	14.8073	-1.15415	0.0234957	probable ribosome biogenesis protein RLP24	KOG1722: 60s ribosomal protein L24; KOG1723: 60s ribosomal protein L30 isolog	GO:0000027: ribosomal large subunit assembly; GO:0002181: cytoplasmic translation; GO:0003723: RNA binding; GO:0003735: structural constituent of ribosome; GO:0005622: intracellular; GO:0005623: cell; GO:0005737: cytoplasm; GO:0005829: cytosol; GO:0010467: gene expression; GO:0022625: cytosolic large ribosomal subunit; GO:0022626: cytosolic ribosome; GO:0042254: ribosome biogenesis; GO:0042255: r…	8.072	11.751	16.948	22.832	19.298	10.707	14.524	9.163	18.585
Rp.chr4.2353	83.8382	-1.14987	0.0138046	heat shock protein 83	KOG0019: Molecular chaperone (HSP90 family); KOG0020: Endoplasmic reticulum glucose-regulated protein (GRP94/endoplasmin), HSP90 family	GO:0005524: ATP binding; GO:0006457: protein folding; GO:0051082: unfolded protein binding	102.022	91.911	55.123	83.43	37.625	43.519	180.211	60.777	51.558
Rp.chr3.0457	117.761	-1.14464	0.0415878	hypothetical protein TcasGA2_TC034495	-	GO:0003676: nucleic acid binding	43.052	182.479	183.346	70.858	34.92	9.993	135.764	77.081	257.195
Rp.chr1.2493	43.0304	-1.14017	0.0152655	uncharacterized protein LOC106680710	-	GO:0005515: protein binding	51.797	36.634	25.422	77.157	19.298	33.549	47.991	28.568	57.554
Rp.chr4.2779	106.558	-1.13563	4.63856e-07	carbonyl reductase	-	GO:0016491: oxidoreductase activity	82.068	73.959	83.199	179.507	123.138	143.475	89.036	77.62	106.715
Rp.chr3.0150	1853.53	-1.13295	7.77115e-08	eukaryotic translation initiation factor eIF1	KOG1770: Translation initiation factor 1 (eIF-1/SUI1)	GO:0001731: formation of translation preinitiation complex; GO:0002181: cytoplasmic translation; GO:0002183: cytoplasmic translational initiation; GO:0003743: translation initiation factor activity; GO:0005622: intracellular; GO:0005623: cell; GO:0005737: cytoplasm; GO:0010467: gene expression; GO:0016282: eukaryotic 43S preinitiation complex; GO:0022613: ribonucleoprotein complex biogenesis; GO:…	1458.4	1602.92	1640.1	2285.57	2545.46	1415.48	1814.82	1262.94	2360.32
Rp.chr4.1636	14.4096	-1.12787	0.0328692	PREDICTED: protein takeout-like	-	GO:0005576: extracellular region; GO:0005615: extracellular space; GO:0007623: circadian rhythm; GO:0032504: multicellular organism reproduction	10.09	13.824	9.244	16.534	16.541	22.842	11.366	13.476	12.59
Rp.chr5.1426	42.3983	-1.11437	0.02264	-	-	GO:0005515: protein binding	36.998	56.679	36.977	57.474	22.055	7.852	67.566	39.888	37.77
Rp.chr4.1160	17.1133	-1.11148	0.0239937	pre-rRNA processing protein FTSJ3	KOG1098: Putative SAM-dependent rRNA methyltransferase SPB1; KOG1099: SAM-dependent methyltransferase/cell division protein FtsJ; KOG4589: Cell division protein FtsJ	GO:0000463: maturation of LSU-rRNA from tricistronic rRNA transcript (SSU-rRNA, 5.8S rRNA, LSU-rRNA); GO:0000466: maturation of 5.8S rRNA from tricistronic rRNA transcript (SSU-rRNA, 5.8S rRNA, LSU-rRNA); GO:0005622: intracellular; GO:0005623: cell; GO:0005634: nucleus; GO:0005730: nucleolus; GO:0008650: rRNA (uridine-2'-O-)-methyltransferase activity; GO:0010467: gene expression; GO:0016435: rRN…	15.472	19.354	13.867	24.407	10.108	13.562	18.944	8.624	26.979
Rp.chr5.0778	246.393	-1.10884	3.10161e-07	fibroblast growth factor 17	-	GO:0002164: larval development; GO:0005104: fibroblast growth factor receptor binding; GO:0007154: cell communication; GO:0007399: nervous system development; GO:0007498: mesoderm development; GO:0007523: larval visceral muscle development; GO:0007526: larval somatic muscle development; GO:0008083: growth factor activity; GO:0008543: fibroblast growth factor receptor signaling pathway; GO:0010001…	189.699	255.057	211.85	289.731	226.978	246.263	241.219	161.169	344.126
Rp.chr2.1781	161.872	-1.10467	6.90649e-08	uncharacterized protein LOC106677269	-	-	132.52	130.639	144.828	207.063	212.275	142.761	145.236	127.749	185.852
Rp.chr2.0380	105.568	-1.10191	1.34794e-05	eukaryotic translation initiation factor 3 subunit I	KOG0278: Serine/threonine kinase receptor-associated protein; KOG0643: Translation initiation factor 3, subunit i (eIF-3i)/TGF-beta receptor-interacting protein (TRIP-1)	GO:0003743: translation initiation factor activity; GO:0005515: protein binding; GO:0005622: intracellular; GO:0005623: cell; GO:0005737: cytoplasm; GO:0005852: eukaryotic translation initiation factor 3 complex; GO:0006412: translation; GO:0006413: translational initiation; GO:0010467: gene expression	55.833	112.667	86.281	148.802	156.219	107.785	99.14	77.62	104.317
Rp.chr5.2745	18.2733	-1.09915	0.0361921	protein sprouty homolog 3	-	GO:0001738: morphogenesis of a polarized epithelium; GO:0001745: compound eye morphogenesis; GO:0002065: columnar/cuboidal epithelial cell differentiation; GO:0005622: intracellular; GO:0005623: cell; GO:0005886: plasma membrane; GO:0006357: regulation of transcription by RNA polymerase II; GO:0007154: cell communication; GO:0007350: blastoderm segmentation; GO:0007351: tripartite regional subdiv…	20.853	22.81	7.704	23.619	10.108	14.276	24.627	12.398	21.583
Rp.chr1.1624	50.2136	-1.09534	0.000813564	ribosomal protein S17	KOG0187: 40S ribosomal protein S17	GO:0000028: ribosomal small subunit assembly; GO:0002181: cytoplasmic translation; GO:0003735: structural constituent of ribosome; GO:0005622: intracellular; GO:0005623: cell; GO:0005737: cytoplasm; GO:0005829: cytosol; GO:0010467: gene expression; GO:0022626: cytosolic ribosome; GO:0022627: cytosolic small ribosomal subunit; GO:0042254: ribosome biogenesis; GO:0042255: ribosome assembly; GO:0042…	29.598	44.237	30.044	92.903	98.326	55.677	44.834	26.412	44.964
Rp.chr3.1110	433.928	-1.09515	2.6844e-07	ATP-binding cassette sub-family F member 2	KOG0056: Heavy metal exporter HMT1, ABC superfamily; KOG0062: ATPase component of ABC transporters with duplicated ATPase domains/Translation elongation factor EF-3b; KOG0066: eIF2-interacting protein ABC50 (ABC superfamily); KOG0927: Predicted transporter (ABC superfamily)	GO:0005524: ATP binding; GO:0016887: ATPase activity	425.141	402.284	392.885	531.436	367.575	279.098	481.806	295.925	608.515
Rp.chr3.1373	22.9509	-1.09493	0.00816449	zinc finger protein 91-like; hypothetical protein B7P43_G11197	-	GO:0002165: instar larval or pupal development; GO:0003676: nucleic acid binding; GO:0005515: protein binding; GO:0007154: cell communication; GO:0007265: Ras protein signal transduction; GO:0007472: wing disc morphogenesis; GO:0007474: imaginal disc-derived wing vein specification; GO:0007476: imaginal disc-derived wing morphogenesis; GO:0007552: metamorphosis; GO:0023052: signaling; GO:0035220:…	26.908	23.501	19.259	24.407	11.027	10.707	22.101	23.717	31.775
Rp.chr5.0238	30.8117	-1.09135	0.0222965	uncharacterized protein LOC106684886 isoform X1	KOG2465: Uncharacterized conserved protein	-	39.689	23.501	20.8	22.832	26.649	31.407	24.627	19.944	53.357
Rp.chr2.0567	85.353	-1.09109	0.000983393	protein LLP homolog; Nucleoside diphosphate-linked moiety X motif 8, mitochondrial	-	GO:0000902: cell morphogenesis; GO:0001099: basal RNA polymerase II transcription machinery binding; GO:0005622: intracellular; GO:0005623: cell; GO:0005634: nucleus; GO:0005694: chromosome; GO:0005730: nucleolus; GO:0007275: multicellular organism development; GO:0007399: nervous system development; GO:0030182: neuron differentiation; GO:0031175: neuron projection development; GO:0031981: nuclea…	66.596	82.945	80.118	105.5	120.381	42.115	78.933	64.683	112.111
Rp.chr1.3078	79.5721	-1.08862	5.14705e-05	sterile alpha and TIR motif-containing protein 1 isoform X3	KOG3678: SARM protein (with sterile alpha and armadillo motifs)	GO:0005623: cell; GO:0007154: cell communication; GO:0007165: signal transduction; GO:0023052: signaling; GO:0030425: dendrite; GO:0034128: negative regulation of MyD88-independent toll-like receptor signaling pathway; GO:0035591: signaling adaptor activity; GO:0036477: somatodendritic compartment; GO:0043025: neuronal cell body; GO:0048678: response to axon injury; GO:0051716: cellular response …	78.032	69.121	70.103	85.817	59.731	82.802	71.987	70.612	97.722
Rp.chr3.0947	26.4925	-1.08421	0.00916609	hypothetical protein B7P43_G06602	-	-	20.853	29.722	23.881	35.429	26.649	13.562	31.573	14.015	38.369
Rp.chr5.0809	16.7303	-1.08407	0.0453405	folate transporter 1-like	KOG3810: Micronutrient transporters (folate transporter family)	GO:0016021: integral component of membrane; GO:0051180: vitamin transport; GO:0055085: transmembrane transport; GO:0090482: vitamin transmembrane transporter activity	17.49	9.677	14.637	15.746	28.487	12.849	11.998	17.788	16.187
Rp.chr2.0309	35.1709	-1.08362	0.00213839				41.352	27.821	28.193	43.993	34.173	21.983	36.898	31.197	39.965
Rp.chr2.3124	54.2713	-1.08191	0.00885684				53.143	32.487	57.777	74.795	30.325	66.384	39.782	52.286	65.947
Rp.chr2.0042	287.67	-1.07915	3.87839e-07	piezo-type mechanosensitive ion channel component isoform X8	KOG1893: Uncharacterized conserved protein	GO:0005261: cation channel activity; GO:0005623: cell; GO:0005886: plasma membrane; GO:0007638: mechanosensory behavior; GO:0008381: mechanosensitive ion channel activity; GO:0016021: integral component of membrane; GO:0042391: regulation of membrane potential; GO:0050982: detection of mechanical stimulus; GO:0071260: cellular response to mechanical stimulus; GO:0071944: cell periphery; GO:009865…	230.733	299.985	311.226	281.858	226.978	202.007	229.221	292.691	393.287
Rp.chr2.1132	119.339	-1.07754	1.90505e-05	serine--tRNA synthetase-like protein Slimp	-	GO:0000049: tRNA binding; GO:0004828: serine-tRNA ligase activity; GO:0005524: ATP binding; GO:0005622: intracellular; GO:0005623: cell; GO:0005737: cytoplasm; GO:0005739: mitochondrion; GO:0006434: seryl-tRNA aminoacylation; GO:0045333: cellular respiration; GO:0048856: anatomical structure development; GO:0070584: mitochondrion morphogenesis	121.189	110.398	93.343	168.727	104.601	92.389	136.452	77.799	148.945
Rp.chr5.0741	58.8568	-1.07744	0.00331845	circadian clock-controlled protein-like isoform X2	-	-	47.088	69.812	41.6	67.709	48.704	64.243	78.933	55.52	35.971
Rp.chr4.0825	64.6753	-1.07693	0.00137485				74.669	55.297	73.955	55.112	42.271	17.845	82.722	50.129	95.924
Rp.chrX.0515	241.692	-1.07617	0.000356633	torso-like protein	-	GO:0002064: epithelial cell development; GO:0003381: epithelial cell morphogenesis involved in gastrulation; GO:0003384: apical constriction involved in gastrulation; GO:0005576: extracellular region; GO:0006357: regulation of transcription by RNA polymerase II; GO:0007154: cell communication; GO:0007276: gamete generation; GO:0007277: pole cell development; GO:0007278: pole cell fate determinati…	207.862	246.071	259.612	238.556	260.978	88.512	256.374	197.283	334.534
Rp.chr4.0914	275.538	-1.07138	9.0513e-07	adenylate kinase 2	KOG3078: Adenylate kinase; KOG3079: Uridylate kinase/adenylate kinase	GO:0004017: adenylate kinase activity; GO:0005524: ATP binding; GO:0005622: intracellular; GO:0005623: cell; GO:0005737: cytoplasm; GO:0005739: mitochondrion; GO:0005740: mitochondrial envelope; GO:0005758: mitochondrial intermembrane space; GO:0006172: ADP biosynthetic process; GO:0009168: purine ribonucleoside monophosphate biosynthetic process; GO:0016310: phosphorylation; GO:0046940: nucleosi…	204.498	258.513	281.182	383.421	311.52	191.3	290.473	182.191	348.922
Rp.chr3.0123	121.744	-1.07094	0.0420791	uncharacterized protein LOC106681787	-	GO:0005515: protein binding	44.398	210.819	83.97	145.653	138.76	101.361	228.589	56.059	80.336
Rp.chrX.0413	27.5796	-1.06962	0.0273315	-	KOG1892: Actin filament-binding protein Afadin	GO:0005515: protein binding	36.998	27.648	15.407	23.619	23.892	17.845	47.36	21.022	20.983
Rp.chr1.4309	20.5525	-1.06921	0.0139498	ribosome production factor 2 homolog, partial	KOG3031: Protein required for biogenesis of the ribosomal 60S subunit	GO:0000027: ribosomal large subunit assembly; GO:0000278: mitotic cell cycle; GO:0000463: maturation of LSU-rRNA from tricistronic rRNA transcript (SSU-rRNA, 5.8S rRNA, LSU-rRNA); GO:0005622: intracellular; GO:0005623: cell; GO:0005634: nucleus; GO:0005730: nucleolus; GO:0010467: gene expression; GO:0019843: rRNA binding; GO:0031981: nuclear lumen; GO:0042254: ribosome biogenesis; GO:0042255: rib…	12.781	23.501	13.867	25.981	26.649	23.556	15.787	16.71	22.182
Rp.chr3.2162	682.458	-1.06616	1.88123e-09	uncharacterized protein LOC106673807 isoform X2	-	GO:0005576: extracellular region	493.083	748.581	597.031	927.454	574.336	695.248	612.519	583.765	785.374
Rp.chr2.2148	123.742	-1.06045	2.67048e-05	tRNA (guanine-N(7)-)-methyltransferase non-catalytic subunit WDR4	KOG3914: WD repeat protein WDR4	GO:0001673: male germ cell nucleus; GO:0001674: female germ cell nucleus; GO:0005515: protein binding; GO:0005622: intracellular; GO:0005623: cell; GO:0005737: cytoplasm; GO:0005829: cytosol; GO:0007283: spermatogenesis; GO:0019953: sexual reproduction; GO:0030154: cell differentiation; GO:0032504: multicellular organism reproduction; GO:0036265: RNA (guanine-N7)-methylation; GO:0043527: tRNA met…	115.703	153.449	117.095	130.694	53.298	69.239	150.92	121.281	144.485
Rp.chr5.1998	406.731	-1.05838	5.06201e-06				306.075	219.114	336.648	772.354	612.932	553.2	376.352	208.064	371.704
Rp.chr4.2472	25.4997	-1.05468	0.0166108	-	-	GO:0003676: nucleic acid binding	22.199	20.045	30.044	23.619	22.973	23.556	18.312	17.788	42.566
Rp.chr1.2981	181.575	-1.05347	9.906e-05	UDP-glucuronosyltransferase 1-2-like; 2-hydroxyacylsphingosine 1-beta-galactosyltransferase isoform X1	KOG1192: UDP-glucuronosyl and UDP-glucosyl transferase	GO:0016758: transferase activity, transferring hexosyl groups	172.882	190.083	141.747	248.791	192.058	106.357	231.747	114.813	208.034
Rp.chr1.3347	557.688	-1.05201	3.66328e-06	chaoptin	-	GO:0005515: protein binding	418.414	602.735	454.514	682.6	476.929	693.106	454.653	511.536	598.923
Rp.chr1.3881	174.551	-1.04798	0.000624217	annexin B9 isoform X2	KOG0819: Annexin	GO:0003779: actin binding; GO:0005509: calcium ion binding; GO:0005544: calcium-dependent phospholipid binding; GO:0005622: intracellular; GO:0005623: cell; GO:0005938: cell cortex; GO:0007275: multicellular organism development; GO:0010797: regulation of multivesicular body size involved in endosome transport; GO:0012505: endomembrane system; GO:0030011: maintenance of cell polarity; GO:0030507:…	122.43	165.199	127.88	225.171	182.869	289.806	111.769	162.247	161.871
Rp.chr2.2187	105.921	-1.04602	0.000183987	B-cell lymphoma/leukemia 11A isoform X2	-	GO:0003700: DNA-binding transcription factor activity; GO:0005622: intracellular; GO:0005623: cell; GO:0005634: nucleus; GO:0006355: regulation of transcription, DNA-templated; GO:0006366: transcription by RNA polymerase II; GO:0007154: cell communication; GO:0007165: signal transduction; GO:0007275: multicellular organism development; GO:0007399: nervous system development; GO:0010467: gene expr…	89.468	110.594	103.229	155.101	58.812	87.084	97.877	103.493	120.504
Rp.chr1.1436	203.389	-1.04333	1.9182e-05	DNA-directed RNA polymerases I, II, and III subunit RPABC1	KOG3218: RNA polymerase, 25-kDa subunit (common to polymerases I, II and III)	GO:0003677: DNA binding; GO:0003899: DNA-directed 5'-3' RNA polymerase activity; GO:0005622: intracellular; GO:0005623: cell; GO:0005634: nucleus; GO:0005654: nucleoplasm; GO:0005665: RNA polymerase II, core complex; GO:0005666: RNA polymerase III complex; GO:0005730: nucleolus; GO:0005736: RNA polymerase I complex; GO:0006366: transcription by RNA polymerase II; GO:0010467: gene expression; GO:0…	151.356	155.522	220.324	313.35	261.897	155.61	172.389	148.232	247.603
Rp.chr1.0923	110.954	-1.04242	0.000117455	protein phosphatase Slingshot	KOG1716: Dual specificity phosphatase; KOG1717: Dual specificity phosphatase; KOG1718: Dual specificity phosphatase	GO:0000278: mitotic cell cycle; GO:0003779: actin binding; GO:0004725: protein tyrosine phosphatase activity; GO:0005622: intracellular; GO:0005623: cell; GO:0005737: cytoplasm; GO:0006470: protein dephosphorylation; GO:0007097: nuclear migration; GO:0007275: multicellular organism development; GO:0007399: nervous system development; GO:0007409: axonogenesis; GO:0007417: central nervous system de…	113.685	78.798	118.636	146.44	88.218	84.943	104.823	86.244	148.682
Rp.chr3.0377	204.813	-1.0422	1.19714e-06	ribosomal RNA processing protein 1 homolog B isoform X1	KOG3911: Nucleolar protein NOP52/RRP1	GO:0005622: intracellular; GO:0005623: cell; GO:0005634: nucleus; GO:0006364: rRNA processing; GO:0010467: gene expression; GO:0030687: preribosome, large subunit precursor; GO:0030688: preribosome, small subunit precursor; GO:0042254: ribosome biogenesis	191.717	174.185	207.228	279.496	190.22	140.62	212.171	147.154	263.79
Rp.chr5.1002	56.4541	-1.03815	0.0131285	uncharacterized protein LOC106680845 isoform X2	-	-	43.725	49.076	46.992	62.985	53.298	92.081	26.521	55.52	63.549
Rp.chr2.0754	67.9778	-1.03517	0.000215256	serine/threonine-protein phosphatase 4 regulatory subunit 1-like isoform X3	-	GO:0005515: protein binding; GO:0007165: signal transduction; GO:0019888: protein phosphatase regulator activity; GO:0030289: protein phosphatase 4 complex; GO:0050790: regulation of catalytic activity	68.615	68.43	60.859	92.116	42.271	47.825	65.672	64.144	80.936
Rp.chr5.1974	32.7761	-1.03412	0.00611138	uncharacterized protein C3orf38 homolog	-	-	28.926	21.428	33.896	46.451	45.028	27.838	30.31	19.944	40.768
Rp.chr2.1207	582.972	-1.02073	4.63911e-05	protein slowmo-like	KOG3336: Predicted member of the intramitochondrial sorting protein family; KOG3337: Protein similar to predicted member of the intramitochondrial sorting protein family	GO:0005622: intracellular; GO:0005623: cell; GO:0005737: cytoplasm; GO:0005739: mitochondrion; GO:0005740: mitochondrial envelope; GO:0005758: mitochondrial intermembrane space; GO:0007283: spermatogenesis; GO:0007293: germarium-derived egg chamber formation; GO:0008345: larval locomotory behavior; GO:0009653: anatomical structure morphogenesis; GO:0010876: lipid localization; GO:0015914: phospho…	526.045	446.522	607.046	803.059	702.987	402.587	635.251	346.055	729.619
Rp.chr2.1720	81.8831	-1.01848	0.00148155	-	-	GO:0005249: voltage-gated potassium channel activity; GO:0005515: protein binding; GO:0005623: cell; GO:0005886: plasma membrane; GO:0005887: integral component of plasma membrane; GO:0009987: cellular process; GO:0042391: regulation of membrane potential; GO:0071805: potassium ion transmembrane transport; GO:0071944: cell periphery	55.161	104.373	51.614	122.033	77.191	104.93	61.252	62.527	95.924
Rp.chr5.2684	279.317	-1.01798	0.00418017	glycoside hydrolase family 25 protein	-	GO:0003796: lysozyme activity; GO:0009253: peptidoglycan catabolic process; GO:0016998: cell wall macromolecule catabolic process	224.679	192.848	341.271	419.638	323.466	182.735	147.762	279.754	362.711
Rp.chr5.1423	625.951	-1.01654	5.82261e-05	-	-	GO:0005515: protein binding	482.32	619.324	645.564	936.115	617.526	433.995	875.839	472.187	482.016
Rp.chr1.4325	1083.86	-1.0162	3.69283e-07	ETS homologous factor	KOG3804: Transcription factor NERF and related proteins, contain ETS domain; KOG3805: ERG and related ETS transcription factors; KOG3806: Predicted transcription factor	GO:0003700: DNA-binding transcription factor activity; GO:0005634: nucleus; GO:0006355: regulation of transcription, DNA-templated; GO:0043565: sequence-specific DNA binding	793.104	873.69	1163.25	1750.2	1070.56	1102.83	866.367	810.695	1306.96
Rp.chr2.0269	162.941	-1.01373	0.00115593	tyrosine-protein kinase Abl isoform X4	KOG0194: Protein tyrosine kinase; KOG0196: Tyrosine kinase, EPH (ephrin) receptor family; KOG0197: Tyrosine kinases; KOG0199: ACK and related non-receptor tyrosine kinases; KOG0200: Fibroblast/platelet-derived growth factor receptor and related receptor tyrosine kinases; KOG1025: Epidermal growth factor receptor EGFR and related tyrosine kinases; KOG1026: Nerve growth factor receptor TRKA and rel…	GO:0001700: embryonic development via the syncytial blastoderm; GO:0001764: neuron migration; GO:0002064: epithelial cell development; GO:0003382: epithelial cell morphogenesis; GO:0003401: axis elongation; GO:0004715: non-membrane spanning protein tyrosine kinase activity; GO:0005102: signaling receptor binding; GO:0005524: ATP binding; GO:0005622: intracellular; GO:0005623: cell; GO:0005829: cy…	151.356	190.774	127.88	181.869	114.867	158.465	102.297	156.318	233.214
Rp.chr4.1962	44.4976	-1.01122	0.00141027	sialin isoform X3	KOG2532: Permease of the major facilitator superfamily	GO:0005623: cell; GO:0005886: plasma membrane; GO:0006820: anion transport; GO:0016021: integral component of membrane; GO:0022857: transmembrane transporter activity; GO:0055085: transmembrane transport; GO:0071944: cell periphery	35.653	47.693	41.6	42.515	35.839	51.394	42.939	35.037	53.957
Rp.chr3.1420	15.7371	-1.0112	0.0325657	uncharacterized protein LOC109857710; PREDICTED: nuclear transcription factor Y subunit C-8 isoform X1	KOG1659: Class 2 transcription repressor NC2, alpha subunit (DRAP1)	GO:0046982: protein heterodimerization activity	10.763	17.971	15.407	23.619	17.46	9.993	18.944	11.32	16.187
Rp.chrX.0423	16.3962	-1.00772	0.0276128	uncharacterized protein LOC106670478 isoform X3	-	GO:0005622: intracellular; GO:0005623: cell; GO:0007271: synaptic transmission, cholinergic; GO:0010467: gene expression; GO:0016020: membrane; GO:0016021: integral component of membrane; GO:0022417: protein maturation by protein folding; GO:0033130: acetylcholine receptor binding; GO:0034394: protein localization to cell surface; GO:0036477: somatodendritic compartment; GO:0043005: neuron projec…	12.781	14.515	20.029	18.896	12.865	12.849	12.629	15.093	22.182
Rp.chr2.0542	646.391	-1.00469	0.000475698	trehalase	KOG0602: Neutral trehalase	GO:0004555: alpha,alpha-trehalase activity; GO:0005991: trehalose metabolic process	482.993	740.286	640.942	873.917	736.988	328.351	805.115	378.935	785.374
Rp.chr1.1979	736.443	-1.00051	3.7892e-05	uncharacterized protein LOC106662853 isoform X2	-	-	633.003	984.283	558.513	857.384	505.416	646.709	690.82	560.587	1020.39
Rp.chr3.1666	331.414	1.00002	0.00110931	-	-	GO:0005515: protein binding	447.34	279.94	623.223	544.033	538.498	586.035	121.241	92.712	142.087
Rp.chr1.3942	29.3983	1.00076	0.0460169	GTPase-activating Rap/Ran-GAP domain-like protein 3	-	GO:0005096: GTPase activator activity; GO:0051056: regulation of small GTPase mediated signal transduction	54.488	71.886	55.466	28.343	14.703	24.983	24.627	15.632	4.796
Rp.chr4.1524	100.01	1.00116	0.00736917	esterase FE4-like	KOG1516: Carboxylesterase and related proteins; KOG4389: Acetylcholinesterase/Butyrylcholinesterase	GO:0005576: extracellular region; GO:0007292: female gamete generation; GO:0007320: insemination; GO:0007619: courtship behavior; GO:0007620: copulation; GO:0019953: sexual reproduction; GO:0030728: ovulation; GO:0032504: multicellular organism reproduction; GO:0034338: short-chain carboxylesterase activity; GO:0042811: pheromone biosynthetic process; GO:0046008: regulation of female receptivity,…	153.374	97.461	195.672	181.869	194.815	89.226	52.411	31.264	34.173
Rp.chr3.1067	740.909	1.0015	6.85635e-05	d-3-phosphoglycerate dehydrogenase	KOG0067: Transcription factor CtBP; KOG0068: D-3-phosphoglycerate dehydrogenase, D-isomer-specific 2-hydroxy acid dehydrogenase superfamily; KOG0069: Glyoxylate/hydroxypyruvate reductase (D-isomer-specific 2-hydroxy acid dehydrogenase superfamily)	GO:0004617: phosphoglycerate dehydrogenase activity; GO:0006564: L-serine biosynthetic process; GO:0051287: NAD binding; GO:0055114: oxidation-reduction process	782.341	1212.38	845.088	1129.01	1431.7	1437.61	292.367	210.759	224.821
Rp.chr4.1842	765.469	1.00182	1.27005e-06	translocation associated membrane protein	KOG1608: Protein transporter of the TRAM (translocating chain-associating membrane) superfamily	GO:0006616: SRP-dependent cotranslational protein targeting to membrane, translocation; GO:0006897: endocytosis; GO:0006909: phagocytosis; GO:0016021: integral component of membrane	903.425	1556.61	1170.95	1155.78	1271.81	884.407	371.931	229.625	335.733
Rp.chr1.3161	803.571	1.00357	0.000179695	cytochromeP450	KOG0157: Cytochrome P450 CYP4/CYP19/CYP26 subfamilies; KOG0158: Cytochrome P450 CYP3/CYP5/CYP6/CYP9 subfamilies	GO:0005506: iron ion binding; GO:0016705: oxidoreductase activity, acting on paired donors, with incorporation or reduction of molecular oxygen; GO:0020037: heme binding; GO:0055114: oxidation-reduction process	904.77	1266.3	1361.23	1180.18	1653.17	975.774	420.554	202.674	294.965
Rp.chr2.0630	1708.64	1.00367	5.54245e-07	monocarboxylate transporter 9 isoform X1	KOG2504: Monocarboxylate transporter	GO:0008028: monocarboxylic acid transmembrane transporter activity; GO:0015718: monocarboxylic acid transport; GO:0016020: membrane; GO:0016021: integral component of membrane; GO:1905039: carboxylic acid transmembrane transport	1877.48	3203.76	2573.01	2521.76	2832.17	2545.43	757.755	530.941	673.863
Rp.chr3.1423	26.6295	1.0043	0.0195312	ketohexokinase	KOG2947: Carbohydrate kinase	GO:0004454: ketohexokinase activity; GO:0005622: intracellular; GO:0005623: cell; GO:0005634: nucleus; GO:0005737: cytoplasm; GO:0005829: cytosol; GO:0006754: ATP biosynthetic process; GO:0009166: nucleotide catabolic process; GO:0009168: purine ribonucleoside monophosphate biosynthetic process; GO:0009744: response to sucrose; GO:0009749: response to glucose; GO:0009750: response to fructose; GO…	26.908	49.767	40.059	63.772	39.514	28.552	11.998	8.085	10.192
Rp.chr5.2084	48.7719	1.00454	0.00141887	platelet-activating factor acetylhydrolase isoform X2	KOG3847: Phospholipase A2 (platelet-activating factor acetylhydrolase in humans)	GO:0003847: 1-alkyl-2-acetylglycerophosphocholine esterase activity; GO:0016042: lipid catabolic process	71.978	96.769	114.014	53.537	35.839	49.253	23.364	19.944	29.976
Rp.chrX.0916	215.241	1.00663	3.36057e-05	dihydropyrimidine dehydrogenase	KOG0399: Glutamate synthase; KOG1799: Dihydropyrimidine dehydrogenase	GO:0005737: cytoplasm; GO:0006207: 'de novo' pyrimidine nucleobase biosynthetic process; GO:0016627: oxidoreductase activity, acting on the CH-CH group of donors; GO:0051536: iron-sulfur cluster binding; GO:0055114: oxidation-reduction process	224.679	405.049	345.893	375.548	333.574	289.092	112.4	66.839	70.144
Rp.chr1.3564	96.2334	1.00734	0.0127208	polypeptide N-acetylgalactosaminyltransferase 2	KOG3736: Polypeptide N-acetylgalactosaminyltransferase; KOG3737: Predicted polypeptide N-acetylgalactosaminyltransferase; KOG3738: Predicted polypeptide N-acetylgalactosaminyltransferase	GO:0004653: polypeptide N-acetylgalactosaminyltransferase activity; GO:0005622: intracellular; GO:0005623: cell; GO:0005737: cytoplasm; GO:0005794: Golgi apparatus; GO:0005795: Golgi stack; GO:0009312: oligosaccharide biosynthetic process; GO:0012505: endomembrane system	187.681	210.128	144.058	117.31	51.461	119.206	61.883	47.973	27.578
Rp.chr5.0596	60.8615	1.01586	0.000226861	probable phosphorylase b kinase regulatory subunit alpha isoform X1	KOG3635: Phosphorylase kinase	GO:0003824: catalytic activity; GO:0005516: calmodulin binding; GO:0005622: intracellular; GO:0005623: cell; GO:0005737: cytoplasm; GO:0005964: phosphorylase kinase complex; GO:0005977: glycogen metabolic process	92.159	122.344	133.273	74.795	53.298	54.963	31.573	29.646	26.379
Rp.chr1.0225	629.981	1.02177	2.46634e-06	uncharacterized protein LOC106690791	-	-	651.838	1101.1	666.364	1349.45	1258.03	930.09	234.904	141.764	243.406
Rp.chr1.3071	19.3328	1.02342	0.0360326	lon protease homolog 2, peroxisomal-like isoform X1	KOG2004: Mitochondrial ATP-dependent protease PIM1/LON	GO:0004176: ATP-dependent peptidase activity; GO:0004252: serine-type endopeptidase activity; GO:0005524: ATP binding; GO:0005622: intracellular; GO:0005623: cell; GO:0005737: cytoplasm; GO:0005777: peroxisome; GO:0005782: peroxisomal matrix; GO:0006625: protein targeting to peroxisome; GO:0010467: gene expression; GO:0016485: protein processing; GO:0030163: protein catabolic process	25.562	38.017	26.963	40.94	18.379	27.125	6.946	7.546	8.393
Rp.chr3.1616	497.404	1.02594	1.64122e-06	juvenile hormone epoxide hydrolase 2-like	KOG2565: Predicted hydrolases or acyltransferases (alpha/beta hydrolase superfamily)	GO:0006719: juvenile hormone catabolic process; GO:0008096: juvenile hormone epoxide hydrolase activity; GO:0033961: cis-stilbene-oxide hydrolase activity	572.461	866.777	925.976	910.921	698.393	580.325	267.109	158.474	172.662
Rp.chr2.2040	13228.3	1.02734	0.000256947	-	-	-	13652.3	16676.1	25353.4	31713	22738.2	14591.6	6768.02	2974.88	4580.35
Rp.chr2.1311	1722.02	1.02775	1.4052e-05	1-acyl-sn-glycerol-3-phosphate acyltransferase gamma-like	KOG1505: Lysophosphatidic acid acyltransferase LPAAT and related acyltransferases	GO:0016746: transferase activity, transferring acyl groups	2061.13	3150.53	3519.79	2632.77	2073.12	2059.33	981.293	646.292	558.155
Rp.chr4.1736	1161.14	1.02929	9.93636e-08	27 kDa glycoprotein-like; interferon-related developmental regulator 1-like	-	-	1435.52	1852.44	2140.84	1836.8	1861.77	1432.61	590.417	354.14	435.253
Rp.chr5.2162	224.608	1.03245	0.00314016	c-type lysozyme	-	GO:0003796: lysozyme activity; GO:0005576: extracellular region; GO:0005615: extracellular space; GO:0016998: cell wall macromolecule catabolic process; GO:0050829: defense response to Gram-negative bacterium; GO:0050830: defense response to Gram-positive bacterium; GO:0071554: cell wall organization or biogenesis	351.818	221.878	462.988	344.843	461.307	191.3	91.562	71.69	102.518
Rp.chr3.0576	131.293	1.03337	1.85507e-06	-	KOG3002: Zn finger protein	GO:0005634: nucleus; GO:0006511: ubiquitin-dependent protein catabolic process; GO:0007275: multicellular organism development	213.243	214.966	268.857	210.212	141.516	119.92	66.935	49.59	59.952
Rp.chr4.1541	309.346	1.03499	0.000740089	uncharacterized protein LOC106682215 isoform X1	-	-	522.682	643.517	609.357	496.007	269.249	196.297	197.016	70.073	196.044
Rp.chrX.0041	256.169	1.03545	0.00100054	battenin	KOG3880: Predicted small molecule transporter involved in cellular pH homeostasis (Batten disease protein in human)	GO:0016020: membrane	287.239	521.172	528.469	360.589	225.14	367.611	144.605	104.032	80.936
Rp.chr1.4413	353.96	1.0357	0.022764	tetratricopeptide repeat protein; uncharacterized protein LOC105666162 isoform X1	-	GO:0003678: DNA helicase activity; GO:0005515: protein binding; GO:0005524: ATP binding; GO:0006260: DNA replication	536.135	926.913	452.973	375.548	178.274	623.153	195.122	168.176	107.315
Rp.chr2.1537	355.344	1.03865	0.00347291	unknown secreted protein	-	-	267.059	496.289	667.134	540.884	906.992	441.846	146.499	107.266	99.521
Rp.chr2.3368	214.873	1.04385	3.18538e-05	lysM and putative peptidoglycan-binding domain-containing protein 2	-	-	298.002	436.845	544.646	223.597	177.355	187.731	142.711	83.01	93.526
Rp.chrX.0378	114.415	1.04866	0.0389813	NPC intracellular cholesterol transporter 2 homolog a-like	-	GO:0001530: lipopolysaccharide binding; GO:0005576: extracellular region; GO:0005615: extracellular space; GO:0007154: cell communication; GO:0010876: lipid localization; GO:0015918: sterol transport; GO:0023052: signaling; GO:0030882: lipid antigen binding; GO:0032934: sterol binding; GO:0042742: defense response to bacterium; GO:0042834: peptidoglycan binding; GO:0051716: cellular response to s…	146.647	104.373	365.152	128.332	207.68	62.101	36.625	51.746	64.149
Rp.chrX.0437	189.539	1.05548	3.45155e-05	alpha-galactosidase/alpha-n-acetylgalactosaminidase	KOG2366: Alpha-D-galactosidase (melibiase)	GO:0004557: alpha-galactosidase activity; GO:0005622: intracellular; GO:0005623: cell; GO:0005737: cytoplasm; GO:0009311: oligosaccharide metabolic process; GO:0016139: glycoside catabolic process; GO:0046477: glycosylceramide catabolic process	215.934	304.132	325.093	298.392	370.332	232.701	70.092	48.512	92.926
Rp.chr1.2790	108.45	1.05651	0.000506092	aspartic proteinase A3 isoform X2	-	GO:0004190: aspartic-type endopeptidase activity; GO:0006508: proteolysis	143.283	142.389	216.472	155.101	187.463	141.334	55.569	34.498	35.372
Rp.chr4.1542	98.0423	1.05653	0.00718892				238.133	245.38	196.442	89.754	19.298	30.694	60.62	37.732	74.341
Rp.chrX.1597	222.555	1.06445	0.000435988	chitooligosaccharidolytic beta-N-acetylglucosaminidase isoform X1	KOG2499: Beta-N-acetylhexosaminidase	GO:0005623: cell; GO:0005886: plasma membrane; GO:0005975: carbohydrate metabolic process; GO:0006032: chitin catabolic process; GO:0006491: N-glycan processing; GO:0006517: protein deglycosylation; GO:0016063: rhodopsin biosynthetic process; GO:0016231: beta-N-acetylglucosaminidase activity; GO:0048069: eye pigmentation; GO:0071944: cell periphery	284.549	320.03	425.24	240.13	399.738	332.634	102.297	62.527	91.727
Rp.chr1.0988	50.9401	1.06562	0.000729938	transmembrane protein 62-like isoform X1	-	GO:0016787: hydrolase activity	67.942	105.064	97.836	58.261	68.92	55.677	22.733	17.249	26.979
Rp.chr3.0480	365.781	1.06569	1.77865e-05	protein hairy	KOG4304: Transcriptional repressors of the hairy/E(spl) family (contains HLH)	GO:0003677: DNA binding; GO:0006355: regulation of transcription, DNA-templated; GO:0046983: protein dimerization activity	466.848	610.338	871.28	480.261	442.928	396.163	211.54	127.749	139.689
Rp.chrX.0087	300.199	1.06569	3.17869e-05	3-ketoacyl-CoA thiolase, mitochondrial	KOG1389: 3-oxoacyl CoA thiolase; KOG1390: Acetyl-CoA acetyltransferase; KOG1391: Acetyl-CoA acetyltransferase; KOG1392: Acetyl-CoA acetyltransferase	GO:0003988: acetyl-CoA C-acyltransferase activity; GO:0005622: intracellular; GO:0005623: cell; GO:0005737: cytoplasm; GO:0005739: mitochondrion; GO:0006635: fatty acid beta-oxidation	322.219	441.683	593.179	619.615	487.956	335.489	149.657	85.166	100.12
Rp.chr1.2191	61.5762	1.06725	0.00672627	MATH and LRR domain-containing protein PFE0570w-like isoform X1	-	-	101.576	77.416	153.302	112.586	45.947	60.674	35.993	15.632	31.775
Rp.chr5.2197	26602.2	1.0693	2.1957e-05	unknown secreted protein, partial	-	-	26220.9	49622.7	31458.5	50273.9	56532.1	36684.7	11923.9	6430.04	8002.43
Rp.chr3.1780	1819.71	1.07211	0.00022068	-	-	-	2068.53	1980.32	2254.08	3262.62	4679.23	2955.16	488.752	625.27	398.682
Rp.chr2.2420	74.1248	1.07246	0.0019159	ets DNA-binding protein pokkuri	-	GO:0005634: nucleus; GO:0043565: sequence-specific DNA binding	114.358	191.465	101.688	94.478	67.082	89.226	37.888	35.576	23.981
Rp.chr1.1306	647.126	1.07728	5.19263e-07	protein pinocchio	-	GO:0042048: olfactory behavior; GO:0042221: response to chemical	757.451	1022.99	762.659	1110.9	1456.52	948.649	213.434	180.035	230.217
Rp.chr2.1690	219.78	1.07832	7.32783e-06	facilitated trehalose transporter Tret1-2 homolog	-	GO:0016020: membrane; GO:0016021: integral component of membrane; GO:0022857: transmembrane transporter activity; GO:0055085: transmembrane transport	235.54	435.508	297.438	358.019	380.931	327.287	72.753	69.955	91.853
Rp.chrX.1499	307.962	1.08045	0.00300564	calcium/calmodulin-dependent protein kinase kinase 2 isoform X2	KOG0033: Ca2+/calmodulin-dependent protein kinase, EF-Hand protein superfamily; KOG0585: Ca2+/calmodulin-dependent protein kinase kinase beta and related serine/threonine protein kinases; KOG0586: Serine/threonine protein kinase; KOG0588: Serine/threonine protein kinase; KOG0606: Microtubule-associated serine/threonine kinase and related proteins; KOG0611: Predicted serine/threonine protein kinas…	GO:0004683: calmodulin-dependent protein kinase activity; GO:0005509: calcium ion binding; GO:0005516: calmodulin binding; GO:0005524: ATP binding; GO:0005622: intracellular; GO:0005623: cell; GO:0005634: nucleus; GO:0005737: cytoplasm; GO:0007154: cell communication; GO:0018105: peptidyl-serine phosphorylation; GO:0018107: peptidyl-threonine phosphorylation; GO:0023052: signaling; GO:0035556: in…	378.725	971.841	363.611	381.059	415.36	261.967	194.49	84.088	140.888
Rp.chrX.0602	350.552	1.08238	0.000364095	beta-1,3-galactosyltransferase 5-like isoform X2	KOG2287: Galactosyltransferases	GO:0006486: protein glycosylation; GO:0007275: multicellular organism development; GO:0007399: nervous system development; GO:0008039: synaptic target recognition; GO:0008378: galactosyltransferase activity; GO:0016020: membrane; GO:0030182: neuron differentiation; GO:0048666: neuron development; GO:0048699: generation of neurons	429.177	1035.43	563.135	438.533	342.764	321.927	221.012	140.686	122.303
Rp.chr5.2323	49.7178	1.08347	0.00276691	fatty acid hydroxylase domain-containing protein 2 isoform X2	KOG0873: C-4 sterol methyl oxidase	GO:0005506: iron ion binding; GO:0005622: intracellular; GO:0005623: cell; GO:0005737: cytoplasm; GO:0005783: endoplasmic reticulum; GO:0005789: endoplasmic reticulum membrane; GO:0008610: lipid biosynthetic process; GO:0012505: endomembrane system; GO:0016491: oxidoreductase activity; GO:0042175: nuclear outer membrane-endoplasmic reticulum membrane network; GO:0055114: oxidation-reduction proce…	82.741	92.622	107.851	59.048	42.271	50.68	35.362	21.022	13.189
Rp.chr5.1854	31846.4	1.09205	2.97133e-05	uncharacterized protein LOC106685936; unknown secreted protein	-	-	35016.3	39462.6	64163.5	57136.1	65639.7	35551.1	13865.7	8114.5	11974.9
Rp.chr2.3358	46.8595	1.09206	0.0163695	myrosinase 1-like	KOG0626: Beta-glucosidase, lactase phlorizinhydrolase, and related proteins	GO:0005975: carbohydrate metabolic process; GO:0008422: beta-glucosidase activity; GO:1901657: glycosyl compound metabolic process	49.107	106.446	90.132	93.69	69.839	27.125	26.521	8.624	23.981
Rp.chrX.0339	49.3671	1.09208	0.00399045	UDP-xylose and UDP-N-acetylglucosamine transporter-like isoform X2	KOG1583: UDP-N-acetylglucosamine transporter	GO:0000139: Golgi membrane; GO:0005457: GDP-fucose transmembrane transporter activity; GO:0005462: UDP-N-acetylglucosamine transmembrane transporter activity; GO:0005464: UDP-xylose transmembrane transporter activity; GO:0005622: intracellular; GO:0005623: cell; GO:0005737: cytoplasm; GO:0005783: endoplasmic reticulum; GO:0005789: endoplasmic reticulum membrane; GO:0005794: Golgi apparatus; GO:00…	75.341	100.917	69.333	51.963	81.785	64.243	26.521	12.937	20.384
Rp.chr2.3059	540.343	1.09281	0.000544187	4-coumarate--CoA ligase 1-like	KOG1175: Acyl-CoA synthetase; KOG1176: Acyl-CoA synthetase; KOG1177: Long chain fatty acid acyl-CoA ligase; KOG1179: Very long-chain acyl-CoA synthetase/fatty acid transporter; KOG1180: Acyl-CoA synthetase; KOG1256: Long-chain acyl-CoA synthetases (AMP-forming)	GO:0001676: long-chain fatty acid metabolic process; GO:0004467: long-chain fatty acid-CoA ligase activity; GO:0005622: intracellular; GO:0005623: cell; GO:0005737: cytoplasm; GO:0005739: mitochondrion; GO:0019433: triglyceride catabolic process; GO:0046949: fatty-acyl-CoA biosynthetic process	836.829	972.533	1254.92	984.141	302.331	498.951	246.27	170.871	339.33
Rp.chr1.0284	904.437	1.09385	0.00457109	sodium-dependent phosphate transporter	KOG2532: Permease of the major facilitator superfamily	GO:0001666: response to hypoxia; GO:0005623: cell; GO:0005886: plasma membrane; GO:0006820: anion transport; GO:0007275: multicellular organism development; GO:0016021: integral component of membrane; GO:0022857: transmembrane transporter activity; GO:0035220: wing disc development; GO:0048190: wing disc dorsal/ventral pattern formation; GO:0048731: system development; GO:0055085: transmembrane t…	1590.24	1299.47	2682.4	1158.92	760.881	407.584	756.492	243.64	387.891
Rp.chr4.2568	233.616	1.09453	1.61576e-05	speckle-type POZ protein B-like	-	GO:0000122: negative regulation of transcription by RNA polymerase II; GO:0001085: RNA polymerase II transcription factor binding; GO:0001738: morphogenesis of a polarized epithelium; GO:0001745: compound eye morphogenesis; GO:0005622: intracellular; GO:0005623: cell; GO:0005634: nucleus; GO:0005654: nucleoplasm; GO:0005737: cytoplasm; GO:0007350: blastoderm segmentation; GO:0007367: segment pola…	373.344	377.401	352.056	373.186	445.685	216.283	90.931	81.932	95.324
Rp.chr3.0483	146.26	1.09586	3.97252e-05	gamma-glutamyl hydrolase, putative, partial	KOG1559: Gamma-glutamyl hydrolase	GO:0005622: intracellular; GO:0005623: cell; GO:0005737: cytoplasm; GO:0005773: vacuole; GO:0006508: proteolysis; GO:0034722: gamma-glutamyl-peptidase activity; GO:0046900: tetrahydrofolylpolyglutamate metabolic process	155.129	177.207	257.672	281.334	308.384	198.302	48.629	39.676	54.458
Rp.chr5.2520	616.419	1.09591	0.00788382	probable cytochrome P450 6a13	KOG0158: Cytochrome P450 CYP3/CYP5/CYP6/CYP9 subfamilies	GO:0005506: iron ion binding; GO:0016705: oxidoreductase activity, acting on paired donors, with incorporation or reduction of molecular oxygen; GO:0020037: heme binding; GO:0055114: oxidation-reduction process	449.358	2007.96	677.919	1021.14	844.504	728.083	180.598	243.64	302.159
Rp.chr4.2254	190.121	1.10296	7.38695e-09	glutathione S-transferase theta-1-like	-	GO:0004364: glutathione transferase activity; GO:0005515: protein binding; GO:0005622: intracellular; GO:0005623: cell; GO:0005737: cytoplasm; GO:0006749: glutathione metabolic process	289.93	305.515	375.167	318.862	225.14	211.287	80.827	59.832	94.725
Rp.chr1.2468	22.4751	1.10396	0.0225853	protein spinster; hypothetical protein LSTR_LSTR001465	KOG1330: Sugar transporter/spinster transmembrane protein	GO:0002165: instar larval or pupal development; GO:0003376: sphingosine-1-phosphate receptor signaling pathway; GO:0005622: intracellular; GO:0005623: cell; GO:0005737: cytoplasm; GO:0005764: lysosome; GO:0005765: lysosomal membrane; GO:0005770: late endosome; GO:0006869: lipid transport; GO:0007040: lysosome organization; GO:0007399: nervous system development; GO:0007417: central nervous system…	43.052	31.104	55.466	33.067	20.217	16.418	13.892	11.32	5.995
Rp.chr2.1517	2290.64	1.10573	7.86457e-07	cathepsin L	KOG1542: Cysteine proteinase Cathepsin F; KOG1543: Cysteine proteinase Cathepsin L; KOG1544: Predicted cysteine proteinase TIN-ag	GO:0006508: proteolysis; GO:0008234: cysteine-type peptidase activity	2624.84	3198.23	3844.88	4135.75	4505.55	3104.35	837.319	809.617	631.297
Rp.chr5.2188	30.2123	1.10708	0.0471889	zinc finger and BTB domain-containing protein 49	-	GO:0000228: nuclear chromosome; GO:0003682: chromatin binding; GO:0005622: intracellular; GO:0005623: cell; GO:0005634: nucleus; GO:0005737: cytoplasm; GO:0006357: regulation of transcription by RNA polymerase II; GO:0007143: female meiotic nuclear division; GO:0007292: female gamete generation; GO:0007338: single fertilization; GO:0019953: sexual reproduction; GO:0031981: nuclear lumen; GO:00325…	54.488	40.781	36.977	59.836	19.298	64.956	14.524	9.702	6.595
Rp.chr5.1329	1290.52	1.1071	1.94445e-09	sodium/hydrogen exchanger 8 isoform X2	KOG1965: Sodium/hydrogen exchanger protein; KOG1966: Sodium/hydrogen exchanger protein	GO:0005622: intracellular; GO:0005623: cell; GO:0005737: cytoplasm; GO:0005794: Golgi apparatus; GO:0012505: endomembrane system; GO:0015385: sodium:proton antiporter activity; GO:0015386: potassium:proton antiporter activity; GO:0016021: integral component of membrane; GO:0035725: sodium ion transmembrane transport; GO:0051453: regulation of intracellular pH; GO:0071805: potassium ion transmembr…	1751.02	2696.41	2199.39	2081.66	1371.97	1633.19	642.829	453.321	488.011
[truncated: 311 more rows]

## Sheet: G-pod vs G-bean
Information of Differentially expressed genes (DEGs) in different comparisons
	baseMean	log2FoldChange	pvalue	Annotation	KEGG	GO	G-bean-1	G-bean-2	G-bean-3	G-pod-1	G-pod-2	G-pod-3	G-leave-1	G-leave-2	G-leave-3
Rp.chr4.0158	4.43828	6.07761	0.000975466				24.566	14.06	0	0	0.108	0.222	4.384	0.736	1.462
Rp.chr2.2872	3.79178	6.0644	0.00238982				27.58	10.368	0	0	0	0	0.631	0.539	0
[truncated: 546 more rows]
