# Supplementary material for: Comparative Transcriptomic Analysis Reveals Adaptation Mechanisms of Bean Bug Riptortus pedestris to Different Food Resources
Source: Insects. 2023 Aug 31;14(9):739. doi: 10.3390/insects14090739 (PMC10531862; doi:10.3390/insects14090739)
Supplement: Supplementary file 1 [file insects-14-00739-s001.zip › insects-2497244-supplementary/insects-2497244-supplementary/Table S4.xlsx]

## Sheet: Up
Collectively up-regulated genes in different comparisons
	baseMean	log2FoldChange	pvalue	Annotation	KEGG	GO	G-bean-1	G-bean-2	G-bean-3	G-pod-1	G-pod-2	G-pod-3	G-leave-1	G-leave-2	G-leave-3
Rp.chr2.0975	20.5412	1.00874	0.0365816	glucose-dependent insulinotropic receptor isoform X1	-	GO:0004930: G protein-coupled receptor activity; GO:0007186: G protein-coupled receptor signaling pathway; GO:0016021: integral component of membrane	31.617	45.62	23.111	32.28	28.487	25.697	9.472	8.085	7.194
Rp.chr3.0303	85414.7	1.65501	3.00099e-07	uncharacterized protein LOC106683181	-	-	118268	97537.3	163858	143239	196931	93388.8	38825.5	16694.7	23406.6
Rp.chr4.0554	47182.5	1.42205	1.08971e-06	unknown secreted protein, partial	-	-	71460	78956.9	118825	91416.5	57728.6	47461	20103.9	7104.36	14183.5
Rp.chr5.1854	31846.4	1.40432	7.88429e-08	uncharacterized protein LOC106685936; unknown secreted protein	-	-	35016.3	39462.6	64163.5	57136.1	65639.7	35551.1	13865.7	8114.5	11974.9
Rp.chr5.2197	26602.2	1.63223	9.2665e-11	unknown secreted protein, partial	-	-	26220.9	49622.7	31458.5	50273.9	56532.1	36684.7	11923.9	6430.04	8002.43
Rp.chr1.2072	19162.9	1.64776	6.8709e-07	hypothetical protein GE061_05238	KOG1065: Maltase glucoamylase and related hydrolases, glycosyl hydrolase family 31	GO:0004553: hydrolase activity, hydrolyzing O-glycosyl compounds; GO:0005975: carbohydrate metabolic process	26787.3	25587.2	38462.7	37862.7	38883.9	18390.5	9105.06	3202.35	4876.52
Rp.chr2.0160	15701.5	1.64939	1.01212e-06	uncharacterized protein LOC112210405; secreted venom protein family 5 protein	-	-	21670.1	13712.9	33453	33773.4	32067.3	16032.1	6675.82	3418.5	4477.83
Rp.chr4.0308	14052.4	1.20963	5.75372e-14	cathepsin L, partial	KOG1542: Cysteine proteinase Cathepsin F; KOG1543: Cysteine proteinase Cathepsin L; KOG1544: Predicted cysteine proteinase TIN-ag	GO:0006508: proteolysis; GO:0008234: cysteine-type peptidase activity	22777.3	18764.3	23156.3	26078.2	20382	18089.3	4952.56	4590.88	6077.36
Rp.chr2.1166	13997.2	1.32135	1.26834e-07	retinoid-inducible serine carboxypeptidase	KOG1282: Serine carboxypeptidases (lysosomal cathepsin A); KOG1283: Serine carboxypeptidases	GO:0004185: serine-type carboxypeptidase activity; GO:0006403: RNA localization; GO:0033227: dsRNA transport; GO:0044257: cellular protein catabolic process; GO:0051603: proteolysis involved in cellular protein catabolic process	20541.3	22648.9	31826	23204.5	19122.2	16778	6366.41	3582.37	3325.55
Rp.chr2.2040	13228.3	1.42563	3.92561e-07	-	-	-	13652.3	16676.1	25353.4	31713	22738.2	14591.6	6768.02	2974.88	4580.35
Rp.chr2.1942	11900.8	1.55206	8.95914e-09	-	KOG1542: Cysteine proteinase Cathepsin F; KOG1543: Cysteine proteinase Cathepsin L; KOG1544: Predicted cysteine proteinase TIN-ag	GO:0004197: cysteine-type endopeptidase activity; GO:0004869: cysteine-type endopeptidase inhibitor activity; GO:0005576: extracellular region; GO:0005615: extracellular space; GO:0005622: intracellular; GO:0005623: cell; GO:0005737: cytoplasm; GO:0005764: lysosome; GO:0044257: cellular protein catabolic process; GO:0045169: fusome; GO:0051603: proteolysis involved in cellular protein catabolic p…	17219.6	19184.5	29139.7	19597.8	17481	14157.6	4889.41	2454.18	2528.19
Rp.chr2.2179	8467.52	1.28317	2.72183e-06	cathepsin L	KOG1542: Cysteine proteinase Cathepsin F; KOG1543: Cysteine proteinase Cathepsin L	GO:0006508: proteolysis; GO:0008234: cysteine-type peptidase activity	11772.3	10830.2	17102.8	19813.5	13691.6	7025.04	3699.86	2192.03	3221.49
Rp.chr2.1165	7252.89	1.14053	6.58573e-05	retinoid-inducible serine carboxypeptidase	KOG1282: Serine carboxypeptidases (lysosomal cathepsin A); KOG1283: Serine carboxypeptidases	GO:0003723: RNA binding; GO:0004185: serine-type carboxypeptidase activity; GO:0006403: RNA localization; GO:0033227: dsRNA transport; GO:0044257: cellular protein catabolic process; GO:0051603: proteolysis involved in cellular protein catabolic process	9303.33	12210.9	13354.2	10994.8	12203.5	8620.65	3913.17	2475.75	1703.24
Rp.scaffold.050	6345.61	1.7828	4.44344e-05	-	-	-	11854.2	16416.2	9914.57	6914.97	6636.57	11359.5	2223.38	1375.59	582.136
Rp.chr2.2178	6073.07	2.16459	3.12374e-17	cathepsin L	KOG1542: Cysteine proteinase Cathepsin F; KOG1543: Cysteine proteinase Cathepsin L	GO:0006508: proteolysis; GO:0008234: cysteine-type peptidase activity	9207.33	7726.14	14042.9	12780.2	11044.8	6967.45	1545.6	844.142	1484.86
Rp.chrX.1665	5357.22	1.16706	2.43685e-08	proteinase	KOG1542: Cysteine proteinase Cathepsin F; KOG1543: Cysteine proteinase Cathepsin L	GO:0004197: cysteine-type endopeptidase activity; GO:0005576: extracellular region; GO:0005615: extracellular space; GO:0005622: intracellular; GO:0005623: cell; GO:0005737: cytoplasm; GO:0005764: lysosome; GO:0044257: cellular protein catabolic process; GO:0051603: proteolysis involved in cellular protein catabolic process	8052.12	8660.17	11309.7	10284.7	6589.7	5840.37	2498.7	1455.37	1650.48
Rp.chr4.0745	5045.89	1.77579	3.70139e-09	ribonuclease t2	KOG1642: Ribonuclease, T2 family	GO:0003723: RNA binding; GO:0005576: extracellular region; GO:0005615: extracellular space; GO:0006401: RNA catabolic process; GO:0033897: ribonuclease T2 activity; GO:0090501: RNA phosphodiester bond hydrolysis	7007.43	5842.11	11214.2	11342.8	9369.49	4992.36	1917.12	962.7	1285.98
Rp.chr2.2619	4654.31	1.54003	2.06192e-12	xaa-pro aminopeptidase, partial	KOG2413: Xaa-Pro aminopeptidase	GO:0070006: metalloaminopeptidase activity	5883.36	8053.98	8732.06	8835.22	8132.6	5290.74	1963.22	1079.67	1248.81
Rp.chr2.0840	4288.29	1.29302	0.000334218	uncharacterized protein LOC112211554; unknown secreted protein	-	-	9082.35	15746.1	11466.4	4051.72	3832.88	1812.06	1048.93	282.902	941.118
Rp.chr5.0088	3700.23	1.41618	1.7183e-10	cathepsin B, partial	KOG1542: Cysteine proteinase Cathepsin F; KOG1543: Cysteine proteinase Cathepsin L; KOG1544: Predicted cysteine proteinase TIN-ag	GO:0001890: placenta development; GO:0001893: maternal placenta development; GO:0002446: neutrophil mediated immunity; GO:0004197: cysteine-type endopeptidase activity; GO:0004252: serine-type endopeptidase activity; GO:0005518: collagen binding; GO:0005576: extracellular region; GO:0005615: extracellular space; GO:0005622: intracellular; GO:0005623: cell; GO:0005634: nucleus; GO:0005730: nucleol…	4354.33	6587.92	7813.02	6611.85	5577.03	4577.64	1564.76	962.161	995.207
Rp.chr3.1537	3568.6	1.29833	8.31506e-09	calreticulin	KOG0674: Calreticulin; KOG0675: Calnexin	GO:0005509: calcium ion binding; GO:0005576: extracellular region; GO:0005615: extracellular space; GO:0005622: intracellular; GO:0005623: cell; GO:0005737: cytoplasm; GO:0005783: endoplasmic reticulum; GO:0005788: endoplasmic reticulum lumen; GO:0006457: protein folding; GO:0007275: multicellular organism development; GO:0007399: nervous system development; GO:0007417: central nervous system dev…	3892.2	7919.19	5073.61	5473.4	6191.8	4726.83	1412.58	1108.78	1263.79
Rp.chr3.2478	3455.25	4.32147	7.70302e-54	unknown secreted protein; uncharacterized protein LOC106685659	-	-	6041.44	5469.55	10280.5	5291.53	6592.46	4417.75	196.385	121.82	148.082
Rp.chr2.1517	2290.64	1.51666	1.23027e-11	cathepsin L	KOG1542: Cysteine proteinase Cathepsin F; KOG1543: Cysteine proteinase Cathepsin L; KOG1544: Predicted cysteine proteinase TIN-ag	GO:0006508: proteolysis; GO:0008234: cysteine-type peptidase activity	2624.84	3198.23	3844.88	4135.75	4505.55	3104.35	837.319	809.617	631.297
Rp.chr2.1254	2197.7	1.49338	3.02802e-07	-	-	-	3052.68	3643.37	5817.78	3515.35	3486.45	2157.12	887.836	364.382	602.52
Rp.chr4.1486	1987.5	1.75575	9.53872e-14	aspartate aminotransferase	KOG1411: Aspartate aminotransferase/Glutamic oxaloacetic transaminase AAT1/GOT2; KOG1412: Aspartate aminotransferase/Glutamic oxaloacetic transaminase AAT2/GOT1	GO:0004069: L-aspartate:2-oxoglutarate aminotransferase activity; GO:0005622: intracellular; GO:0005623: cell; GO:0005737: cytoplasm; GO:0005739: mitochondrion; GO:0005759: mitochondrial matrix; GO:0005777: peroxisome; GO:0006532: aspartate biosynthetic process; GO:0006537: glutamate biosynthetic process; GO:0030170: pyridoxal phosphate binding	2353.75	4296.56	3968.14	3357.89	3251.2	2529.02	707.87	349.828	486.812
Rp.chr5.0653	1945.63	1.33597	2.35437e-09	acyl-CoA oxidase	KOG0135: Pristanoyl-CoA/acyl-CoA oxidase; KOG0136: Acyl-CoA oxidase	GO:0003995: acyl-CoA dehydrogenase activity; GO:0003997: acyl-CoA oxidase activity; GO:0005622: intracellular; GO:0005623: cell; GO:0005737: cytoplasm; GO:0005777: peroxisome; GO:0006091: generation of precursor metabolites and energy; GO:0006693: prostaglandin metabolic process; GO:0033539: fatty acid beta-oxidation using acyl-CoA dehydrogenase; GO:0071949: FAD binding	2397.47	3999.34	4458.09	2983.13	2535.35	2456.92	773.542	491.053	521.585
Rp.chr5.0689	1931.74	2.46002	7.35528e-18	hypothetical protein HMPREF1544_04389; ankyrin 2,3/unc44	-	GO:0005515: protein binding	1514.23	2862.99	3270.96	5401.75	3484.61	3158.59	531.06	217.227	496.405
Rp.chr1.3104	1889.33	1.59667	1.20026e-09	4-aminobutyrate aminotransferase, mitochondrial	KOG1402: Ornithine aminotransferase; KOG1404: Alanine-glyoxylate aminotransferase AGT2; KOG1405: 4-aminobutyrate aminotransferase	GO:0003867: 4-aminobutyrate transaminase activity; GO:0005622: intracellular; GO:0005623: cell; GO:0005737: cytoplasm; GO:0005739: mitochondrion; GO:0005759: mitochondrial matrix; GO:0006109: regulation of carbohydrate metabolic process; GO:0009448: gamma-aminobutyric acid metabolic process; GO:0030170: pyridoxal phosphate binding; GO:0042749: regulation of circadian sleep/wake cycle; GO:2000211:…	2556.9	2915.52	3529.8	3613.76	2942.44	2615.39	855.632	454.938	390.289
Rp.chr3.1780	1819.71	1.99786	5.5976e-12	-	-	-	2068.53	1980.32	2254.08	3262.62	4679.23	2955.16	488.752	625.27	398.682
Rp.chr2.0630	1708.64	1.21109	1.52028e-09	monocarboxylate transporter 9 isoform X1	KOG2504: Monocarboxylate transporter	GO:0008028: monocarboxylic acid transmembrane transporter activity; GO:0015718: monocarboxylic acid transport; GO:0016020: membrane; GO:0016021: integral component of membrane; GO:1905039: carboxylic acid transmembrane transport	1877.48	3203.76	2573.01	2521.76	2832.17	2545.43	757.755	530.941	673.863
Rp.chr3.2681	1705.48	1.38837	4.56183e-06				2187.59	2091.6	3533.65	3745.25	3110.6	1524.69	639.04	348.211	810.554
Rp.chr3.1659	1676.65	1.09486	9.9358e-05	putative serine protease K12H4.7 isoform X2	KOG2182: Hydrolytic enzymes of the alpha/beta hydrolase fold; KOG2183: Prolylcarboxypeptidase (angiotensinase C)	GO:0006508: proteolysis; GO:0008236: serine-type peptidase activity; GO:0008239: dipeptidyl-peptidase activity	2238.72	2424.07	4083.69	2831.18	2187.99	1920.14	839.214	533.097	432.256
Rp.chr5.2290	1474.67	1.10106	1.47873e-07	uncharacterized protein LOC106682295	-	-	1681.73	3136.02	2339.59	2560.34	2430.59	1519.69	669.35	443.079	591.129
Rp.chr1.2757	1430.49	1.32762	1.09276e-05	cathepsin D	-	GO:0004190: aspartic-type endopeptidase activity; GO:0006508: proteolysis	1884.88	1790.92	3301.77	2631.99	2729.24	1225.61	592.943	331.501	550.362
Rp.chrX.0755	1372.19	1.22711	6.80174e-08	non-specific lipid-transfer protein-like	KOG1406: Peroxisomal 3-ketoacyl-CoA-thiolase P-44/SCP2; KOG4170: 2-enoyl-CoA hydratase/3-hydroxyacyl-CoA dehydrogenase/Peroxisomal 3-ketoacyl-CoA-thiolase, sterol-binding domain and related enzymes	GO:0005548: phospholipid transporter activity; GO:0005622: intracellular; GO:0005623: cell; GO:0005737: cytoplasm; GO:0005739: mitochondrion; GO:0005777: peroxisome; GO:0010876: lipid localization; GO:0015914: phospholipid transport; GO:0016747: transferase activity, transferring acyl groups other than amino-acyl groups	1566.7	2648.72	3184.68	2080.08	2047.39	1554.67	563.265	347.672	468.227
Rp.chr4.1649	1252.46	2.14824	2.37935e-18	unknown secreted protein, partial	-	-	1810.89	2916.91	2646.2	1736.03	1598.95	2095.74	306.891	177.34	229.018
Rp.chr4.1736	1161.14	1.08081	2.23408e-08	27 kDa glycoprotein-like; interferon-related developmental regulator 1-like	-	-	1435.52	1852.44	2140.84	1836.8	1861.77	1432.61	590.417	354.14	435.253
Rp.chr4.0888	1113.34	1.72292	2.78092e-07	apolipoprotein D-like	-	GO:0000302: response to reactive oxygen species; GO:0001525: angiogenesis; GO:0001568: blood vessel development; GO:0001944: vasculature development; GO:0005319: lipid transporter activity; GO:0005576: extracellular region; GO:0005615: extracellular space; GO:0005622: intracellular; GO:0005623: cell; GO:0005737: cytoplasm; GO:0005783: endoplasmic reticulum; GO:0005829: cytosol; GO:0006006: glucos…	1795.41	1626.42	4114.51	1829.71	907.911	1254.16	263.951	176.801	234.413
Rp.chr3.2030	1019.35	1.73338	3.96416e-15	glutamate dehydrogenase	KOG2250: Glutamate/leucine/phenylalanine/valine dehydrogenases	GO:0004352: glutamate dehydrogenase (NAD+) activity; GO:0005622: intracellular; GO:0005623: cell; GO:0005737: cytoplasm; GO:0005739: mitochondrion; GO:0005759: mitochondrial matrix; GO:0006116: NADH oxidation; GO:0019551: glutamate catabolic process to 2-oxoglutarate; GO:0042802: identical protein binding; GO:0046496: nicotinamide nucleotide metabolic process	968.676	1866.27	1295.75	1915.53	2111.72	1529.69	346.041	292.152	303.958
Rp.chr2.1387	1014.86	1.50604	6.34781e-11	NAD(P)-binding domain,Short-chain dehydrogenase/reductase SDR	KOG1200: Mitochondrial/plastidial beta-ketoacyl-ACP reductase; KOG1201: Hydroxysteroid 17-beta dehydrogenase 11; KOG1205: Predicted dehydrogenase; KOG1209: 1-Acyl dihydroxyacetone phosphate reductase and related dehydrogenases; KOG4169: 15-hydroxyprostaglandin dehydrogenase and related dehydrogenases	GO:0016491: oxidoreductase activity	1576.12	2264.4	2566.08	1606.9	1056.78	1159.22	346.041	155.778	264.389
Rp.chr4.1044	1003.16	1.27549	2.73732e-07	lysosomal alpha-mannosidase	KOG1958: Glycosyl hydrolase, family 38 - alpha-mannosidase; KOG1959: Glycosyl hydrolase, family 38 - alpha-mannosidase	GO:0004571: mannosyl-oligosaccharide 1,2-alpha-mannosidase activity; GO:0006013: mannose metabolic process; GO:0006517: protein deglycosylation; GO:0030246: carbohydrate binding	1561.99	1675.49	2194.76	1315.6	1682.58	1097.84	431.92	254.959	278.778
Rp.chr1.0395	951.105	1.36776	7.84837e-09	aldehyde dehydrogenase, dimeric NADP-preferring-like isoform X3	KOG2449: Methylmalonate semialdehyde dehydrogenase; KOG2450: Aldehyde dehydrogenase; KOG2451: Aldehyde dehydrogenase; KOG2452: Formyltetrahydrofolate dehydrogenase; KOG2454: Betaine aldehyde dehydrogenase; KOG2455: Delta-1-pyrroline-5-carboxylate dehydrogenase; KOG2456: Aldehyde dehydrogenase	GO:0016620: oxidoreductase activity, acting on the aldehyde or oxo group of donors, NAD or NADP as acceptor; GO:0055114: oxidation-reduction process	1105.9	1689.32	2276.42	1469.91	1324.19	1265.58	371.931	213.993	315.948
Rp.chr2.1926	946.018	11.7357	1.50695e-08	vitellogenin	-	GO:0005319: lipid transporter activity; GO:0005576: extracellular region; GO:0006869: lipid transport	6119.48	247.453	438.336	270.048	426.387	2284.18	0	0	0
Rp.chr5.2293	905.128	1.41829	9.83633e-09	uncharacterized protein LOC106671004	-	-	1033.26	1302.93	2021.43	1418.74	1440.89	1314.83	352.988	204.291	347.123
Rp.chr5.1480	845.767	2.02395	5.14224e-13	ornithine aminotransferase	KOG1401: Acetylornithine aminotransferase; KOG1402: Ornithine aminotransferase; KOG1403: Predicted alanine-glyoxylate aminotransferase; KOG1404: Alanine-glyoxylate aminotransferase AGT2; KOG1405: 4-aminobutyrate aminotransferase	GO:0004587: ornithine-oxo-acid transaminase activity; GO:0005622: intracellular; GO:0005623: cell; GO:0005737: cytoplasm; GO:0005739: mitochondrion; GO:0005759: mitochondrial matrix; GO:0006591: ornithine metabolic process; GO:0030170: pyridoxal phosphate binding; GO:0042802: identical protein binding	799.831	1703.83	980.671	1372.29	1881.98	1451.17	222.275	167.098	284.773
Rp.chr3.0332	815.951	1.06246	0.0135398	unknown secreted protein, partial	-	-	1822.32	3997.27	1964.42	761.331	281.195	244.836	156.603	39.888	142.686
Rp.chr1.3161	803.571	1.25949	2.56624e-06	cytochromeP450	KOG0157: Cytochrome P450 CYP4/CYP19/CYP26 subfamilies; KOG0158: Cytochrome P450 CYP3/CYP5/CYP6/CYP9 subfamilies	GO:0005506: iron ion binding; GO:0016705: oxidoreductase activity, acting on paired donors, with incorporation or reduction of molecular oxygen; GO:0020037: heme binding; GO:0055114: oxidation-reduction process	904.77	1266.3	1361.23	1180.18	1653.17	975.774	420.554	202.674	294.965
Rp.chr3.0627	795.325	2.10597	7.54179e-13	plasma glutamate carboxypeptidase, partial; hypothetical protein GE061_10914	-	GO:0070573: metallodipeptidase activity	1005	1621.58	1502.98	1399.06	1484.09	1036.45	265.846	134.756	113.31
Rp.chr5.0435	789.755	1.41259	9.99963e-09	uncharacterized protein LOC106691872	-	GO:0055085: transmembrane transport	873.827	1725.26	1409.76	1267.57	1439.06	863.706	288.578	173.027	304.557
Rp.chr5.1622	776.141	3.19801	4.66415e-18	multicystatin-like; uncharacterized protein LOC106686777	-	GO:0004197: cysteine-type endopeptidase activity; GO:0004869: cysteine-type endopeptidase inhibitor activity; GO:0005576: extracellular region; GO:0005615: extracellular space; GO:0005622: intracellular; GO:0005623: cell; GO:0005737: cytoplasm; GO:0005764: lysosome; GO:0044257: cellular protein catabolic process; GO:0045169: fusome; GO:0051603: proteolysis involved in cellular protein catabolic p…	792.431	690.519	1842.71	1715.55	1810.31	1277.71	139.553	81.932	72.542
Rp.chr5.0695	767.658	3.45169	7.04813e-22	purine nucleoside phosphorylase-like	KOG3984: Purine nucleoside phosphorylase	GO:0001882: nucleoside binding; GO:0001916: positive regulation of T cell mediated cytotoxicity; GO:0002060: purine nucleobase binding; GO:0002446: neutrophil mediated immunity; GO:0004731: purine-nucleoside phosphorylase activity; GO:0005576: extracellular region; GO:0005622: intracellular; GO:0005623: cell; GO:0005634: nucleus; GO:0005737: cytoplasm; GO:0005829: cytosol; GO:0006148: inosine cat…	467.521	1256.62	1339.66	1464.4	1903.12	1599.64	126.924	57.676	79.736
Rp.chr4.1842	765.469	1.01132	1.02237e-06	translocation associated membrane protein	KOG1608: Protein transporter of the TRAM (translocating chain-associating membrane) superfamily	GO:0006616: SRP-dependent cotranslational protein targeting to membrane, translocation; GO:0006897: endocytosis; GO:0006909: phagocytosis; GO:0016021: integral component of membrane	903.425	1556.61	1170.95	1155.78	1271.81	884.407	371.931	229.625	335.733
Rp.chr1.1573	762.77	1.91064	3.04593e-13	mitochondrial glutamate carrier 1-like isoform X1	KOG0036: Predicted mitochondrial carrier protein; KOG0750: Mitochondrial solute carrier protein; KOG0751: Mitochondrial aspartate/glutamate carrier protein Aralar/Citrin (contains EF-hand Ca2+-binding domains); KOG0752: Mitochondrial solute carrier protein; KOG0753: Mitochondrial fatty acid anion carrier protein/Uncoupling protein; KOG0754: Mitochondrial oxodicarboxylate carrier protein; KOG0756:…	GO:0005314: high-affinity glutamate transmembrane transporter activity; GO:0005622: intracellular; GO:0005623: cell; GO:0005737: cytoplasm; GO:0005739: mitochondrion; GO:0005740: mitochondrial envelope; GO:0005743: mitochondrial inner membrane; GO:0006839: mitochondrial transport; GO:0015813: L-glutamate transmembrane transport; GO:0016021: integral component of membrane; GO:0035725: sodium ion t…	968.003	2017.64	1129.35	1196.71	1279.16	1059.29	229.221	142.303	166.068
Rp.chr5.2517	757.598	2.89448	5.53669e-21	cytochrome P450 6a2-like isoform X1	KOG0158: Cytochrome P450 CYP3/CYP5/CYP6/CYP9 subfamilies; KOG0159: Cytochrome P450 CYP11/CYP12/CYP24/CYP27 subfamilies	GO:0004497: monooxygenase activity; GO:0005506: iron ion binding; GO:0016705: oxidoreductase activity, acting on paired donors, with incorporation or reduction of molecular oxygen; GO:0020037: heme binding; GO:0055114: oxidation-reduction process	811.266	2164.18	1620.84	1254.98	1438.14	883.693	84.616	66.3	124.101
Rp.chrX.0249	745.044	1.13116	0.000101746	uncharacterized protein LOC114245458	-	-	858.355	1482.65	1764.13	1261.28	623.959	1089.27	216.592	242.023	301.56
Rp.chr3.1067	740.909	1.67023	2.89869e-11	d-3-phosphoglycerate dehydrogenase	KOG0067: Transcription factor CtBP; KOG0068: D-3-phosphoglycerate dehydrogenase, D-isomer-specific 2-hydroxy acid dehydrogenase superfamily; KOG0069: Glyoxylate/hydroxypyruvate reductase (D-isomer-specific 2-hydroxy acid dehydrogenase superfamily)	GO:0004617: phosphoglycerate dehydrogenase activity; GO:0006564: L-serine biosynthetic process; GO:0051287: NAD binding; GO:0055114: oxidation-reduction process	782.341	1212.38	845.088	1129.01	1431.7	1437.61	292.367	210.759	224.821
Rp.chr3.1627	740.099	1.37866	2.07146e-09	uncharacterized protein LOC106683374	-	GO:0055085: transmembrane transport	1103.89	1137.73	1678.62	1131.37	1198.3	840.151	298.05	167.637	227.819
Rp.chr3.2511	734.997	1.46778	6.95074e-05	mpv17-like protein isoform X1	-	GO:0005622: intracellular; GO:0005623: cell; GO:0005737: cytoplasm; GO:0005777: peroxisome; GO:0016021: integral component of membrane	1029.89	1215.84	2502.91	888.876	757.205	958.643	281.632	98.103	172.662
Rp.chr3.1614	700.756	1.7852	4.57904e-15	putative fatty acyl-CoA reductase CG8306	KOG1221: Acyl-CoA reductase	GO:0080019: fatty-acyl-CoA reductase (alcohol-forming) activity	644.439	1301.55	868.199	1268.36	1326.95	1242.74	220.38	181.113	237.411
Rp.chr1.1775	691.948	1.70197	2.10535e-08	zinc carboxypeptidase	KOG2650: Zinc carboxypeptidase	GO:0004181: metallocarboxypeptidase activity; GO:0005576: extracellular region; GO:0005615: extracellular space; GO:0006508: proteolysis; GO:0008270: zinc ion binding	762.16	1045.11	989.916	1112.47	1422.52	1152.8	316.994	194.588	134.293
Rp.chr1.4474	669.664	1.79495	4.36351e-10	legumain-like	KOG1348: Asparaginyl peptidases; KOG1349: Gpi-anchor transamidase	GO:0003014: renal system process; GO:0004197: cysteine-type endopeptidase activity; GO:0005576: extracellular region; GO:0005622: intracellular; GO:0005623: cell; GO:0005737: cytoplasm; GO:0005770: late endosome; GO:0006624: vacuolar protein processing; GO:0007613: memory; GO:0008284: positive regulation of cell population proliferation; GO:0008306: associative learning; GO:0010447: response to a…	1112.63	961.473	1318.09	1347.88	1040.24	834.44	245.007	159.552	106.115
Rp.chr1.1306	647.126	1.68691	3.29677e-15	protein pinocchio	-	GO:0042048: olfactory behavior; GO:0042221: response to chemical	757.451	1022.99	762.659	1110.9	1456.52	948.649	213.434	180.035	230.217
Rp.chr3.1729	634.029	3.22307	7.38124e-47	uncharacterized protein LOC108745184; conserved hypothetical protein	-	-	838.174	1372.74	895.932	1326.62	1166.13	1118.54	79.564	73.847	62.95
Rp.chr1.0225	629.981	1.69852	4.03354e-15	uncharacterized protein LOC106690791	-	-	651.838	1101.1	666.364	1349.45	1258.03	930.09	234.904	141.764	243.406
Rp.chr2.1533	590.804	1.56783	1.23253e-07	-	-	GO:0005622: intracellular; GO:0005623: cell; GO:0005737: cytoplasm; GO:0005794: Golgi apparatus; GO:0006880: intracellular sequestering of iron ion; GO:0008043: intracellular ferritin complex; GO:0008198: ferrous iron binding; GO:0008199: ferric iron binding; GO:0009620: response to fungus; GO:0009636: response to toxic substance; GO:0010039: response to iron ion; GO:0012505: endomembrane system;…	867.772	813.554	1328.11	832.19	1240.57	608.877	208.383	124.515	185.852
Rp.chr5.2573	502.749	1.96903	0.0205949	uncharacterized protein LOC106688707	KOG4157: beta-1,6-N-acetylglucosaminyltransferase, contains WSC domain	-	575.151	672.547	1496.81	703.07	719.528	850.858	254.479	65.761	19.185
Rp.chr3.2360	502.004	1.45478	1.43147e-07	solute carrier family 2, facilitated glucose transporter member 5-like isoform X1	KOG0254: Predicted transporter (major facilitator superfamily); KOG0569: Permease of the major facilitator superfamily	GO:0016020: membrane; GO:0016021: integral component of membrane; GO:0022857: transmembrane transporter activity; GO:0042593: glucose homeostasis; GO:0055085: transmembrane transport	538.153	1034.74	1001.47	730.626	971.317	551.059	183.756	140.147	139.689
Rp.chr3.1616	497.404	1.0318	1.46308e-06	juvenile hormone epoxide hydrolase 2-like	KOG2565: Predicted hydrolases or acyltransferases (alpha/beta hydrolase superfamily)	GO:0006719: juvenile hormone catabolic process; GO:0008096: juvenile hormone epoxide hydrolase activity; GO:0033961: cis-stilbene-oxide hydrolase activity	572.461	866.777	925.976	910.921	698.393	580.325	267.109	158.474	172.662
Rp.chr3.0800	491.613	1.8326	1.50597e-06				604.75	479.7	935.99	1147.12	1088.94	514.655	240.587	83.549	107.914
Rp.chr1.4476	471.558	1.2681	2.74476e-05	legumain-like	KOG1348: Asparaginyl peptidases; KOG1349: Gpi-anchor transamidase	GO:0003014: renal system process; GO:0004197: cysteine-type endopeptidase activity; GO:0005576: extracellular region; GO:0005622: intracellular; GO:0005623: cell; GO:0005737: cytoplasm; GO:0005770: late endosome; GO:0006624: vacuolar protein processing; GO:0007613: memory; GO:0008284: positive regulation of cell population proliferation; GO:0008306: associative learning; GO:0010447: response to a…	879.881	767.934	654.808	951.861	657.041	522.507	252.585	127.21	109.113
Rp.chr3.0729	468.202	1.29745	0.00019412	glucosyl/glucuronosyl transferases	KOG1192: UDP-glucuronosyl and UDP-glucosyl transferase	GO:0016758: transferase activity, transferring hexosyl groups	780.322	1403.16	1041.53	801.484	476.929	304.082	186.913	53.903	116.907
Rp.chr4.1982	462.992	2.15659	2.65356e-09	glycerol-3-phosphate acyltransferase 1, mitochondrial isoform X3	KOG3729: Mitochondrial glycerol-3-phosphate acyltransferase GPAT; KOG3730: Acyl-CoA:dihydroxyactetone-phosphate acyltransferase DHAPAT	GO:0004366: glycerol-3-phosphate O-acyltransferase activity; GO:0005576: extracellular region; GO:0005622: intracellular; GO:0005623: cell; GO:0005737: cytoplasm; GO:0005739: mitochondrion; GO:0005740: mitochondrial envelope; GO:0005741: mitochondrial outer membrane; GO:0005783: endoplasmic reticulum; GO:0007009: plasma membrane organization; GO:0008654: phospholipid biosynthetic process; GO:0010…	413.705	966.312	1459.84	620.402	668.068	672.406	102.928	59.293	93.526
Rp.chr4.0603	459.775	2.50124	9.02022e-10	laccase-like	KOG1263: Multicopper oxidases	GO:0005507: copper ion binding; GO:0016491: oxidoreductase activity; GO:0055114: oxidation-reduction process	448.685	458.963	811.962	1654.93	897.802	492.527	164.812	47.973	80.936
Rp.chr3.1579	409.26	1.39925	6.06275e-06	ATP-binding cassette sub-family D member 3	KOG0054: Multidrug resistance-associated protein/mitoxantrone resistance protein, ABC superfamily; KOG0056: Heavy metal exporter HMT1, ABC superfamily; KOG0060: Long-chain acyl-CoA transporter, ABC superfamily (involved in peroxisome organization and biogenesis); KOG0064: Peroxisomal long-chain acyl-CoA transporter, ABC superfamily; KOG0066: eIF2-interacting protein ABC50 (ABC superfamily)	GO:0003677: DNA binding; GO:0005524: ATP binding; GO:0005622: intracellular; GO:0005623: cell; GO:0005737: cytoplasm; GO:0005777: peroxisome; GO:0005778: peroxisomal membrane; GO:0015910: long-chain fatty acid import into peroxisome; GO:0016021: integral component of membrane; GO:0016887: ATPase activity; GO:0042626: ATPase-coupled transmembrane transporter activity; GO:0042803: protein homodimer…	462.812	881.984	663.282	625.126	756.286	494.668	204.594	71.69	136.092
Rp.chr3.2348	394.571	1.09966	1.52908e-10	seipin isoform X1	-	GO:0005622: intracellular; GO:0005623: cell; GO:0005737: cytoplasm; GO:0005783: endoplasmic reticulum; GO:0006635: fatty acid beta-oxidation; GO:0007275: multicellular organism development; GO:0007399: nervous system development; GO:0008361: regulation of cell size; GO:0008610: lipid biosynthetic process; GO:0010884: positive regulation of lipid storage; GO:0012505: endomembrane system; GO:001991…	519.318	678.768	712.585	651.895	597.31	471.112	185.65	114.273	154.077
Rp.chr3.1410	383.894	1.8843	5.91236e-16	clavesin-1	-	-	401.597	660.797	720.289	713.305	763.637	512.513	106.086	74.925	126.499
Rp.chr1.0263	371.961	1.37891	3.57295e-05	probable cytochrome P450 6d5	KOG0158: Cytochrome P450 CYP3/CYP5/CYP6/CYP9 subfamilies	GO:0005506: iron ion binding; GO:0016712: oxidoreductase activity, acting on paired donors, with incorporation or reduction of molecular oxygen, reduced flavin or flavoprotein as one donor, and incorporation of one atom of oxygen; GO:0020037: heme binding; GO:0055114: oxidation-reduction process	832.792	548.13	922.894	561.354	524.713	291.233	135.764	47.973	117.506
Rp.chr4.2189	361.164	1.59451	3.4496e-05				461.467	541.909	976.82	418.85	826.125	308.365	121.241	76.542	96.523
Rp.chrX.1074	361.096	1.02967	1.18435e-08	succinate-semialdehyde dehydrogenase, mitochondrial isoform X1	KOG2449: Methylmalonate semialdehyde dehydrogenase; KOG2450: Aldehyde dehydrogenase; KOG2451: Aldehyde dehydrogenase; KOG2452: Formyltetrahydrofolate dehydrogenase; KOG2453: Aldehyde dehydrogenase; KOG2454: Betaine aldehyde dehydrogenase; KOG2456: Aldehyde dehydrogenase	GO:0004777: succinate-semialdehyde dehydrogenase (NAD+) activity; GO:0005622: intracellular; GO:0005623: cell; GO:0005737: cytoplasm; GO:0005739: mitochondrion; GO:0006105: succinate metabolic process; GO:0006540: glutamate decarboxylation to succinate; GO:0009450: gamma-aminobutyric acid catabolic process; GO:0051287: NAD binding; GO:0055114: oxidation-reduction process	506.537	620.707	689.474	611.742	526.551	378.318	165.443	119.664	129.497
Rp.chr2.1537	355.344	1.6045	6.14278e-06	unknown secreted protein	-	-	267.059	496.289	667.134	540.884	906.992	441.846	146.499	107.266	99.521
Rp.chr5.0208	345.019	1.70483	5.19743e-07	acyl-CoA Delta(11) desaturase isoform X1	KOG1600: Fatty acid desaturase	GO:0000278: mitotic cell cycle; GO:0000281: mitotic cytokinesis; GO:0005622: intracellular; GO:0005623: cell; GO:0005737: cytoplasm; GO:0005783: endoplasmic reticulum; GO:0006629: lipid metabolic process; GO:0006723: cuticle hydrocarbon biosynthetic process; GO:0007275: multicellular organism development; GO:0007618: mating; GO:0007619: courtship behavior; GO:0009744: response to sucrose; GO:0010…	306.075	725.771	385.181	460.578	784.773	573.187	133.239	88.4	104.317
Rp.chr1.1224	336.413	1.33564	7.19578e-06	probable isoaspartyl peptidase/L-asparaginase GA20639 isoform X2	KOG1592: Asparaginase; KOG1593: Asparaginase	GO:0004067: asparaginase activity; GO:0005622: intracellular; GO:0005623: cell; GO:0005737: cytoplasm; GO:0033345: asparagine catabolic process via L-aspartate	422.45	731.3	959.101	447.981	452.117	333.348	128.818	56.598	94.125
Rp.chr3.1666	331.414	1.43874	2.61186e-06	-	-	GO:0005515: protein binding	447.34	279.94	623.223	544.033	538.498	586.035	121.241	92.712	142.087
Rp.chr1.2853	326.568	2.00112	2.28648e-12	aspartic proteinase A3-like; cathepsin D	-	GO:0004190: aspartic-type endopeptidase activity; GO:0006508: proteolysis	476.938	387.769	527.698	643.234	733.312	420.432	116.821	48.512	90.528
Rp.chr4.0887	325.155	2.65688	5.93365e-11	apolipoprotein D-like	-	GO:0030682: evasion or tolerance of host defense response	562.37	823.231	888.998	330.671	349.196	512.513	32.205	53.903	19.784
Rp.chr2.2644	303.52	1.7219	1.07957e-08	long-chain-fatty-acid--CoA ligase 4 isoform X1	KOG1176: Acyl-CoA synthetase; KOG1177: Long chain fatty acid acyl-CoA ligase; KOG1180: Acyl-CoA synthetase; KOG1256: Long-chain acyl-CoA synthetases (AMP-forming)	GO:0001676: long-chain fatty acid metabolic process; GO:0005622: intracellular; GO:0005623: cell; GO:0005737: cytoplasm; GO:0005777: peroxisome; GO:0005783: endoplasmic reticulum; GO:0006633: fatty acid biosynthetic process; GO:0006655: phosphatidylglycerol biosynthetic process; GO:0006935: chemotaxis; GO:0007268: chemical synaptic transmission; GO:0007275: multicellular organism development; GO:…	346.436	508.039	444.499	403.891	756.286	410.439	92.825	85.705	94.125
Rp.chrX.0087	300.199	1.25987	8.62645e-07	3-ketoacyl-CoA thiolase, mitochondrial	KOG1389: 3-oxoacyl CoA thiolase; KOG1390: Acetyl-CoA acetyltransferase; KOG1391: Acetyl-CoA acetyltransferase; KOG1392: Acetyl-CoA acetyltransferase	GO:0003988: acetyl-CoA C-acyltransferase activity; GO:0005622: intracellular; GO:0005623: cell; GO:0005737: cytoplasm; GO:0005739: mitochondrion; GO:0006635: fatty acid beta-oxidation	322.219	441.683	593.179	619.615	487.956	335.489	149.657	85.166	100.12
Rp.chr3.1396	297.229	1.56645	6.15583e-08	lipase 1-like isoform X2	KOG2624: Triglyceride lipase-cholesterol esterase	GO:0006629: lipid metabolic process; GO:0016788: hydrolase activity, acting on ester bonds	411.687	555.042	565.446	514.903	567.904	286.237	118.715	45.817	98.921
Rp.chr4.1864	283.989	10.2932	1.07606e-07	hexamerin	-	-	1539.79	47.002	243.435	128.332	294.979	697.389	0	0	0
Rp.chr3.1217	278.432	1.94342	1.36884e-06				373.344	308.971	561.594	296.817	746.178	383.314	94.719	46.356	79.137
Rp.chr5.0416	268.877	1.96765	2.38791e-16	peptide methionine sulfoxide reductase	KOG1635: Peptide methionine sulfoxide reductase	GO:0008113: peptide-methionine (S)-S-oxide reductase activity; GO:0055114: oxidation-reduction process	386.798	489.377	402.9	731.414	345.521	353.334	78.933	52.286	68.945
Rp.chr5.2525	260.062	2.69475	2.135e-11	esterase FE4	KOG1516: Carboxylesterase and related proteins; KOG4389: Acetylcholinesterase/Butyrylcholinesterase	GO:0004453: juvenile-hormone esterase activity; GO:0005515: protein binding; GO:0005622: intracellular; GO:0005623: cell; GO:0005737: cytoplasm; GO:0005739: mitochondrion; GO:0006719: juvenile hormone catabolic process; GO:0007618: mating; GO:0019953: sexual reproduction; GO:0032504: multicellular organism reproduction; GO:0045471: response to ethanol; GO:0048149: behavioral response to ethanol; …	329.602	523.426	954.772	354.254	280.393	366.346	46.581	20.483	21.996
Rp.chr3.0514	246.142	3.13185	1.52127e-19	glutamine synthetase 2	KOG0683: Glutamine synthetase	GO:0004356: glutamate-ammonia ligase activity; GO:0005622: intracellular; GO:0005623: cell; GO:0005737: cytoplasm; GO:0006538: glutamate catabolic process; GO:0006542: glutamine biosynthetic process; GO:0007275: multicellular organism development; GO:0007399: nervous system development; GO:0007416: synapse assembly; GO:0044085: cellular component biogenesis; GO:0045213: neurotransmitter receptor …	281.185	583.381	271.938	493.645	490.713	461.833	46.097	25.873	21.583
Rp.chr1.2262	244.961	4.60428	0.0153631				1023.16	28.34	3.081	207.063	1250.67	24.269	1.894	5.39	29.976
Rp.chr5.2375	243.862	2.52074	6.70791e-15	palmitoyl-protein thioesterase 1	KOG2541: Palmitoyl protein thioesterase	GO:0002084: protein depalmitoylation; GO:0005622: intracellular; GO:0005623: cell; GO:0005737: cytoplasm; GO:0005764: lysosome; GO:0006897: endocytosis; GO:0007399: nervous system development; GO:0008340: determination of adult lifespan; GO:0008474: palmitoyl-(protein) hydrolase activity; GO:0010259: multicellular organism aging; GO:0030182: neuron differentiation; GO:0048663: neuron fate commitm…	334.328	431.315	560.054	498.369	510.01	226.991	40.414	44.739	31.775
Rp.chr1.0283	243.858	1.98059	1.4673e-08	sodium-dependent phosphate transporter	KOG2532: Permease of the major facilitator superfamily	GO:0001666: response to hypoxia; GO:0005623: cell; GO:0005886: plasma membrane; GO:0006820: anion transport; GO:0007275: multicellular organism development; GO:0016021: integral component of membrane; GO:0022857: transmembrane transporter activity; GO:0035220: wing disc development; GO:0048190: wing disc dorsal/ventral pattern formation; GO:0048731: system development; GO:0055085: transmembrane t…	312.802	602.044	226.487	433.022	408.927	418.291	86.51	42.044	54.557
Rp.chr4.2568	233.616	1.10948	1.26757e-05	speckle-type POZ protein B-like	-	GO:0000122: negative regulation of transcription by RNA polymerase II; GO:0001085: RNA polymerase II transcription factor binding; GO:0001738: morphogenesis of a polarized epithelium; GO:0001745: compound eye morphogenesis; GO:0005622: intracellular; GO:0005623: cell; GO:0005634: nucleus; GO:0005654: nucleoplasm; GO:0005737: cytoplasm; GO:0007350: blastoderm segmentation; GO:0007367: segment pola…	373.344	377.401	352.056	373.186	445.685	216.283	90.931	81.932	95.324
Rp.chr5.2162	224.608	1.0738	0.00213856	c-type lysozyme	-	GO:0003796: lysozyme activity; GO:0005576: extracellular region; GO:0005615: extracellular space; GO:0016998: cell wall macromolecule catabolic process; GO:0050829: defense response to Gram-negative bacterium; GO:0050830: defense response to Gram-positive bacterium; GO:0071554: cell wall organization or biogenesis	351.818	221.878	462.988	344.843	461.307	191.3	91.562	71.69	102.518
Rp.chr1.1087	222.632	1.70148	8.15014e-11	lipid storage droplet binding protein 1	-	-	281.185	291.691	468.38	414.126	312.439	375.462	70.724	60.371	59.952
Rp.chrX.1597	222.555	1.15517	0.000135785	chitooligosaccharidolytic beta-N-acetylglucosaminidase isoform X1	KOG2499: Beta-N-acetylhexosaminidase	GO:0005623: cell; GO:0005886: plasma membrane; GO:0005975: carbohydrate metabolic process; GO:0006032: chitin catabolic process; GO:0006491: N-glycan processing; GO:0006517: protein deglycosylation; GO:0016063: rhodopsin biosynthetic process; GO:0016231: beta-N-acetylglucosaminidase activity; GO:0048069: eye pigmentation; GO:0071944: cell periphery	284.549	320.03	425.24	240.13	399.738	332.634	102.297	62.527	91.727
Rp.chr2.1690	219.78	1.36956	1.15618e-08	facilitated trehalose transporter Tret1-2 homolog	-	GO:0016020: membrane; GO:0016021: integral component of membrane; GO:0022857: transmembrane transporter activity; GO:0055085: transmembrane transport	235.54	435.508	297.438	358.019	380.931	327.287	72.753	69.955	91.853
Rp.chr2.1543	217.063	1.01611	1.31687e-05	1-phosphatidylinositol 4,5-bisphosphate phosphodiesterase epsilon-1	KOG0169: Phosphoinositide-specific phospholipase C; KOG1264: Phospholipase C; KOG1265: Phospholipase C	GO:0004435: phosphatidylinositol phospholipase C activity; GO:0005085: guanyl-nucleotide exchange factor activity; GO:0006629: lipid metabolic process; GO:0007264: small GTPase mediated signal transduction	273.113	427.859	446.81	358.227	227.897	286.237	71.987	78.698	89.928
Rp.chrX.0916	215.241	1.17883	1.17776e-06	dihydropyrimidine dehydrogenase	KOG0399: Glutamate synthase; KOG1799: Dihydropyrimidine dehydrogenase	GO:0005737: cytoplasm; GO:0006207: 'de novo' pyrimidine nucleobase biosynthetic process; GO:0016627: oxidoreductase activity, acting on the CH-CH group of donors; GO:0051536: iron-sulfur cluster binding; GO:0055114: oxidation-reduction process	224.679	405.049	345.893	375.548	333.574	289.092	112.4	66.839	70.144
Rp.chr1.3589	203.215	1.02102	0.000788945	glucosyl/glucuronosyl transferases	KOG1192: UDP-glucuronosyl and UDP-glucosyl transferase	GO:0005622: intracellular; GO:0005623: cell; GO:0006011: UDP-glucose metabolic process; GO:0015020: glucuronosyltransferase activity; GO:0016020: membrane; GO:0016021: integral component of membrane; GO:0043231: intracellular membrane-bounded organelle	348.454	456.199	302.752	300.753	327.142	171.314	101.034	39.349	84.533
Rp.chr4.0325	200.186	1.10955	3.55629e-05	UDP-glucuronosyltransferase 1-6-like	KOG1192: UDP-glucuronosyl and UDP-glucosyl transferase	GO:0016758: transferase activity, transferring hexosyl groups	277.149	336.619	415.996	379.485	270.168	204.149	107.349	42.044	72.542
Rp.chr5.1713	197.772	3.23835	1.97734e-24	uncharacterized protein LOC114871129; monocarboxylate transporter 12-like isoform X2	KOG2504: Monocarboxylate transporter	GO:0055085: transmembrane transport	338.364	513.569	337.419	313.35	316.115	308.365	29.679	13.476	13.789
Rp.chr2.3093	197.644	1.40035	1.08686e-08	sphingomyelin synthase-related protein 1-like	KOG3058: Uncharacterized conserved protein	GO:0000139: Golgi membrane; GO:0005515: protein binding; GO:0005622: intracellular; GO:0005623: cell; GO:0005737: cytoplasm; GO:0005783: endoplasmic reticulum; GO:0005789: endoplasmic reticulum membrane; GO:0005794: Golgi apparatus; GO:0005886: plasma membrane; GO:0005887: integral component of plasma membrane; GO:0006686: sphingomyelin biosynthetic process; GO:0007030: Golgi organization; GO:001…	246.878	299.294	386.722	334.608	282.114	306.223	87.142	43.122	70.744
Rp.chr3.2637	192.163	1.94158	2.8173e-19	alpha-tocopherol transfer protein-like	-	-	265.041	351.826	278.101	370.037	347.358	279.098	39.151	45.817	60.552
Rp.chr4.0221	190.077	1.22711	0.00035475	lipase	-	GO:0006629: lipid metabolic process; GO:0052689: carboxylic ester hydrolase activity	170.864	296.529	443.729	288.944	331.737	233.415	83.985	69.534	50.36
Rp.chrX.0437	189.539	1.2873	4.2522e-07	alpha-galactosidase/alpha-n-acetylgalactosaminidase	KOG2366: Alpha-D-galactosidase (melibiase)	GO:0004557: alpha-galactosidase activity; GO:0005622: intracellular; GO:0005623: cell; GO:0005737: cytoplasm; GO:0009311: oligosaccharide metabolic process; GO:0016139: glycoside catabolic process; GO:0046477: glycosylceramide catabolic process	215.934	304.132	325.093	298.392	370.332	232.701	70.092	48.512	92.926
Rp.chr4.2062	166.096	5.43527	0.00419411	uncharacterized protein LOC106684787	-	GO:0003676: nucleic acid binding; GO:0006309: apoptotic DNA fragmentation; GO:0006915: apoptotic process; GO:0016787: hydrolase activity; GO:0030262: apoptotic nuclear changes; GO:0046872: metal ion binding; GO:0097194: execution phase of apoptosis	436.577	10.368	0.77	136.992	1110.08	25.697	2.526	2.156	12.59
Rp.chrX.1866	161.927	1.57109	4.34845e-06	peroxisomal multifunctional enzyme type 2-like	KOG0725: Reductases with broad range of substrate specificities; KOG1199: Short-chain alcohol dehydrogenase/3-hydroxyacyl-CoA dehydrogenase; KOG1200: Mitochondrial/plastidial beta-ketoacyl-ACP reductase; KOG1201: Hydroxysteroid 17-beta dehydrogenase 11; KOG1206: Peroxisomal multifunctional beta-oxidation protein and related enzymes	GO:0016491: oxidoreductase activity	229.388	393.299	328.174	211.787	184.706	251.974	67.566	22.639	36.571
Rp.chr2.0369	156.442	1.26653	0.000122858	uncharacterized protein LOC106685118	-	-	140.593	302.059	343.582	287.369	273.843	144.189	67.566	42.583	52.158
Rp.chr3.1283	155.399	2.65538	1.23007e-14	proton-coupled folate transporter-like	-	GO:0004016: adenylate cyclase activity; GO:0016021: integral component of membrane; GO:0022857: transmembrane transporter activity; GO:0055085: transmembrane transport	193.063	270.954	222.635	242.492	346.44	291.947	27.784	33.959	16.787
Rp.chr1.4091	150.247	1.34609	0.00204115	pyruvate dehydrogenase (acetyl-transferring) kinase, mitochondrial isoform X2	KOG0787: Dehydrogenase kinase	GO:0004740: pyruvate dehydrogenase (acetyl-transferring) kinase activity; GO:0005622: intracellular; GO:0005623: cell; GO:0005737: cytoplasm; GO:0005739: mitochondrion; GO:0005759: mitochondrial matrix; GO:0006090: pyruvate metabolic process; GO:0006468: protein phosphorylation	192.39	257.13	275.79	218.873	228.816	229.132	92.825	40.966	17.986
Rp.chr3.1786	147.91	2.44031	3.17193e-07	cysteine rich secreted protein	-	-	186.336	232.247	290.427	204.701	409.846	173.455	45.465	27.49	10.192
Rp.chr4.0537	147.172	1.69779	0.000978696	hypothetical protein	-	GO:0005515: protein binding; GO:0005623: cell; GO:0006970: response to osmotic stress; GO:0007635: chemosensory behavior; GO:0009266: response to temperature stimulus; GO:0010753: positive regulation of cGMP-mediated signaling; GO:0030033: microvillus assembly; GO:0040024: dauer larval development; GO:0042221: response to chemical; GO:0043054: dauer exit; GO:0044085: cellular component biogenesis…	125.793	244.688	656.349	139.354	170.003	184.162	42.939	16.71	29.976
Rp.chr3.0483	146.26	1.63634	6.67561e-10	gamma-glutamyl hydrolase, putative, partial	KOG1559: Gamma-glutamyl hydrolase	GO:0005622: intracellular; GO:0005623: cell; GO:0005737: cytoplasm; GO:0005773: vacuole; GO:0006508: proteolysis; GO:0034722: gamma-glutamyl-peptidase activity; GO:0046900: tetrahydrofolylpolyglutamate metabolic process	155.129	177.207	257.672	281.334	308.384	198.302	48.629	39.676	54.458
Rp.chr4.0395	146.047	1.3025	0.000162698	defensin 1	-	GO:0005576: extracellular region; GO:0005615: extracellular space; GO:0019731: antibacterial humoral response; GO:0045087: innate immune response; GO:0050829: defense response to Gram-negative bacterium; GO:0050830: defense response to Gram-positive bacterium	218.625	172.803	265.775	214.936	333.574	137.765	51.78	39.888	67.147
Rp.chr5.0917	142.352	3.39195	1.57341e-08	uncharacterized protein LOC106687363	-	GO:0008080: N-acetyltransferase activity	69.96	490.068	98.606	258.239	384.116	223.422	14.524	10.241	23.381
Rp.chr1.2398	141.341	1.28798	0.00190852	aminopeptidase N-like	KOG1046: Puromycin-sensitive aminopeptidase and related aminopeptidases; KOG1047: Bifunctional leukotriene A4 hydrolase/aminopeptidase LTA4H	GO:0006508: proteolysis; GO:0008237: metallopeptidase activity; GO:0008270: zinc ion binding	168.846	402.975	238.812	346.418	151.625	102.074	46.097	51.746	28.777
Rp.chr2.0564	137.788	1.51687	3.06418e-05	ATP-binding cassette sub-family D member 1	KOG0064: Peroxisomal long-chain acyl-CoA transporter, ABC superfamily	GO:0005524: ATP binding; GO:0005622: intracellular; GO:0005623: cell; GO:0005737: cytoplasm; GO:0005777: peroxisome; GO:0005778: peroxisomal membrane; GO:0006635: fatty acid beta-oxidation; GO:0016021: integral component of membrane; GO:0042626: ATPase-coupled transmembrane transporter activity; GO:0055085: transmembrane transport	150.01	275.793	368.233	188.955	139.679	229.132	31.573	30.724	49.76
Rp.chr3.1851	135.758	1.95121	4.25451e-07	4-coumarate--CoA ligase 1-like	KOG1176: Acyl-CoA synthetase; KOG1177: Long chain fatty acid acyl-CoA ligase	GO:0003824: catalytic activity	126.466	97.461	270.397	291.306	282.114	229.132	39.151	44.2	31.775
Rp.chr2.1871	133.368	1.18966	2.01027e-06	FAD-dependent oxidoreductase domain-containing protein 1 isoform X1	KOG2853: Possible oxidoreductase	GO:0016491: oxidoreductase activity; GO:0055114: oxidation-reduction process	173.075	259.796	196.442	212.461	173.131	211.168	46.728	38.271	65.142
Rp.chr2.0578	128.011	2.154	5.47631e-11	uncharacterized protein LOC106685596	-	GO:0001887: selenium compound metabolic process; GO:0002576: platelet degranulation; GO:0005576: extracellular region; GO:0005615: extracellular space; GO:0005622: intracellular; GO:0005623: cell; GO:0005737: cytoplasm; GO:0006979: response to oxidative stress; GO:0007275: multicellular organism development; GO:0007399: nervous system development; GO:0007417: central nervous system development; G…	164.809	360.12	286.575	223.597	132.327	178.452	26.521	14.554	25.779
Rp.chr5.1389	125.07	1.41152	0.000158112	sphingosine kinase a, b	KOG1115: Ceramide kinase; KOG1116: Sphingosine kinase, involved in sphingolipid metabolism	GO:0003951: NAD+ kinase activity; GO:0004143: diacylglycerol kinase activity; GO:0005622: intracellular; GO:0005623: cell; GO:0005737: cytoplasm; GO:0005764: lysosome; GO:0005765: lysosomal membrane; GO:0005829: cytosol; GO:0005886: plasma membrane; GO:0006665: sphingolipid metabolic process; GO:0007629: flight behavior; GO:0016310: phosphorylation; GO:0017050: D-erythro-sphingosine kinase activi…	178.936	295.147	231.109	188.955	103.84	214.142	54.306	29.646	25.18
Rp.chr2.1560	120.291	1.28737	0.0021017	monocarboxylate transporter 9	KOG2504: Monocarboxylate transporter	GO:0008028: monocarboxylic acid transmembrane transporter activity; GO:0015718: monocarboxylic acid transport; GO:0016020: membrane; GO:0016021: integral component of membrane; GO:1905039: carboxylic acid transmembrane transport	147.32	429.933	180.265	158.25	140.597	137.765	38.519	39.888	20.384
Rp.chr1.4369	118.181	2.37969	3.08191e-10	inositol monophosphatase 2	KOG1528: Salt-sensitive 3'-phosphoadenosine-5'-phosphatase HAL2/SAL1; KOG2951: Inositol monophosphatase	GO:0008934: inositol monophosphate 1-phosphatase activity; GO:0046854: phosphatidylinositol phosphorylation; GO:0046855: inositol phosphate dephosphorylation	106.285	208.745	99.377	299.179	306.006	159.893	28.416	33.42	18.585
Rp.chrX.1204	114.94	1.73727	3.9938e-06	lipase 1 precursor	KOG2624: Triglyceride lipase-cholesterol esterase	GO:0006629: lipid metabolic process; GO:0016788: hydrolase activity, acting on ester bonds	199.117	254.365	205.687	164.548	131.408	184.876	47.991	19.944	14.988
Rp.chr1.4364	111.119	1.25703	0.000298239	zinc finger protein GLIS2 homolog isoform X1; hypothetical protein GE061_20002	-	GO:0000122: negative regulation of transcription by RNA polymerase II; GO:0003676: nucleic acid binding; GO:0005622: intracellular; GO:0005623: cell; GO:0005634: nucleus; GO:0005654: nucleoplasm; GO:0016607: nuclear speck; GO:0031670: cellular response to nutrient; GO:0031981: nuclear lumen; GO:0042594: response to starvation; GO:0045893: positive regulation of transcription, DNA-templated	226.024	201.142	204.916	249.578	101.083	102.074	30.942	40.966	28.178
Rp.chr1.2790	108.45	1.1405	0.000176145	aspartic proteinase A3 isoform X2	-	GO:0004190: aspartic-type endopeptidase activity; GO:0006508: proteolysis	143.283	142.389	216.472	155.101	187.463	141.334	55.569	34.498	35.372
Rp.chr1.1028	100.744	1.03171	0.000394284	sodium-dependent phosphate transporter	KOG2532: Permease of the major facilitator superfamily	GO:0001666: response to hypoxia; GO:0005623: cell; GO:0005886: plasma membrane; GO:0006820: anion transport; GO:0007275: multicellular organism development; GO:0016021: integral component of membrane; GO:0022857: transmembrane transporter activity; GO:0035220: wing disc development; GO:0048190: wing disc dorsal/ventral pattern formation; GO:0048731: system development; GO:0055085: transmembrane t…	135.884	238.467	219.553	128.332	147.03	93.509	37.888	23.178	41.967
Rp.chr4.1524	100.01	1.14897	0.00209963	esterase FE4-like	KOG1516: Carboxylesterase and related proteins; KOG4389: Acetylcholinesterase/Butyrylcholinesterase	GO:0005576: extracellular region; GO:0007292: female gamete generation; GO:0007320: insemination; GO:0007619: courtship behavior; GO:0007620: copulation; GO:0019953: sexual reproduction; GO:0030728: ovulation; GO:0032504: multicellular organism reproduction; GO:0034338: short-chain carboxylesterase activity; GO:0042811: pheromone biosynthetic process; GO:0046008: regulation of female receptivity,…	153.374	97.461	195.672	181.869	194.815	89.226	52.411	31.264	34.173
Rp.chr3.0256	97.8591	4.39036	4.95193e-05	uncharacterized protein LOC106683993; venom protein family 12 protein 1b	-	GO:0005576: extracellular region; GO:0006869: lipid transport; GO:0008289: lipid binding	298.675	38.017	63.94	110.224	254.546	233.415	3.789	0.539	13.189
Rp.chr3.0845	97.3263	1.48257	1.64717e-07	6-phosphofructo-2-kinase/fructose-2,6-bisphosphatase 1 isoform X1	KOG0234: Fructose-6-phosphate 2-kinase/fructose-2,6-biphosphatase	GO:0003873: 6-phosphofructo-2-kinase activity; GO:0004331: fructose-2,6-bisphosphate 2-phosphatase activity; GO:0005524: ATP binding; GO:0005622: intracellular; GO:0005623: cell; GO:0005737: cytoplasm; GO:0006000: fructose metabolic process; GO:0006003: fructose 2,6-bisphosphate metabolic process; GO:0006096: glycolytic process; GO:0006754: ATP biosynthetic process; GO:0009166: nucleotide catabol…	115.703	130.639	185.657	191.317	174.598	119.92	39.782	29.107	28.178
Rp.chr2.1978	90.2641	1.0796	0.00024286	bifunctional 3&apos;-phosphoadenosine 5&apos;-phosphosulfate synthase isoform X2	KOG0635: Adenosine 5'-phosphosulfate kinase; KOG0636: ATP sulfurylase (sulfate adenylyltransferase); KOG4238: Bifunctional ATP sulfurylase/adenosine 5'-phosphosulfate kinase	GO:0000103: sulfate assimilation; GO:0004020: adenylylsulfate kinase activity; GO:0004781: sulfate adenylyltransferase (ATP) activity; GO:0005524: ATP binding; GO:0016310: phosphorylation; GO:0050428: 3'-phosphoadenosine 5'-phosphosulfate biosynthetic process	143.956	181.788	154.843	128.332	136.003	99.219	32.205	17.249	50.36
Rp.chr5.1403	87.1556	2.08529	0.000237861	noggin-like	-	GO:0030514: negative regulation of BMP signaling pathway; GO:0045596: negative regulation of cell differentiation	113.012	256.439	123.258	134.63	135.084	127.771	40.414	9.702	4.197
Rp.chr5.2189	85.6276	1.0917	0.000443044	RPII140-upstream gene protein isoform X1	-	GO:0007275: multicellular organism development	125.793	144.463	203.376	173.209	92.813	80.66	32.205	20.483	38.369
Rp.chr2.0565	85.1192	1.26292	0.000186284	ATP-binding cassette sub-family D member 1	KOG0054: Multidrug resistance-associated protein/mitoxantrone resistance protein, ABC superfamily; KOG0055: Multidrug/pheromone exporter, ABC superfamily; KOG0056: Heavy metal exporter HMT1, ABC superfamily; KOG0058: Peptide exporter, ABC superfamily; KOG0060: Long-chain acyl-CoA transporter, ABC superfamily (involved in peroxisome organization and biogenesis); KOG0064: Peroxisomal long-chain acy…	GO:0005524: ATP binding; GO:0005622: intracellular; GO:0005623: cell; GO:0005737: cytoplasm; GO:0005777: peroxisome; GO:0005778: peroxisomal membrane; GO:0016021: integral component of membrane; GO:0016887: ATPase activity; GO:0042626: ATPase-coupled transmembrane transporter activity; GO:0055085: transmembrane transport	110.994	141.698	226.487	148.015	84.542	111.354	32.836	18.327	29.976
Rp.chr3.0485	83.5513	1.3743	0.000116136	gamma-glutamyl hydrolase, putative, partial	KOG1559: Gamma-glutamyl hydrolase	GO:0005622: intracellular; GO:0005623: cell; GO:0005737: cytoplasm; GO:0005773: vacuole; GO:0006508: proteolysis; GO:0034722: gamma-glutamyl-peptidase activity; GO:0046900: tetrahydrofolylpolyglutamate metabolic process	117.721	85.019	162.546	127.545	173.679	101.361	26.521	28.029	32.974
Rp.chr1.1042	83.2023	1.0759	0.00274664	PREDICTED: uncharacterized protein LOC106709987	-	-	101.576	165.89	186.428	122.033	74.434	129.199	20.838	32.342	34.173
Rp.chr2.3120	82.6523	2.94476	3.02546e-10	lipase member N-like	KOG2624: Triglyceride lipase-cholesterol esterase	GO:0000902: cell morphogenesis; GO:0007275: multicellular organism development; GO:0007399: nervous system development; GO:0016788: hydrolase activity, acting on ester bonds; GO:0030182: neuron differentiation; GO:0031175: neuron projection development; GO:0048666: neuron development; GO:0048699: generation of neurons; GO:0048812: neuron projection morphogenesis	175.573	170.729	271.168	90.541	104.759	87.084	13.892	4.851	2.398
Rp.chr5.1110	81.2272	1.55291	8.33442e-06	cytochrome P450 4C1-like; hypothetical protein GE061_15651	KOG0157: Cytochrome P450 CYP4/CYP19/CYP26 subfamilies; KOG0158: Cytochrome P450 CYP3/CYP5/CYP6/CYP9 subfamilies	GO:0005506: iron ion binding; GO:0016705: oxidoreductase activity, acting on paired donors, with incorporation or reduction of molecular oxygen; GO:0020037: heme binding; GO:0055114: oxidation-reduction process	81.396	161.743	157.924	107.862	132.327	134.196	30.31	18.866	24.58
Rp.chr5.2569	76.1578	2.43621	0.00010662	uncharacterized protein LOC106688707	KOG4157: beta-1,6-N-acetylglucosaminyltransferase, contains WSC domain	-	65.251	142.389	163.317	131.481	147.03	129.199	35.993	5.39	2.998
Rp.chr5.1406	75.388	1.63513	1.2078e-06	facilitated trehalose transporter Tret1-like	KOG0254: Predicted transporter (major facilitator superfamily)	GO:0016021: integral component of membrane; GO:0022857: transmembrane transporter activity; GO:0055085: transmembrane transport	144.629	175.567	90.903	130.694	109.354	90.653	18.944	15.632	25.18
Rp.chr3.1859	72.0936	1.93531	0.000560378	hexosaminidase D-like isoform X4	-	GO:0005975: carbohydrate metabolic process; GO:0015929: hexosaminidase activity	98.886	136.86	88.592	121.246	206.761	54.249	16.418	29.646	6.595
Rp.chr2.0505	71.5859	1.79821	0.00385279	lung carbonyl reductase	KOG0725: Reductases with broad range of substrate specificities; KOG1200: Mitochondrial/plastidial beta-ketoacyl-ACP reductase; KOG1207: Diacetyl reductase/L-xylulose reductase; KOG1209: 1-Acyl dihydroxyacetone phosphate reductase and related dehydrogenases	GO:0016491: oxidoreductase activity	108.303	80.18	292.738	55.112	144.273	52.108	11.998	20.483	8.393
Rp.chr1.2768	71.0975	4.24887	0.0246083				350.472	10.368	1.541	77.157	295.898	4.997	0.631	1.078	10.192
Rp.chr1.2779	66.9893	1.56833	9.63428e-06	kynurenine--oxoglutarate transaminase 3 isoform X2	KOG0259: Tyrosine aminotransferase	GO:0009058: biosynthetic process; GO:0030170: pyridoxal phosphate binding; GO:0036137: kynurenine aminotransferase activity; GO:0047804: cysteine-S-conjugate beta-lyase activity; GO:0070189: kynurenine metabolic process	118.394	100.225	116.325	90.541	99.245	110.64	23.996	20.483	14.389
Rp.chr3.1219	63.8245	3.33677	1.4595e-05				119.739	39.399	69.333	43.302	292.222	73.522	3.157	11.859	7.794
Rp.chr2.0406	63.7605	1.63008	0.00243542	proton-coupled amino acid transporter-like protein CG1139	KOG1304: Amino acid transporters	GO:0003333: amino acid transmembrane transport; GO:0005622: intracellular; GO:0005623: cell; GO:0005737: cytoplasm; GO:0005773: vacuole; GO:0005774: vacuolar membrane; GO:0015171: amino acid transmembrane transporter activity	77.36	176.95	52.385	103.925	113.948	91.367	35.993	12.937	7.794
Rp.chr5.0437	58.8882	1.14491	0.00423914	uncharacterized protein LOC106691872	-	-	78.032	108.52	157.924	107.075	43.19	74.95	21.47	18.866	16.187
Rp.chr5.0182	55.1817	1.58117	2.11524e-05	synaptic vesicle protein, partial	KOG0253: Synaptic vesicle transporter SV2 (major facilitator superfamily)	GO:0016021: integral component of membrane; GO:0022857: transmembrane transporter activity; GO:0055085: transmembrane transport	51.797	95.387	110.932	88.966	102.921	77.091	22.101	15.093	13.789
Rp.chr5.0439	51.1164	1.47469	0.000439663	uncharacterized protein LOC106683374	-	GO:0000324: fungal-type vacuole; GO:0000329: fungal-type vacuole membrane; GO:0005622: intracellular; GO:0005623: cell; GO:0005737: cytoplasm; GO:0016021: integral component of membrane; GO:0022857: transmembrane transporter activity; GO:0055085: transmembrane transport	63.233	147.228	107.851	66.134	58.812	67.812	21.47	8.085	10.791
Rp.chr3.2793	49.8373	1.43537	0.00224212	-	-	GO:0005515: protein binding	141.265	168.655	89.362	52.75	49.623	24.269	12.629	7.007	5.995
Rp.chr5.0183	48.6741	1.41516	0.000989519				54.488	109.211	107.08	61.41	97.407	44.97	15.787	14.015	13.189
Rp.chr5.2526	44.9207	3.49004	4.29825e-08	venom carboxylesterase-6-like	KOG1516: Carboxylesterase and related proteins; KOG4389: Acetylcholinesterase/Butyrylcholinesterase	GO:0004453: juvenile-hormone esterase activity; GO:0005515: protein binding; GO:0005622: intracellular; GO:0005623: cell; GO:0005737: cytoplasm; GO:0005739: mitochondrion; GO:0006719: juvenile hormone catabolic process; GO:0007618: mating; GO:0019953: sexual reproduction; GO:0032504: multicellular organism reproduction; GO:0045471: response to ethanol; GO:0048149: behavioral response to ethanol; …	75.358	39.911	115.265	120.496	92.696	45.521	5.199	0	7.98
Rp.chr2.1538	41.9168	1.3743	0.0436791	unknown secreted protein	-	-	63.906	25.575	131.732	29.131	83.623	56.391	13.261	17.788	5.995
Rp.chr3.0254	41.7415	3.94791	0.00300062	-	-	GO:0005576: extracellular region; GO:0006869: lipid transport; GO:0008289: lipid binding	77.36	6.221	77.807	55.112	146.111	68.525	0.631	0	10.192
Rp.chr3.0673	41.2338	5.73038	0.00311948				233.424	8.295	15.407	12.597	29.406	120.633	1.894	0	0
Rp.chr2.2939	41.1721	1.18539	0.00196235	anoctamin-4-like	KOG2514: Uncharacterized conserved protein	GO:0005229: intracellular calcium activated chloride channel activity; GO:0005623: cell; GO:0005886: plasma membrane; GO:0046983: protein dimerization activity; GO:0071944: cell periphery; GO:1902476: chloride transmembrane transport	43.936	93.645	80.186	77.521	56.002	41.733	12.204	11.602	18.615
Rp.chr5.0916	40.8111	2.58928	6.87543e-06	uncharacterized protein LOC106692830 isoform X1	-	GO:0008080: N-acetyltransferase activity	25.562	78.798	84.74	114.948	70.758	53.536	14.524	4.312	2.998
Rp.chr3.0298	40.2921	2.17842	0.000213987	lipopolysaccharide-induced tumor necrosis factor-alpha factor homolog isoform X2	-	-	36.325	124.418	34.666	56.687	87.299	64.956	15.155	5.39	6.595
Rp.chr3.1611	37.5846	1.07936	0.0199327	ATP-binding cassette sub-family G member 1-like isoform X4	KOG0055: Multidrug/pheromone exporter, ABC superfamily; KOG0056: Heavy metal exporter HMT1, ABC superfamily; KOG0057: Mitochondrial Fe/S cluster exporter, ABC superfamily; KOG0058: Peptide exporter, ABC superfamily; KOG0059: Lipid exporter ABCA1 and related proteins, ABC superfamily; KOG0061: Transporter, ABC superfamily (Breast cancer resistance protein); KOG0065: Pleiotropic drug resistance pro…	GO:0005524: ATP binding; GO:0005622: intracellular; GO:0005623: cell; GO:0005737: cytoplasm; GO:0005886: plasma membrane; GO:0005887: integral component of plasma membrane; GO:0010876: lipid localization; GO:0012505: endomembrane system; GO:0030301: cholesterol transport; GO:0034041: ATPase-coupled sterol transmembrane transporter activity; GO:0043492: ATPase activity, coupled to movement of subs…	53.143	78.798	64.71	34.642	56.055	56.391	18.312	14.554	6.595
Rp.chr4.0586	37.2337	1.61055	0.000561446	synaptic vesicle glycoprotein 2C-like	-	GO:0006629: lipid metabolic process; GO:0016020: membrane; GO:0016021: integral component of membrane; GO:0016298: lipase activity; GO:0022857: transmembrane transporter activity; GO:0055085: transmembrane transport	53.143	48.385	100.147	56.687	52.379	53.536	13.261	4.312	14.389
Rp.chr1.0919	36.7858	2.07234	1.22756e-05	probable multidrug resistance-associated protein lethal(2)03659	KOG0054: Multidrug resistance-associated protein/mitoxantrone resistance protein, ABC superfamily; KOG0055: Multidrug/pheromone exporter, ABC superfamily; KOG0056: Heavy metal exporter HMT1, ABC superfamily; KOG0057: Mitochondrial Fe/S cluster exporter, ABC superfamily; KOG0058: Peptide exporter, ABC superfamily	GO:0005524: ATP binding; GO:0016021: integral component of membrane; GO:0016887: ATPase activity; GO:0042626: ATPase-coupled transmembrane transporter activity; GO:0055085: transmembrane transport	41.707	85.71	50.844	55.112	56.055	72.808	8.84	9.702	5.995
Rp.chr5.2187	35.9832	1.55011	0.0119374	zinc finger and BTB domain-containing protein 24-like isoform X3; PREDICTED: protein abrupt isoform X3	-	GO:0000228: nuclear chromosome; GO:0003682: chromatin binding; GO:0005515: protein binding; GO:0005622: intracellular; GO:0005623: cell; GO:0005634: nucleus; GO:0005737: cytoplasm; GO:0006357: regulation of transcription by RNA polymerase II; GO:0007143: female meiotic nuclear division; GO:0007292: female gamete generation; GO:0007338: single fertilization; GO:0019953: sexual reproduction; GO:003…	80.05	44.929	30.044	70.071	26.649	79.946	17.049	11.859	4.796
Rp.chr5.2567	34.843	1.5727	0.0011225	uncharacterized protein LOC106688707	-	-	32.962	54.606	85.51	86.604	55.136	28.552	11.366	9.702	9.592
Rp.chr4.0324	32.7657	5.15602	0.011759	venom serine protease-like	-	GO:0004252: serine-type endopeptidase activity; GO:0006508: proteolysis	103.595	4.147	0.77	35.429	195.734	2.141	0.631	0	2.998
Rp.chr5.2188	30.2123	1.34628	0.0156204	zinc finger and BTB domain-containing protein 49	-	GO:0000228: nuclear chromosome; GO:0003682: chromatin binding; GO:0005622: intracellular; GO:0005623: cell; GO:0005634: nucleus; GO:0005737: cytoplasm; GO:0006357: regulation of transcription by RNA polymerase II; GO:0007143: female meiotic nuclear division; GO:0007292: female gamete generation; GO:0007338: single fertilization; GO:0019953: sexual reproduction; GO:0031981: nuclear lumen; GO:00325…	54.488	40.781	36.977	59.836	19.298	64.956	14.524	9.702	6.595
Rp.chr1.0228	29.71	3.31345	0.000101033	cathepsin B	KOG1542: Cysteine proteinase Cathepsin F; KOG1543: Cysteine proteinase Cathepsin L; KOG1544: Predicted cysteine proteinase TIN-ag	GO:0004197: cysteine-type endopeptidase activity; GO:0005576: extracellular region; GO:0005615: extracellular space; GO:0005622: intracellular; GO:0005623: cell; GO:0005737: cytoplasm; GO:0005764: lysosome; GO:0044257: cellular protein catabolic process; GO:0050790: regulation of catalytic activity; GO:0051603: proteolysis involved in cellular protein catabolic process	11.436	25.575	63.17	47.239	65.245	87.084	0	8.624	2.398
Rp.chr1.4525	29.2904	2.40628	9.17572e-05	hormone receptor 4 isoform X5	KOG4215: Hepatocyte nuclear factor 4 and similar steroid hormone receptors; KOG4216: Steroid hormone nuclear receptor; KOG4217: Nuclear receptors of the nerve growth factor-induced protein B type; KOG4218: Nuclear hormone receptor betaFTZ-F1; KOG4846: Nuclear receptor	GO:0000978: RNA polymerase II proximal promoter sequence-specific DNA binding; GO:0003707: steroid hormone receptor activity; GO:0004879: nuclear receptor activity; GO:0005622: intracellular; GO:0005623: cell; GO:0005634: nucleus; GO:0005667: transcription factor complex; GO:0006357: regulation of transcription by RNA polymerase II; GO:0007154: cell communication; GO:0008270: zinc ion binding; GO…	47.088	67.739	85.51	36.216	22.055	51.394	6.946	1.617	2.998
Rp.chr5.0444	27.2786	1.84928	0.00181784	probable salivary secreted peptide	-	-	33.635	26.266	50.844	34.642	85.461	27.838	10.103	4.312	10.192
Rp.chr2.1947	27.2058	2.69944	2.55771e-07	multicystatin-like	-	GO:0004197: cysteine-type endopeptidase activity; GO:0004869: cysteine-type endopeptidase inhibitor activity; GO:0005576: extracellular region; GO:0005615: extracellular space; GO:0005622: intracellular; GO:0005623: cell; GO:0005737: cytoplasm; GO:0005764: lysosome; GO:0044257: cellular protein catabolic process; GO:0045169: fusome; GO:0051603: proteolysis involved in cellular protein catabolic p…	31.617	42.855	45.451	45.664	53.298	57.105	5.052	2.156	7.194
Rp.chr4.1865	26.7555	4.71963	0.0368706	hexamerin	-	-	135.884	0	10.785	14.172	65.245	47.111	3.157	0	0
Rp.chr3.1423	26.6295	1.28684	0.00263967	ketohexokinase	KOG2947: Carbohydrate kinase	GO:0004454: ketohexokinase activity; GO:0005622: intracellular; GO:0005623: cell; GO:0005634: nucleus; GO:0005737: cytoplasm; GO:0005829: cytosol; GO:0006754: ATP biosynthetic process; GO:0009166: nucleotide catabolic process; GO:0009168: purine ribonucleoside monophosphate biosynthetic process; GO:0009744: response to sucrose; GO:0009749: response to glucose; GO:0009750: response to fructose; GO…	26.908	49.767	40.059	63.772	39.514	28.552	11.998	8.085	10.192
Rp.chr1.3156	26.5649	1.57229	0.00373375	organic cation transporter protein-like	KOG0253: Synaptic vesicle transporter SV2 (major facilitator superfamily)	GO:0005623: cell; GO:0005886: plasma membrane; GO:0005887: integral component of plasma membrane; GO:0008514: organic anion transmembrane transporter activity; GO:0015711: organic anion transport; GO:0071944: cell periphery; GO:0098656: anion transmembrane transport	21.526	58.753	50.844	29.918	59.731	32.835	9.472	6.468	8.993
Rp.chr5.0598	25.3099	1.33668	0.0251526	uncharacterized protein LOC114872766; hypothetical protein G5I_00948	-	-	43.052	71.886	18.489	40.94	43.19	25.697	13.261	2.695	8.993
Rp.chr4.0180	24.7126	6.54628	0.00548562	venom serine protease-like	-	GO:0004252: serine-type endopeptidase activity; GO:0006508: proteolysis	81.396	2.765	0.77	11.81	158.976	2.141	0	0	1.199
Rp.chr1.0828	24.5088	2.548	0.0158025	arylsulfatase B-like	KOG3867: Sulfatase	GO:0008484: sulfuric ester hydrolase activity	92.159	20.045	3.081	13.384	47.785	57.818	3.789	0.539	8.393
Rp.chr1.3157	24.1268	2.25267	0.000113598	organic cation transporter protein-like	KOG0253: Synaptic vesicle transporter SV2 (major facilitator superfamily)	GO:0005623: cell; GO:0005886: plasma membrane; GO:0005887: integral component of plasma membrane; GO:0008514: organic anion transmembrane transporter activity; GO:0015711: organic anion transport; GO:0071944: cell periphery; GO:0098656: anion transmembrane transport	28.253	40.09	58.548	34.642	53.298	29.98	6.946	5.39	1.799
Rp.chr1.3861	24.111	4.67132	0.036854	carboxypeptidase B-like	KOG2650: Zinc carboxypeptidase	GO:0004181: metallocarboxypeptidase activity; GO:0005576: extracellular region; GO:0005615: extracellular space; GO:0006508: proteolysis; GO:0008270: zinc ion binding	113.685	2.074	0	13.384	118.543	0.714	0.631	0.539	0.6
Rp.chr5.0807	23.9308	1.05791	0.0173416	uncharacterized protein LOC111871363; monocarboxylate transporter 14 isoform X1	KOG2504: Monocarboxylate transporter	GO:0008028: monocarboxylic acid transmembrane transporter activity; GO:0015718: monocarboxylic acid transport; GO:0016020: membrane; GO:0016021: integral component of membrane; GO:1905039: carboxylic acid transmembrane transport	42.38	48.385	33.126	41.728	34.001	24.269	11.998	4.851	10.192
Rp.chr5.2069	23.6553	1.48153	0.0299464	15-hydroxyprostaglandin dehydrogenase	KOG0725: Reductases with broad range of substrate specificities; KOG1199: Short-chain alcohol dehydrogenase/3-hydroxyacyl-CoA dehydrogenase; KOG1200: Mitochondrial/plastidial beta-ketoacyl-ACP reductase; KOG1209: 1-Acyl dihydroxyacetone phosphate reductase and related dehydrogenases; KOG4169: 15-hydroxyprostaglandin dehydrogenase and related dehydrogenases	GO:0016491: oxidoreductase activity	22.199	31.104	77.036	47.239	46.866	11.421	4.42	9.163	7.194
Rp.chr3.1785	23.1465	1.46349	0.00480816	-	-	-	28.253	55.297	21.57	34.642	45.947	30.694	6.946	8.085	8.393
Rp.chrX.1193	22.1235	1.60087	0.00502084	ubiquitin-activating enzyme 5	KOG2017: Molybdopterin synthase sulfurylase; KOG2018: Predicted dinucleotide-utilizing enzyme involved in molybdopterin and thiamine biosynthesis; KOG2336: Molybdopterin biosynthesis-related protein	GO:0005622: intracellular; GO:0005623: cell; GO:0005737: cytoplasm; GO:0019008: molybdopterin synthase complex; GO:0050905: neuromuscular process; GO:0071566: UFM1 activating enzyme activity; GO:0071569: protein ufmylation	27.58	64.974	28.503	44.877	38.595	16.418	6.315	6.468	5.995
Rp.chr3.1395	21.767	1.34013	0.0170899	lipase 3 isoform X2	KOG2624: Triglyceride lipase-cholesterol esterase	GO:0006629: lipid metabolic process; GO:0016788: hydrolase activity, acting on ester bonds	47.496	65.664	30.044	29.917	19.298	26.41	6.946	1.613	7.787
Rp.chr1.2943	21.5812	3.40316	6.63426e-07	solute carrier family 46 member 3-like isoform X1	-	GO:0055085: transmembrane transport	26.908	29.031	37.748	40.153	59.731	32.121	1.894	4.312	0.6
Rp.chr5.1815	21.2949	2.66479	0.0154657	-	-	-	127.811	11.751	28.503	22.832	6.433	24.983	2.526	0	1.799
Rp.chr4.0223	20.8676	2.6184	2.31301e-05	aminopeptidase N	KOG1046: Puromycin-sensitive aminopeptidase and related aminopeptidases; KOG1047: Bifunctional leukotriene A4 hydrolase/aminopeptidase LTA4H	GO:0005576: extracellular region; GO:0005622: intracellular; GO:0005623: cell; GO:0005737: cytoplasm; GO:0006508: proteolysis; GO:0008270: zinc ion binding; GO:0032504: multicellular organism reproduction; GO:0042277: peptide binding; GO:0043171: peptide catabolic process; GO:0070006: metalloaminopeptidase activity	25.562	19.354	48.533	48.813	44.109	27.838	4.42	3.234	4.197
Rp.chr2.1506	20.7293	1.21003	0.0344237	cysteine sulfinic acid decarboxylase	KOG0628: Aromatic-L-amino-acid/L-histidine decarboxylase; KOG0629: Glutamate decarboxylase and related proteins	GO:0004351: glutamate decarboxylase activity; GO:0019752: carboxylic acid metabolic process; GO:0030170: pyridoxal phosphate binding	45.07	41.473	44.681	29.918	22.973	19.987	12.629	1.078	3.597
Rp.chr5.0914	20.0799	1.58708	0.00498621	uncharacterized protein LOC106692838	-	GO:0008080: N-acetyltransferase activity	22.199	30.413	39.288	22.832	48.704	26.411	7.578	4.312	6.595
Rp.chr1.3071	19.3328	1.04553	0.0328552	lon protease homolog 2, peroxisomal-like isoform X1	KOG2004: Mitochondrial ATP-dependent protease PIM1/LON	GO:0004176: ATP-dependent peptidase activity; GO:0004252: serine-type endopeptidase activity; GO:0005524: ATP binding; GO:0005622: intracellular; GO:0005623: cell; GO:0005737: cytoplasm; GO:0005777: peroxisome; GO:0005782: peroxisomal matrix; GO:0006625: protein targeting to peroxisome; GO:0010467: gene expression; GO:0016485: protein processing; GO:0030163: protein catabolic process	25.562	38.017	26.963	40.94	18.379	27.125	6.946	7.546	8.393
Rp.chr1.2941	19.1137	2.95025	8.72085e-05	solute carrier family 46 member 3-like isoform X1	-	GO:0055085: transmembrane transport	24.217	31.796	51.614	24.407	48.704	20.7	0.631	1.617	4.197
Rp.chr1.1944	18.7406	1.79018	0.00192986	acyl-CoA synthetase family member 2, mitochondrial	KOG1176: Acyl-CoA synthetase; KOG1177: Long chain fatty acid acyl-CoA ligase; KOG1180: Acyl-CoA synthetase; KOG1256: Long-chain acyl-CoA synthetases (AMP-forming)	GO:0005622: intracellular; GO:0005623: cell; GO:0005737: cytoplasm; GO:0005777: peroxisome; GO:0006633: fatty acid biosynthetic process; GO:0015645: fatty acid ligase activity	31.617	20.736	46.992	30.705	28.487	26.411	5.052	3.234	5.995
Rp.chr3.1772	18.3931	1.48303	0.0189514	cytochromeP450	KOG0157: Cytochrome P450 CYP4/CYP19/CYP26 subfamilies; KOG0158: Cytochrome P450 CYP3/CYP5/CYP6/CYP9 subfamilies	GO:0005506: iron ion binding; GO:0007275: multicellular organism development; GO:0016705: oxidoreductase activity, acting on paired donors, with incorporation or reduction of molecular oxygen; GO:0020037: heme binding; GO:0035220: wing disc development; GO:0048731: system development; GO:0055114: oxidation-reduction process	34.98	32.487	49.303	20.47	30.325	15.704	3.157	8.085	1.799
Rp.chr1.2855	17.8875	1.99491	0.00398534	-	-	GO:0004190: aspartic-type endopeptidase activity; GO:0006508: proteolysis	30.944	29.031	46.222	37.004	34.92	7.852	6.315	2.156	2.998
Rp.chr5.2245	17.6635	2.94542	0.035213	glycine-rich cell wall structural protein, partial	-	GO:0005214: structural constituent of chitin-based cuticle; GO:0005576: extracellular region; GO:0007275: multicellular organism development; GO:0010171: body morphogenesis; GO:0031012: extracellular matrix; GO:0040003: chitin-based cuticle development	34.307	91.24	69.333	4.724	10.108	0	0	0.539	0
Rp.chr5.2467	17.4771	1.48298	0.0229524	venom carboxylesterase-6-like	KOG1516: Carboxylesterase and related proteins; KOG4389: Acetylcholinesterase/Butyrylcholinesterase	GO:0052689: carboxylic ester hydrolase activity	38.616	44.545	49.406	31.356	10.913	10.008	5.302	2.695	2.294
Rp.chr1.2854	17.4467	1.94742	0.00366896	cathepsin D	-	GO:0004190: aspartic-type endopeptidase activity; GO:0006508: proteolysis	28.253	22.81	52.385	22.045	35.839	16.418	5.052	1.617	4.197
Rp.chr1.1426	17.3214	1.8786	0.00353607	fatty-acid amide hydrolase 2-A-like	-	GO:0051726: regulation of cell cycle	20.853	28.34	47.762	27.556	21.136	27.838	8.209	2.156	2.398
Rp.chr3.1797	17.1629	1.38895	0.00738136				23.544	25.575	25.422	29.918	22.055	31.407	4.42	6.468	7.794
Rp.chr1.3667	16.935	2.20953	0.0151636	UDP-glucuronosyltransferase 1-2-like	KOG1192: UDP-glucuronosyl and UDP-glucosyl transferase	GO:0016758: transferase activity, transferring hexosyl groups	26.235	58.753	9.244	35.429	45.028	3.569	4.42	1.617	3.597
Rp.chr1.3251	16.0868	1.79561	0.0115091	facilitated trehalose transporter Tret1-like	-	GO:0016021: integral component of membrane; GO:0022857: transmembrane transporter activity; GO:0055085: transmembrane transport	42.38	40.781	27.733	11.81	21.136	19.987	5.683	0.539	2.398
Rp.chr2.0015	15.9743	1.518	0.0179098	2-hydroxyacylsphingosine 1-beta-galactosyltransferase-like	-	GO:0005622: intracellular; GO:0005623: cell; GO:0005737: cytoplasm; GO:0005783: endoplasmic reticulum; GO:0006011: UDP-glucose metabolic process; GO:0012505: endomembrane system; GO:0015020: glucuronosyltransferase activity; GO:0016020: membrane; GO:0016021: integral component of membrane	26.908	13.133	34.666	29.13	34.001	13.562	6.98	4.312	4.253
Rp.chr5.0681	15.9415	1.85752	0.0310625	venom serine protease-like	KOG3627: Trypsin	GO:0004252: serine-type endopeptidase activity; GO:0006508: proteolysis	28.253	26.266	30.044	6.299	51.461	12.849	2.526	5.929	1.799
Rp.chr5.2466	15.712	2.36104	0.00966728	venom carboxylesterase-6-like	-	GO:0052689: carboxylic ester hydrolase activity	32.017	56.372	41.497	23.755	20.33	2.841	3.538	0	1.303
Rp.chr4.2525	14.8733	4.92613	2.8744e-05	yellow-e isoform X1; protein yellow-like	-	GO:0007275: multicellular organism development; GO:0042335: cuticle development; GO:0042438: melanin biosynthetic process; GO:0048067: cuticle pigmentation	11.436	13.824	27.733	20.47	51.461	32.835	0	0.539	0.6
Rp.chr1.1425	14.3885	1.44421	0.0230183	fatty-acid amide hydrolase 2-A-like	KOG1211: Amidases; KOG1212: Amidases	GO:0051726: regulation of cell cycle	17.49	17.971	33.126	23.619	17.46	25.697	7.578	4.312	1.799
Rp.chrX.0700	14.2061	2.12914	0.00772543	fibrillin-1	KOG1214: Nidogen and related basement membrane protein proteins	GO:0005509: calcium ion binding; GO:0005515: protein binding; GO:0030198: extracellular matrix organization; GO:0062023: collagen-containing extracellular matrix	30.271	40.09	36.207	9.448	15.622	18.559	4.42	0	2.398
Rp.chr4.0353	13.5473	1.57282	0.00909997	RNA-directed DNA polymerase from mobile element jockey	-	-	24.217	20.736	23.881	25.981	21.136	15.704	6.315	1.078	4.796
Rp.chr3.1385	13.342	2.30558	0.00186468	homocysteine S-methyltransferase 1-like	-	GO:0008270: zinc ion binding; GO:0009086: methionine biosynthetic process; GO:0047150: betaine-homocysteine S-methyltransferase activity	19.508	20.045	23.111	12.597	31.244	23.556	4.42	3.234	1.199
Rp.chr4.0314	12.2777	1.33303	0.0359535	short/branched chain specific acyl-CoA dehydrogenase, mitochondrial	KOG0137: Very-long-chain acyl-CoA dehydrogenase; KOG0138: Glutaryl-CoA dehydrogenase; KOG0139: Short-chain acyl-CoA dehydrogenase; KOG0140: Medium-chain acyl-CoA dehydrogenase; KOG0141: Isovaleryl-CoA dehydrogenase; KOG1469: Predicted acyl-CoA dehydrogenase	GO:0003995: acyl-CoA dehydrogenase activity; GO:0050660: flavin adenine dinucleotide binding; GO:0055114: oxidation-reduction process	17.49	24.884	29.274	19.683	12.865	15.704	5.683	1.617	2.998
Rp.chr1.2553	12.1688	4.18181	0.000229141	putative ammonium transporter 1	KOG0682: Ammonia permease	GO:0008519: ammonium transmembrane transporter activity; GO:0016020: membrane; GO:0072488: ammonium transmembrane transport	12.431	13.597	2.505	31.833	58.788	8.908	0	2.084	1.445
Rp.chr5.1682	11.3567	2.13184	0.0107486	sn1-specific diacylglycerol lipase beta-like isoform X1	KOG2088: Predicted lipase/calmodulin-binding heat-shock protein	GO:0006629: lipid metabolic process	19.508	22.81	24.652	11.81	10.108	23.556	0.631	3.773	1.199
Rp.chr3.0487	11.1077	2.57679	0.00291806	uncharacterized protein LOC106692919 isoform X3	-	-	22.199	15.898	8.474	37.791	21.136	9.993	1.263	4.312	1.199
Rp.chr4.0287	10.2221	1.4482	0.0427435	plastin-2	KOG0046: Ca2+-binding actin-bundling protein (fimbrin/plastin), EF-Hand protein superfamily	GO:0005509: calcium ion binding; GO:0051015: actin filament binding; GO:0051017: actin filament bundle assembly	12.108	24.192	20.029	12.597	16.541	12.849	1.263	2.695	4.796
Rp.chr3.2092	10.0615	2.63093	0.00240763	PREDICTED: protein Cep78 homolog	-	GO:0005515: protein binding; GO:0005622: intracellular; GO:0005623: cell; GO:0005813: centrosome; GO:0005929: cilium; GO:0015630: microtubule cytoskeleton; GO:0036064: ciliary basal body; GO:0044782: cilium organization	21.526	17.971	7.704	17.321	20.217	17.131	3.157	1.078	1.199
Rp.chr4.2138	9.36313	2.40769	0.0236279	uncharacterized protein LOC106683390	-	GO:0002064: epithelial cell development; GO:0003382: epithelial cell morphogenesis; GO:0003383: apical constriction; GO:0005214: structural constituent of chitin-based cuticle; GO:0005623: cell; GO:0005886: plasma membrane; GO:0007015: actin filament organization; GO:0007160: cell-matrix adhesion; GO:0016324: apical plasma membrane; GO:0016476: regulation of embryonic cell shape; GO:0030036: acti…	29.598	25.575	16.948	20.47	3.676	5.71	0.631	0.539	0.6
Rp.chr3.1533	8.77715	2.05409	0.0432695	hypothetical protein B7P43_G04431, partial	-	-	7.4	14.515	29.274	18.108	4.595	16.418	1.263	4.312	0
Rp.chr4.2311	7.04475	2.62337	0.047731	alkaline phosphatase-like	KOG4126: Alkaline phosphatase	GO:0016791: phosphatase activity	30.271	6.912	0.77	4.724	11.946	14.276	0.631	1.078	1.199
Rp.chr4.0655	6.89519	2.75579	0.0260967	PREDICTED: uncharacterized protein LOC108363698; hypothetical protein X777_05512, partial	-	-	10.763	22.81	17.718	5.511	6.433	10.707	1.894	0	0
Rp.chr1.3666	6.84871	2.10161	0.048838	monocarboxylate transporter 10	KOG2504: Monocarboxylate transporter	GO:0005887: integral component of plasma membrane; GO:0006727: ommochrome biosynthetic process; GO:0008028: monocarboxylic acid transmembrane transporter activity; GO:0015173: aromatic amino acid transmembrane transporter activity; GO:0015349: thyroid hormone transmembrane transporter activity; GO:0015718: monocarboxylic acid transport; GO:0016020: membrane; GO:0033060: ocellus pigmentation; GO:0…	9.418	19.354	10.785	5.511	4.595	17.845	0	2.156	2.398
Rp.chrX.0870	5.01904	2.93995	0.0160753				6.727	6.912	10.785	8.66	8.27	9.993	0	0.539	0.6
Rp.chr1.2378	4.90933	2.49546	0.0471221	PREDICTED: uncharacterized protein LOC108363698; hypothetical protein X777_05512, partial	-	-	8.072	15.898	9.244	7.873	7.352	4.997	1.894	0	0
Rp.chr4.0107	4.11279	3.5956	0.0204756	uncharacterized protein LOC106677622; hypothetical protein ILUMI_20194, partial	-	-	12.781	1.382	6.163	8.66	4.595	9.279	0.631	0	0
Rp.chr2.0135	2.51563	4.03411	0.00886269	-	-	-	4.036	5.53	2.311	6.299	3.676	6.424	0	0	0

## Sheet: Down
Collectively down-regulated genes in different comparisons
	baseMean	log2FoldChange	pvalue	Annotation	KEGG	GO	G-bean-1	G-bean-2	G-bean-3	G-pod-1	G-pod-2	G-pod-3	G-leave-1	G-leave-2	G-leave-3
Rp.chr5.0402	6.65154	-7.0037	NA	synaptic vesicle protein	KOG0253: Synaptic vesicle transporter SV2 (major facilitator superfamily)	GO:0016021: integral component of membrane; GO:0022857: transmembrane transporter activity; GO:0055085: transmembrane transport	0.673	0	0	0	0	0	21.47	7.007	12.59
Rp.chr2.0062	4263.3	-1.55187	2.08563e-07	uricase, partial	KOG1599: Uricase (urate oxidase)	GO:0004846: urate oxidase activity; GO:0005622: intracellular; GO:0005623: cell; GO:0005737: cytoplasm; GO:0005777: peroxisome; GO:0006144: purine nucleobase metabolic process; GO:0019428: allantoin biosynthetic process; GO:0045471: response to ethanol; GO:0055114: oxidation-reduction process	3309.64	3140.17	4165.35	5090.76	2569.35	1994.38	5573.29	3256.8	6759.02
Rp.chr1.3617	3066.8	-1.11553	0.000187982	PREDICTED: maltase A3-like	KOG0470: 1,4-alpha-glucan branching enzyme/starch branching enzyme II; KOG0471: Alpha-amylase	GO:0000023: maltose metabolic process; GO:0032450: maltose alpha-glucosidase activity	1525.66	2267.17	2100.78	4576.65	2906.6	1661.74	3462.31	2587.32	4829.15
Rp.chr2.3084	746.762	-1.00308	7.34105e-06	ribosome biogenesis protein NSA2 homolog	KOG3163: Uncharacterized conserved protein related to ribosomal protein S8E	GO:0000460: maturation of 5.8S rRNA; GO:0000470: maturation of LSU-rRNA; GO:0005622: intracellular; GO:0005623: cell; GO:0005634: nucleus; GO:0005730: nucleolus; GO:0010467: gene expression; GO:0030687: preribosome, large subunit precursor; GO:0031981: nuclear lumen; GO:0042254: ribosome biogenesis; GO:0042273: ribosomal large subunit biogenesis	560.352	629.001	586.246	941.626	733.312	508.944	728.076	614.49	1110.32
Rp.chr4.2459	732.386	-1.18607	0.0505805	cathepsin B, partial	KOG1542: Cysteine proteinase Cathepsin F; KOG1543: Cysteine proteinase Cathepsin L; KOG1544: Predicted cysteine proteinase TIN-ag	GO:0001890: placenta development; GO:0001893: maternal placenta development; GO:0002446: neutrophil mediated immunity; GO:0004197: cysteine-type endopeptidase activity; GO:0004252: serine-type endopeptidase activity; GO:0005518: collagen binding; GO:0005576: extracellular region; GO:0005615: extracellular space; GO:0005622: intracellular; GO:0005623: cell; GO:0005634: nucleus; GO:0005730: nucleol…	431.868	477.626	679.46	785.738	1040.24	199.152	870.787	463.023	1276.98
Rp.chr4.0659	586.312	-1.31118	1.98539e-05	s-adenosylmethionine synthetase	KOG1506: S-adenosylmethionine synthetase	GO:0004478: methionine adenosyltransferase activity; GO:0005524: ATP binding; GO:0005622: intracellular; GO:0005623: cell; GO:0005737: cytoplasm; GO:0005829: cytosol; GO:0006556: S-adenosylmethionine biosynthetic process; GO:0008340: determination of adult lifespan; GO:0010259: multicellular organism aging	568.425	416.108	504.587	633.787	458.55	356.19	620.096	425.291	992.21
Rp.chr4.0713	495.496	-1.06547	0.00632182	mitochondrial import inner membrane translocase subunit Tim17-B-like	KOG1652: Mitochondrial import inner membrane translocase, subunit TIM17	GO:0005622: intracellular; GO:0005623: cell; GO:0005737: cytoplasm; GO:0005739: mitochondrion; GO:0005740: mitochondrial envelope; GO:0005743: mitochondrial inner membrane; GO:0005744: TIM23 mitochondrial import inner membrane translocase complex; GO:0006626: protein targeting to mitochondrion; GO:0007005: mitochondrion organization; GO:0015450: P-P-bond-hydrolysis-driven protein transmembrane tr…	363.254	241.232	373.626	528.287	595.472	321.927	504.539	369.772	859.715
Rp.chr3.1110	433.928	-1.06602	2.51929e-05	ATP-binding cassette sub-family F member 2	KOG0056: Heavy metal exporter HMT1, ABC superfamily; KOG0062: ATPase component of ABC transporters with duplicated ATPase domains/Translation elongation factor EF-3b; KOG0066: eIF2-interacting protein ABC50 (ABC superfamily); KOG0927: Predicted transporter (ABC superfamily)	GO:0005524: ATP binding; GO:0016887: ATPase activity	425.141	402.284	392.885	531.436	367.575	279.098	481.806	295.925	608.515
Rp.chr1.2714	327.664	-1.08257	0.00915674	maltase A1-like	KOG0471: Alpha-amylase	GO:0000023: maltose metabolic process; GO:0032450: maltose alpha-glucosidase activity	273.786	358.047	268.086	414.914	350.115	138.479	442.655	195.666	428.659
Rp.chr3.1160	299.093	-1.10071	1.34959e-05	RNA-binding protein NOB1 isoform X1	KOG2463: Predicted RNA-binding protein Nob1p involved in 26S proteasome assembly	GO:0000469: cleavage involved in rRNA processing; GO:0004521: endoribonuclease activity; GO:0010467: gene expression; GO:0030490: maturation of SSU-rRNA; GO:0030688: preribosome, small subunit precursor; GO:0042254: ribosome biogenesis; GO:0042274: ribosomal small subunit biogenesis; GO:0090502: RNA phosphodiester bond hydrolysis, endonucleolytic	257.641	228.099	285.034	328.309	286.709	196.297	310.048	235.015	438.251
Rp.chr2.0042	287.67	-1.20365	1.3195e-06	piezo-type mechanosensitive ion channel component isoform X8	KOG1893: Uncharacterized conserved protein	GO:0005261: cation channel activity; GO:0005623: cell; GO:0005886: plasma membrane; GO:0007638: mechanosensory behavior; GO:0008381: mechanosensitive ion channel activity; GO:0016021: integral component of membrane; GO:0042391: regulation of membrane potential; GO:0050982: detection of mechanical stimulus; GO:0071260: cellular response to mechanical stimulus; GO:0071944: cell periphery; GO:009865…	230.733	299.985	311.226	281.858	226.978	202.007	229.221	292.691	393.287
Rp.chrX.0952	269.054	-1.36397	3.04597e-06	uncharacterized protein LOC106666574 isoform X1	-	GO:0005515: protein binding	207.862	221.878	264.234	341.694	133.246	181.307	333.412	273.825	312.351
Rp.chrX.0515	241.692	-1.26311	0.000700806	torso-like protein	-	GO:0002064: epithelial cell development; GO:0003381: epithelial cell morphogenesis involved in gastrulation; GO:0003384: apical constriction involved in gastrulation; GO:0005576: extracellular region; GO:0006357: regulation of transcription by RNA polymerase II; GO:0007154: cell communication; GO:0007276: gamete generation; GO:0007277: pole cell development; GO:0007278: pole cell fate determinati…	207.862	246.071	259.612	238.556	260.978	88.512	256.374	197.283	334.534
Rp.chr4.0539	239.005	-1.14212	0.000185931	4-coumarate--CoA ligase 1-like	KOG1176: Acyl-CoA synthetase; KOG1177: Long chain fatty acid acyl-CoA ligase; KOG1179: Very long-chain acyl-CoA synthetase/fatty acid transporter; KOG1256: Long-chain acyl-CoA synthetases (AMP-forming)	GO:0001676: long-chain fatty acid metabolic process; GO:0004467: long-chain fatty acid-CoA ligase activity; GO:0005622: intracellular; GO:0005623: cell; GO:0005737: cytoplasm; GO:0005739: mitochondrion; GO:0019433: triglyceride catabolic process; GO:0046949: fatty-acyl-CoA biosynthetic process	145.974	194.23	174.102	264.537	268.33	136.337	306.891	172.488	358.514
Rp.chr4.1796	224.846	-1.30951	6.81717e-07	uncharacterized protein LOC106690153	-	-	174.9	210.819	190.28	244.854	169.085	140.62	221.012	288.379	237.411
Rp.chr5.0614	212.837	-1.06278	0.0116314	BTB/POZ domain-containing protein 2-like	KOG2075: Topoisomerase TOP1-interacting protein BTBD1; KOG4350: Uncharacterized conserved protein, contains BTB/POZ domain	GO:0005622: intracellular; GO:0005623: cell; GO:0005737: cytoplasm; GO:0005829: cytosol; GO:0007275: multicellular organism development; GO:0007399: nervous system development; GO:0019005: SCF ubiquitin ligase complex; GO:0022008: neurogenesis; GO:0030162: regulation of proteolysis; GO:0031625: ubiquitin protein ligase binding; GO:0043161: proteasome-mediated ubiquitin-dependent protein catabolic…	120.412	189.392	164.087	216.511	124.057	253.401	176.81	204.291	335.133
Rp.chr1.2784	185.277	-2.31398	1.57954e-17	uncharacterized protein LOC106690537 isoform X1	-	-	152.028	109.211	161.006	129.119	79.948	67.098	270.266	183.808	312.351
Rp.chr4.0260	174.884	-1.07518	0.00055707	PIN2/TERF1-interacting telomerase inhibitor 1 isoform X1	KOG2809: Telomerase elongation inhibitor/RNA maturation protein PINX1	GO:0003676: nucleic acid binding	143.283	147.228	152.532	192.892	187.463	103.502	191.333	121.82	265.588
Rp.chr5.1094	174.013	-1.16279	0.00535377	pre-mRNA-splicing factor RBM22	KOG0153: Predicted RNA-binding protein (RRM superfamily)	GO:0000398: mRNA splicing, via spliceosome; GO:0003676: nucleic acid binding; GO:0046872: metal ion binding	160.773	99.534	176.413	218.873	153.463	97.078	179.335	120.203	290.169
Rp.chr4.0383	167.978	-1.10169	0.0399951	probable cytochrome P450 6a17	KOG0158: Cytochrome P450 CYP3/CYP5/CYP6/CYP9 subfamilies	GO:0005506: iron ion binding; GO:0016705: oxidoreductase activity, acting on paired donors, with incorporation or reduction of molecular oxygen; GO:0020037: heme binding; GO:0055114: oxidation-reduction process	153.374	136.86	107.08	136.205	217.788	102.074	253.848	78.159	246.404
Rp.chr5.1687	162.302	-1.33982	3.65315e-11	protein L-Myc-1a isoform X2	-	GO:0003700: DNA-binding transcription factor activity; GO:0005634: nucleus; GO:0006355: regulation of transcription, DNA-templated; GO:0046983: protein dimerization activity	139.92	168.655	147.139	160.612	102.002	117.778	197.016	148.771	194.845
Rp.chr1.0378	154.877	-1.33021	0.0504122	rabankyrin-5 isoform X2	-	GO:0005622: intracellular; GO:0005623: cell; GO:0005737: cytoplasm; GO:0005769: early endosome; GO:0006897: endocytosis; GO:0010008: endosome membrane; GO:0012505: endomembrane system; GO:0017137: Rab GTPase binding; GO:0034058: endosomal vesicle fusion; GO:0042147: retrograde transport, endosome to Golgi; GO:0043231: intracellular membrane-bounded organelle; GO:0044354: macropinosome; GO:0048549…	16.145	17.971	28.503	355.078	96.488	55.677	154.708	269.513	206.236
Rp.chr3.1846	126.954	-1.12176	0.00145312	2&apos;,5&apos;-phosphodiesterase 12	KOG0620: Glucose-repressible alcohol dehydrogenase transcriptional effector CCR4 and related proteins	-	92.159	102.99	101.688	159.037	118.543	77.091	139.553	81.932	215.229
Rp.chr2.2148	123.742	-1.58634	1.07876e-07	tRNA (guanine-N(7)-)-methyltransferase non-catalytic subunit WDR4	KOG3914: WD repeat protein WDR4	GO:0001673: male germ cell nucleus; GO:0001674: female germ cell nucleus; GO:0005515: protein binding; GO:0005622: intracellular; GO:0005623: cell; GO:0005737: cytoplasm; GO:0005829: cytosol; GO:0007283: spermatogenesis; GO:0019953: sexual reproduction; GO:0030154: cell differentiation; GO:0032504: multicellular organism reproduction; GO:0036265: RNA (guanine-N7)-methylation; GO:0043527: tRNA met…	115.703	153.449	117.095	130.694	53.298	69.239	150.92	121.281	144.485
Rp.chr3.0457	117.761	-2.89863	2.05111e-05	hypothetical protein TcasGA2_TC034495	-	GO:0003676: nucleic acid binding	43.052	182.479	183.346	70.858	34.92	9.993	135.764	77.081	257.195
Rp.chr1.3436	110.484	-1.22827	0.000429108	nucleolar GTP-binding protein	KOG1486: GTP-binding protein DRG2 (ODN superfamily); KOG1490: GTP-binding protein CRFG/NOG1 (ODN superfamily)	GO:0000278: mitotic cell cycle; GO:0005525: GTP binding; GO:0005622: intracellular; GO:0005623: cell; GO:0005634: nucleus; GO:0005730: nucleolus; GO:0031981: nuclear lumen; GO:0044085: cellular component biogenesis; GO:0090307: mitotic spindle assembly; GO:0140014: mitotic nuclear division	86.105	98.152	67.792	143.291	102.002	52.822	140.185	90.017	155.876
Rp.chr2.2266	110.39	-1.22884	0.000269126	HBS1-like protein	KOG0052: Translation elongation factor EF-1 alpha/Tu; KOG0458: Elongation factor 1 alpha; KOG0459: Polypeptide release factor 3; KOG0460: Mitochondrial translation elongation factor Tu; KOG0461: Selenocysteine-specific elongation factor; KOG0463: GTP-binding protein GP-1	GO:0003924: GTPase activity; GO:0005515: protein binding; GO:0005525: GTP binding; GO:0005622: intracellular; GO:0005623: cell; GO:0006412: translation; GO:0010467: gene expression; GO:0016441: posttranscriptional gene silencing	92.831	105.755	91.673	125.97	89.137	67.812	119.346	71.69	185.252
Rp.chr1.1094	101.863	-1.23244	0.000834078	ribosome biogenesis protein NOP53	KOG2823: Cellular protein (glioma tumor suppressor candidate region gene 2)	GO:0000027: ribosomal large subunit assembly; GO:0000055: ribosomal large subunit export from nucleus; GO:0005622: intracellular; GO:0005623: cell; GO:0005634: nucleus; GO:0005654: nucleoplasm; GO:0005730: nucleolus; GO:0006403: RNA localization; GO:0019843: rRNA binding; GO:0031981: nuclear lumen; GO:0034613: cellular protein localization; GO:0042254: ribosome biogenesis; GO:0042255: ribosome as…	92.159	102.299	59.318	122.821	85.461	57.818	107.98	81.393	160.072
Rp.chr4.2353	83.8382	-1.6828	0.00513768	heat shock protein 83	KOG0019: Molecular chaperone (HSP90 family); KOG0020: Endoplasmic reticulum glucose-regulated protein (GRP94/endoplasmin), HSP90 family	GO:0005524: ATP binding; GO:0006457: protein folding; GO:0051082: unfolded protein binding	102.022	91.911	55.123	83.43	37.625	43.519	180.211	60.777	51.558
Rp.chr2.1211	81.8699	-1.54948	1.01669e-06	pescadillo homolog	KOG2481: Protein required for normal rRNA processing	GO:0000463: maturation of LSU-rRNA from tricistronic rRNA transcript (SSU-rRNA, 5.8S rRNA, LSU-rRNA); GO:0003723: RNA binding; GO:0005622: intracellular; GO:0005623: cell; GO:0005634: nucleus; GO:0005654: nucleoplasm; GO:0005730: nucleolus; GO:0010467: gene expression; GO:0030686: 90S preribosome; GO:0031981: nuclear lumen; GO:0042254: ribosome biogenesis; GO:0042273: ribosomal large subunit biog…	59.197	59.444	72.414	85.03	54.217	45.684	102.928	63.605	138.49
Rp.chr1.1226	78.2795	-1.8961	0.00247105	protein spaetzle isoform X2	-	GO:0000578: embryonic axis specification; GO:0002164: larval development; GO:0005121: Toll binding; GO:0005125: cytokine activity; GO:0005576: extracellular region; GO:0006935: chemotaxis; GO:0006965: positive regulation of biosynthetic process of antibacterial peptides active against Gram-positive bacteria; GO:0006967: positive regulation of antifungal peptide biosynthetic process; GO:0007154: c…	55.161	28.34	21.57	65.347	58.812	36.404	45.465	134.756	143.286
Rp.chr3.0087	75.8021	-1.34304	6.32348e-06	ATPase family AAA domain-containing protein 3A homolog isoform X1	KOG0727: 26S proteasome regulatory complex, ATPase RPT3; KOG0728: 26S proteasome regulatory complex, ATPase RPT6; KOG0729: 26S proteasome regulatory complex, ATPase RPT1; KOG0733: Nuclear AAA ATPase (VCP subfamily); KOG0738: AAA+-type ATPase; KOG0742: AAA+-type ATPase	GO:0005524: ATP binding; GO:0005739: mitochondrion; GO:0007005: mitochondrion organization	61.888	52.532	55.466	79.519	56.974	52.108	77.67	78.159	111.511
Rp.chr3.1891	70.3769	-1.35457	0.00196037	protein enabled-like isoform X4	KOG4590: Signal transduction protein Enabled, contains WH1 domain	GO:0001700: embryonic development via the syncytial blastoderm; GO:0002065: columnar/cuboidal epithelial cell differentiation; GO:0003382: epithelial cell morphogenesis; GO:0003779: actin binding; GO:0005622: intracellular; GO:0005623: cell; GO:0005737: cytoplasm; GO:0005911: cell-cell junction; GO:0005912: adherens junction; GO:0006935: chemotaxis; GO:0007015: actin filament organization; GO:000…	55.161	65.665	70.103	79.519	34.92	52.108	80.827	93.791	54.557
Rp.chr2.0754	67.9778	-1.07925	0.0022872	serine/threonine-protein phosphatase 4 regulatory subunit 1-like isoform X3	-	GO:0005515: protein binding; GO:0007165: signal transduction; GO:0019888: protein phosphatase regulator activity; GO:0030289: protein phosphatase 4 complex; GO:0050790: regulation of catalytic activity	68.615	68.43	60.859	92.116	42.271	47.825	65.672	64.144	80.936
Rp.chr5.1213	66.1104	-2.03281	8.2977e-07	enhancer of split mbeta protein-like	KOG4304: Transcriptional repressors of the hairy/E(spl) family (contains HLH)	GO:0000122: negative regulation of transcription by RNA polymerase II; GO:0001227: DNA-binding transcription repressor activity, RNA polymerase II-specific; GO:0001745: compound eye morphogenesis; GO:0002052: positive regulation of neuroblast proliferation; GO:0005622: intracellular; GO:0005623: cell; GO:0005634: nucleus; GO:0007275: multicellular organism development; GO:0007399: nervous system …	30.271	13.824	26.192	45.664	45.028	35.69	70.724	101.876	116.907
Rp.chr4.0825	64.6753	-1.8415	7.3569e-06				74.669	55.297	73.955	55.112	42.271	17.845	82.722	50.129	95.924
Rp.chr5.1209	58.5721	-1.58485	2.06517e-05	enhancer of split mgamma protein-like	KOG4304: Transcriptional repressors of the hairy/E(spl) family (contains HLH)	GO:0003677: DNA binding; GO:0006355: regulation of transcription, DNA-templated; GO:0046983: protein dimerization activity	38.343	42.855	36.207	66.134	26.649	41.401	92.194	63.066	67.147
Rp.chr2.2510	58.5339	-1.37674	0.027725	hypothetical protein TSAR_008880; uncharacterized protein LOC107980959	-	-	83.414	26.266	33.126	61.41	33.082	44.97	69.461	68.456	62.35
Rp.chr4.2782	52.0959	-1.53689	9.93346e-05	guanine nucleotide-binding protein-like 3 homolog	KOG1424: Predicted GTP-binding protein MMR1; KOG2423: Nucleolar GTPase; KOG2484: GTPase; KOG2485: Conserved ATP/GTP binding protein	GO:0000278: mitotic cell cycle; GO:0001652: granular component; GO:0003924: GTPase activity; GO:0005525: GTP binding; GO:0005622: intracellular; GO:0005623: cell; GO:0005634: nucleus; GO:0005730: nucleolus; GO:0016887: ATPase activity; GO:0031981: nuclear lumen; GO:0040014: regulation of multicellular organism growth; GO:0042127: regulation of cell population proliferation; GO:0042254: ribosome b…	33.635	40.781	27.733	56.687	36.758	29.266	54.937	46.895	97.722
Rp.chr1.3096	51.7102	-1.16501	0.0476253	putative inorganic phosphate cotransporter isoform X2; hypothetical protein GE061_05994	KOG2532: Permease of the major facilitator superfamily	GO:0001666: response to hypoxia; GO:0005623: cell; GO:0005886: plasma membrane; GO:0006820: anion transport; GO:0007275: multicellular organism development; GO:0016021: integral component of membrane; GO:0022857: transmembrane transporter activity; GO:0035220: wing disc development; GO:0048190: wing disc dorsal/ventral pattern formation; GO:0048731: system development; GO:0055085: transmembrane t…	48.434	22.119	47.762	34.642	58.812	41.401	54.306	38.81	85.132
Rp.chr2.1197	49.6915	-1.70258	0.000365226				14.799	26.266	10.015	37.791	40.433	36.404	44.834	70.073	95.324
Rp.chr5.2328	49.2454	-2.20445	0.00499425	sonic hedgehog protein A	KOG3638: Sonic hedgehog and related proteins	GO:0001745: compound eye morphogenesis; GO:0001746: Bolwig's organ morphogenesis; GO:0002065: columnar/cuboidal epithelial cell differentiation; GO:0002168: instar larval development; GO:0002385: mucosal immune response; GO:0003007: heart morphogenesis; GO:0003399: cytoneme morphogenesis; GO:0005113: patched binding; GO:0005119: smoothened binding; GO:0005576: extracellular region; GO:0005615: ex…	26.908	11.059	23.111	51.175	8.27	28.552	33.468	57.137	133.694
Rp.chr1.3984	44.8363	-1.29128	0.00963257	golgin subfamily A member 5	-	GO:0000139: Golgi membrane; GO:0000301: retrograde transport, vesicle recycling within Golgi; GO:0005622: intracellular; GO:0005623: cell; GO:0005737: cytoplasm; GO:0005794: Golgi apparatus; GO:0005795: Golgi stack; GO:0007030: Golgi organization; GO:0010256: endomembrane system organization; GO:0012505: endomembrane system; GO:0017137: Rab GTPase binding; GO:0031985: Golgi cisterna; GO:0042803: …	45.743	26.266	46.222	55.112	31.244	25.697	45.465	33.959	74.341
Rp.chr1.0883	42.7562	-2.8193	0.00379771	mucin-17-like isoform X2	-	GO:0005515: protein binding	6.054	4.147	7.704	28.343	6.433	22.128	7.578	99.72	104.317
Rp.chr5.1426	42.3983	-1.68324	0.00907524	-	-	GO:0005515: protein binding	36.998	56.679	36.977	57.474	22.055	7.852	67.566	39.888	37.77
Rp.chr5.1586	41.0366	-2.03335	0.00218449				45.743	19.354	15.407	26.769	13.784	29.98	37.888	60.91	63.549
Rp.chr3.1524	35.0855	-1.82659	0.00309863	ras-related protein Rab-3	KOG0078: GTP-binding protein SEC4, small G protein superfamily, and related Ras family GTP-binding proteins; KOG0079: GTP-binding protein H-ray, small G protein superfamily; KOG0080: GTPase Rab18, small G protein superfamily; KOG0081: GTPase Rab27, small G protein superfamily; KOG0083: GTPase Rab26/Rab37, small G protein superfamily; KOG0084: GTPase Rab1/YPT1, small G protein superfamily, and rel…	GO:0003924: GTPase activity; GO:0005525: GTP binding; GO:0005622: intracellular; GO:0005623: cell; GO:0005737: cytoplasm; GO:0007268: chemical synaptic transmission; GO:0007269: neurotransmitter secretion; GO:0008021: synaptic vesicle; GO:0012505: endomembrane system; GO:0016192: vesicle-mediated transport; GO:0017158: regulation of calcium ion-dependent exocytosis; GO:0031630: regulation of syna…	23.544	22.81	14.637	37.004	19.298	17.131	20.838	43.661	76.739
Rp.chr2.2230	33.477	-1.12765	0.0540478	uncharacterized protein LOC106688079	-	GO:0007274: neuromuscular synaptic transmission; GO:0007616: long-term memory	10.763	29.031	29.274	51.175	16.541	29.266	37.888	30.724	47.962
Rp.chr2.0987	32.817	-1.40171	0.0361117	uncharacterized protein LOC111869462 isoform X4	KOG0196: Tyrosine kinase, EPH (ephrin) receptor family; KOG0197: Tyrosine kinases; KOG0199: ACK and related non-receptor tyrosine kinases; KOG0200: Fibroblast/platelet-derived growth factor receptor and related receptor tyrosine kinases; KOG1025: Epidermal growth factor receptor EGFR and related tyrosine kinases; KOG1026: Nerve growth factor receptor TRKA and related tyrosine kinases; KOG1055: GA…	GO:0004713: protein tyrosine kinase activity; GO:0005524: ATP binding; GO:0006468: protein phosphorylation	19.508	33.869	23.111	49.601	11.027	20.7	46.728	41.505	25.18
Rp.chrX.1339	31.5829	-1.60367	0.00491071	snRNA-activating protein complex subunit 1-like	-	GO:0000978: RNA polymerase II proximal promoter sequence-specific DNA binding; GO:0001006: RNA polymerase III type 3 promoter sequence-specific DNA binding; GO:0003681: bent DNA binding; GO:0003700: DNA-binding transcription factor activity; GO:0005515: protein binding; GO:0005622: intracellular; GO:0005623: cell; GO:0005634: nucleus; GO:0006355: regulation of transcription, DNA-templated; GO:001…	26.908	29.031	35.437	25.194	30.325	9.993	29.047	24.256	58.753
Rp.chr5.0238	30.8117	-1.03373	0.140556	uncharacterized protein LOC106684886 isoform X1	KOG2465: Uncharacterized conserved protein	-	39.689	23.501	20.8	22.832	26.649	31.407	24.627	19.944	53.357
Rp.chr5.2551	28.1997	-1.4111	0.0899112	-	-	-	3.363	26.266	18.489	28.343	11.946	31.407	25.89	38.81	40.768
Rp.chr2.2286	28.1932	-1.22347	0.0234923	ribosome biogenesis regulatory protein homolog	KOG1765: Regulator of ribosome synthesis	GO:0000055: ribosomal large subunit export from nucleus; GO:0000447: endonucleolytic cleavage in ITS1 to separate SSU-rRNA from 5.8S rRNA and LSU-rRNA from tricistronic rRNA transcript (SSU-rRNA, 5.8S rRNA, LSU-rRNA); GO:0000462: maturation of SSU-rRNA from tricistronic rRNA transcript (SSU-rRNA, 5.8S rRNA, LSU-rRNA); GO:0000466: maturation of 5.8S rRNA from tricistronic rRNA transcript (SSU-rRNA…	20.853	15.207	27.733	32.28	29.406	14.276	27.784	28.568	40.168
Rp.chr2.1319	27.9255	-1.04164	0.0613146	vitamin K-dependent gamma-carboxylase	-	GO:0008488: gamma-glutamyl carboxylase activity; GO:0017187: peptidyl-glutamic acid carboxylation	24.89	21.428	20.029	32.28	22.055	24.983	20.838	24.795	45.564
Rp.chr1.2557	27.8328	-2.04003	0.0969005	uncharacterized protein LOC106689129 isoform X1	-	-	28.926	4.147	5.393	18.896	3.676	27.125	13.892	56.059	43.765
Rp.chrX.0413	27.5796	-1.25096	0.0675353	-	KOG1892: Actin filament-binding protein Afadin	GO:0005515: protein binding	36.998	27.648	15.407	23.619	23.892	17.845	47.36	21.022	20.983
Rp.chr2.2184	25.9553	-1.84234	0.0265891	hypothetical protein C0J52_16458; uncharacterized protein LOC106689581 isoform X2	-	GO:0042302: structural constituent of cuticle	24.217	22.119	27.733	23.619	7.352	15.704	8.84	45.817	33.573
Rp.chr4.2155	24.1254	-2.38822	8.32996e-06	-	-	GO:0003700: DNA-binding transcription factor activity; GO:0006355: regulation of transcription, DNA-templated	22.872	21.428	33.126	15.746	4.595	9.993	29.679	25.873	33.573
Rp.chr2.0491	23.4151	-1.77635	0.0275138				30.271	17.971	13.096	26.769	3.676	14.99	34.73	14.554	37.77
Rp.chr3.1373	22.9509	-1.62689	0.00296256	zinc finger protein 91-like; hypothetical protein B7P43_G11197	-	GO:0002165: instar larval or pupal development; GO:0003676: nucleic acid binding; GO:0005515: protein binding; GO:0007154: cell communication; GO:0007265: Ras protein signal transduction; GO:0007472: wing disc morphogenesis; GO:0007474: imaginal disc-derived wing vein specification; GO:0007476: imaginal disc-derived wing morphogenesis; GO:0007552: metamorphosis; GO:0023052: signaling; GO:0035220:…	26.908	23.501	19.259	24.407	11.027	10.707	22.101	23.717	31.775
Rp.chr1.3478	21.7925	-2.09131	0.00169639	transient receptor potential channel pyrexia-like isoform X1	KOG0510: Ankyrin repeat protein; KOG1697: Mitochondrial/chloroplast ribosomal protein S9	GO:0003735: structural constituent of ribosome; GO:0005262: calcium channel activity; GO:0005515: protein binding; GO:0005840: ribosome; GO:0006412: translation; GO:0007605: sensory perception of sound; GO:0009270: response to humidity; GO:0016020: membrane; GO:0016021: integral component of membrane; GO:0034703: cation channel complex; GO:0070588: calcium ion transmembrane transport	20.181	22.81	21.57	13.384	3.676	15.704	17.049	24.795	38.369
Rp.chr4.2122	21.4843	-1.71291	0.0531001	probable cytochrome P450 6a17	KOG0158: Cytochrome P450 CYP3/CYP5/CYP6/CYP9 subfamilies	GO:0005506: iron ion binding; GO:0016705: oxidoreductase activity, acting on paired donors, with incorporation or reduction of molecular oxygen; GO:0020037: heme binding; GO:0055114: oxidation-reduction process	18.163	11.059	12.326	22.045	16.541	7.852	39.151	5.39	44.964
Rp.chr2.3307	20.1562	-2.42469	0.0192398	uncharacterized protein LOC106692666 isoform X1	-	GO:0003677: DNA binding	9.418	4.147	25.422	16.534	7.352	6.424	44.202	33.42	7.194
Rp.chr5.2745	18.2733	-1.13437	0.144164	protein sprouty homolog 3	-	GO:0001738: morphogenesis of a polarized epithelium; GO:0001745: compound eye morphogenesis; GO:0002065: columnar/cuboidal epithelial cell differentiation; GO:0005622: intracellular; GO:0005623: cell; GO:0005886: plasma membrane; GO:0006357: regulation of transcription by RNA polymerase II; GO:0007154: cell communication; GO:0007350: blastoderm segmentation; GO:0007351: tripartite regional subdiv…	20.853	22.81	7.704	23.619	10.108	14.276	24.627	12.398	21.583
Rp.chr5.1004	17.1625	-1.52331	0.129206	uncharacterized protein LOC106680837	-	-	2.691	4.147	1.541	18.108	4.595	22.128	8.84	24.256	40.768
Rp.chr4.1160	17.1133	-1.01927	0.162957	pre-rRNA processing protein FTSJ3	KOG1098: Putative SAM-dependent rRNA methyltransferase SPB1; KOG1099: SAM-dependent methyltransferase/cell division protein FtsJ; KOG4589: Cell division protein FtsJ	GO:0000463: maturation of LSU-rRNA from tricistronic rRNA transcript (SSU-rRNA, 5.8S rRNA, LSU-rRNA); GO:0000466: maturation of 5.8S rRNA from tricistronic rRNA transcript (SSU-rRNA, 5.8S rRNA, LSU-rRNA); GO:0005622: intracellular; GO:0005623: cell; GO:0005634: nucleus; GO:0005730: nucleolus; GO:0008650: rRNA (uridine-2'-O-)-methyltransferase activity; GO:0010467: gene expression; GO:0016435: rRN…	15.472	19.354	13.867	24.407	10.108	13.562	18.944	8.624	26.979
Rp.chr3.0112	16.5262	-2.64578	0.00039599				6.727	6.221	7.704	12.597	7.352	2.855	17.049	15.632	46.763
Rp.chr3.2210	15.8212	-1.1717	0.190741	uncharacterized protein LOC106686360	-	-	16.145	12.442	15.407	25.981	3.676	12.135	15.155	20.483	14.988
Rp.chr1.0136	15.7467	-5.65602	3.84177e-06	cuticle protein, putative, partial	-	GO:0042302: structural constituent of cuticle	4.036	5.53	2.311	0	0	2.855	26.521	11.859	53.357
Rp.chr3.2221	15.3846	-1.16113	0.17771	solute carrier family 2, facilitated glucose transporter member 1 isoform X2	KOG0254: Predicted transporter (major facilitator superfamily); KOG0569: Permease of the major facilitator superfamily	GO:0016020: membrane; GO:0016021: integral component of membrane; GO:0022857: transmembrane transporter activity; GO:0055085: transmembrane transport	20.853	9.677	6.163	15.746	15.622	8.566	18.944	10.781	22.182
Rp.chr5.2327	15.0018	-3.11447	0.00055586	sonic hedgehog protein A	-	GO:0007267: cell-cell signaling	8.745	0.691	4.622	4.724	2.757	7.138	13.261	24.795	35.971
Rp.chr1.4014	14.3847	-1.52986	0.0464719	-	-	GO:0003676: nucleic acid binding	10.763	13.133	12.326	9.448	9.189	12.849	15.787	7.546	28.777
Rp.chrX.0424	14.2051	-1.37372	0.0370247	uncharacterized protein LOC106670478 isoform X1	-	GO:0005622: intracellular; GO:0005623: cell; GO:0007271: synaptic transmission, cholinergic; GO:0010467: gene expression; GO:0016020: membrane; GO:0016021: integral component of membrane; GO:0022417: protein maturation by protein folding; GO:0033130: acetylcholine receptor binding; GO:0034394: protein localization to cell surface; GO:0036477: somatodendritic compartment; GO:0043005: neuron projec…	9.418	14.515	13.867	11.81	11.027	9.993	17.681	15.093	14.988
Rp.chr3.0674	13.4758	-2.36032	0.131736				2.691	2.074	0	1.575	17.46	2.855	32.205	28.568	1.799
Rp.chr5.1643	12.9422	-2.53703	0.00585376	metal transporter CNNM4-like isoform X2	KOG2118: Predicted membrane protein, contains two CBS domains	-	4.036	2.074	1.541	9.448	7.352	4.283	36.625	4.851	25.18
Rp.chr1.2362	9.21263	-1.61545	0.094296	hypothetical protein	-	GO:0003677: DNA binding; GO:0005109: frizzled binding; GO:0005576: extracellular region; GO:0005615: extracellular space; GO:0005623: cell; GO:0007275: multicellular organism development; GO:0007399: nervous system development; GO:0007409: axonogenesis; GO:0007411: axon guidance; GO:0007431: salivary gland development; GO:0007435: salivary gland morphogenesis; GO:0008361: regulation of cell size;…	7.4	11.059	5.393	5.511	3.676	8.566	17.049	6.468	11.391
Rp.chr5.1593	8.75598	-2.80136	0.00353619	uncharacterized protein LOC106680975	KOG3762: Predicted transporter	-	4.709	3.456	6.933	2.362	6.433	2.141	10.103	10.781	18.585
Rp.chr1.2008	8.35909	-5.39106	0.00581765	putative RNA-directed DNA polymerase from transposon X-element	-	-	0	0.691	0	0	0.919	1.428	45.465	3.773	1.799
Rp.chr1.3111	8.2998	-1.75133	0.119425				2.691	5.53	12.326	9.448	7.352	0.714	15.155	8.085	7.794
Rp.chr4.2361	7.68444	-4.05033	NA	sodium-coupled monocarboxylate transporter 1-like	KOG2349: Na+:iodide/myo-inositol/multivitamin symporters	GO:0016020: membrane; GO:0022857: transmembrane transporter activity; GO:0055085: transmembrane transport	2.691	0.691	8.474	0.787	0.919	2.141	18.944	14.015	4.197
Rp.chr3.1298	7.53178	-1.90707	NA	tubulin glycylase 3A-like	KOG2155: Tubulin-tyrosine ligase-related protein; KOG2156: Tubulin-tyrosine ligase-related protein; KOG2157: Predicted tubulin-tyrosine ligase; KOG2158: Tubulin-tyrosine ligase-related protein	GO:0005622: intracellular; GO:0005623: cell; GO:0015630: microtubule cytoskeleton; GO:0018094: protein polyglycylation; GO:0070736: protein-glycine ligase activity, initiating; GO:0070737: protein-glycine ligase activity, elongating	6.727	6.912	5.393	2.362	5.514	4.997	5.683	6.468	17.386
Rp.chr3.2904	6.20179	-4.87459	NA				3.363	6.221	0.77	1.575	0	0	12.629	7.546	10.791
Rp.chrX.0310	5.86645	-4.18803	NA	transient receptor potential channel pyrexia-like isoform X1	-	GO:0005515: protein binding	2.691	2.765	1.541	2.362	0	1.428	1.263	10.241	18.585
Rp.chr4.2611	5.67355	-3.51871	NA	protein roadkill isoform X2	KOG4350: Uncharacterized conserved protein, contains BTB/POZ domain	GO:0000122: negative regulation of transcription by RNA polymerase II; GO:0001085: RNA polymerase II transcription factor binding; GO:0001738: morphogenesis of a polarized epithelium; GO:0001745: compound eye morphogenesis; GO:0005622: intracellular; GO:0005623: cell; GO:0005634: nucleus; GO:0005654: nucleoplasm; GO:0005737: cytoplasm; GO:0007350: blastoderm segmentation; GO:0007367: segment pola…	0.673	7.603	3.852	2.362	0	2.141	11.366	9.702	4.197
Rp.chr3.0037	5.28588	-1.92435	NA				5.382	2.765	0.77	3.149	2.757	3.569	5.683	4.851	10.791
Rp.chr4.0015	4.8639	-3.98709	NA	solute carrier organic anion transporter family member 5A1	KOG3626: Organic anion transporter	GO:0005515: protein binding; GO:0005623: cell; GO:0005886: plasma membrane; GO:0005887: integral component of plasma membrane; GO:0007588: excretion; GO:0009636: response to toxic substance; GO:0015347: sodium-independent organic anion transmembrane transporter activity; GO:0016323: basolateral plasma membrane; GO:0043252: sodium-independent organic anion transport; GO:0071944: cell periphery; GO…	3.363	0.691	0.77	2.362	0.919	0	16.418	1.078	9.592
Rp.chr1.0138	3.90849	-2.94988	NA	cuticle protein, putative, partial	-	GO:0042302: structural constituent of cuticle	0	0	2.311	3.937	0	0.714	4.42	3.773	13.189
Rp.chr1.3745	3.50966	-5.97995	NA	sodium-coupled monocarboxylate transporter 2-like	KOG2349: Na+:iodide/myo-inositol/multivitamin symporters	GO:0016020: membrane; GO:0022857: transmembrane transporter activity; GO:0055085: transmembrane transport	0.673	2.074	0	0	0	0	10.103	7.546	1.199
Rp.chr5.1509	3.27398	-4.21686	NA	solute carrier organic anion transporter family member 2A1	KOG3626: Organic anion transporter	GO:0005622: intracellular; GO:0005623: cell; GO:0005886: plasma membrane; GO:0005887: integral component of plasma membrane; GO:0015347: sodium-independent organic anion transmembrane transporter activity; GO:0043229: intracellular organelle; GO:0043252: sodium-independent organic anion transport; GO:0071944: cell periphery; GO:0098656: anion transmembrane transport	0	0	0	1.575	0	0	14.524	1.078	3.597
Rp.chr5.2489	2.51516	-2.87849	NA				2.018	1.382	0	1.575	0	1.428	3.157	4.312	4.796
Rp.chr1.0132	2.46989	-2.94287	NA	cuticle protein, putative, partial	-	GO:0042302: structural constituent of cuticle	0	0	1.541	2.362	0	0.714	2.526	2.156	7.794
Rp.chr4.2414	2.42974	-2.95252	NA	synaptic vesicle protein	-	GO:0005623: cell; GO:0005886: plasma membrane; GO:0005887: integral component of plasma membrane; GO:0008514: organic anion transmembrane transporter activity; GO:0015711: organic anion transport; GO:0071944: cell periphery; GO:0098656: anion transmembrane transport	0	1.382	0.77	2.362	0.919	0	6.315	1.078	5.995
Rp.chr1.0139	2.10733	-3.26866	NA	cuticle protein, putative	-	GO:0042302: structural constituent of cuticle	0	0	0.77	0	1.838	0	1.894	4.312	5.396
