# Supplementary material for: Comparative Transcriptomic Analysis Reveals Adaptation Mechanisms of Bean Bug Riptortus pedestris to Different Food Resources
Source: Insects. 2023 Aug 31;14(9):739. doi: 10.3390/insects14090739 (PMC10531862; doi:10.3390/insects14090739)
Supplement: Supplementary file 1 [file insects-14-00739-s001.zip › insects-2497244-supplementary/insects-2497244-supplementary/Table S5.xlsx]

## Sheet: lower in G-leaf-GO
GO enrichment analysis of collectively changed genes
Class	GO_Name	GO_ID	GO_Level	P_value	EnrichmentScore	HitsGenesCountsInSelectedSet	HitsGenesCountsInBackground	AllGenesCountsInSelectedSet	AllGenesCountsInBackground	GenesOfSelectedSetInGOterm	corrected p-value(BH method)
Biological process	cellular process	GO:0009987	2	0.0026871	1.15686	54	7456	56	8945	Rp.chr1.3984,Rp.chr4.0015,Rp.chr1.3745,Rp.chr2.0042,Rp.chr2.2266,Rp.chr2.1211,Rp.chr5.1509,Rp.chr4.2155,Rp.chr4.2353,Rp.chr2.2148,Rp.chrX.0424,Rp.chr5.2328,Rp.chr5.2327,Rp.chr1.3617,Rp.chr1.3478,Rp.chr1.3436,Rp.chr2.3084,Rp.chr2.2230,Rp.chr4.2782,Rp.chr1.1094,Rp.chr5.0614,Rp.chr4.0713,Rp.chr4.2611,Rp.chr1.1226,Rp.chr2.0062,Rp.chr1.0378,Rp.chr4.2414,Rp.chr2.2286,Rp.chr4.2459,Rp.chr4.1160,Rp.chr5.1…	0.20619
Biological process	localization	GO:0051179	2	0.0157917	1.54195	22	2279	56	8945	Rp.chr1.3984,Rp.chr4.0015,Rp.chr1.3745,Rp.chr2.0042,Rp.chr5.1509,Rp.chrX.0424,Rp.chr5.2328,Rp.chr1.3478,Rp.chr1.1094,Rp.chr4.0713,Rp.chr4.2611,Rp.chr1.0378,Rp.chr4.2414,Rp.chr2.2286,Rp.chr4.2459,Rp.chr5.0402,Rp.chr3.1524,Rp.chr1.3096,Rp.chr4.2361,Rp.chr1.2362,Rp.chr3.1891,Rp.chr3.2221,	0.297971
Biological process	transport	GO:0006810	4	0.0103376	1.69264	19	1793	56	8945	Rp.chr1.3984,Rp.chr4.0015,Rp.chr1.3745,Rp.chr2.0042,Rp.chr5.1509,Rp.chr1.3478,Rp.chr1.1094,Rp.chr4.0713,Rp.chr4.2611,Rp.chr1.0378,Rp.chr4.2414,Rp.chr2.2286,Rp.chr4.2459,Rp.chr5.0402,Rp.chr3.1524,Rp.chr1.3096,Rp.chr4.2361,Rp.chr3.1891,Rp.chr3.2221,	0.305091
Biological process	establishment of localization	GO:0051234	3	0.0132863	1.653	19	1836	56	8945	Rp.chr1.3984,Rp.chr4.0015,Rp.chr1.3745,Rp.chr2.0042,Rp.chr5.1509,Rp.chr1.3478,Rp.chr1.1094,Rp.chr4.0713,Rp.chr4.2611,Rp.chr1.0378,Rp.chr4.2414,Rp.chr2.2286,Rp.chr4.2459,Rp.chr5.0402,Rp.chr3.1524,Rp.chr1.3096,Rp.chr4.2361,Rp.chr3.1891,Rp.chr3.2221,	0.26829
Biological process	gene expression	GO:0010467	5	0.0377728	1.4877	19	2040	56	8945	Rp.chr2.2266,Rp.chr2.1211,Rp.chr4.2155,Rp.chrX.0424,Rp.chr5.2328,Rp.chr1.3478,Rp.chr2.3084,Rp.chr4.2611,Rp.chr1.1226,Rp.chr2.2286,Rp.chr4.1160,Rp.chr5.1209,Rp.chrX.1339,Rp.chr5.2745,Rp.chr5.1213,Rp.chr3.1160,Rp.chr5.1094,Rp.chrX.0515,Rp.chr5.1687,	0.33966
Biological process	RNA metabolic process	GO:0016070	7	0.0306052	1.61041	16	1587	56	8945	Rp.chr2.1211,Rp.chr4.2155,Rp.chr2.2148,Rp.chr5.2328,Rp.chr2.3084,Rp.chr4.2611,Rp.chr2.2286,Rp.chr4.1160,Rp.chr5.1209,Rp.chrX.1339,Rp.chr5.2745,Rp.chr5.1213,Rp.chr3.1160,Rp.chr5.1094,Rp.chrX.0515,Rp.chr5.1687,	0.363161
Molecular function	transmembrane transporter activity	GO:0022857	3	0.0049256	2.42642	11	725	65	10395	Rp.chr4.0015,Rp.chr1.3745,Rp.chr2.0042,Rp.chr5.1509,Rp.chr1.3478,Rp.chr4.0713,Rp.chr4.2414,Rp.chr5.0402,Rp.chr1.3096,Rp.chr4.2361,Rp.chr3.2221,	0.157619
Molecular function	transporter activity	GO:0005215	2	0.0102116	2.1962	11	801	65	10395	Rp.chr4.0015,Rp.chr1.3745,Rp.chr2.0042,Rp.chr5.1509,Rp.chr1.3478,Rp.chr4.0713,Rp.chr4.2414,Rp.chr5.0402,Rp.chr1.3096,Rp.chr4.2361,Rp.chr3.2221,	0.163385
Biological process	transmembrane transport	GO:0055085	5	0.00598178	2.34587	11	749	56	8945	Rp.chr4.0015,Rp.chr1.3745,Rp.chr2.0042,Rp.chr5.1509,Rp.chr1.3478,Rp.chr4.0713,Rp.chr4.2414,Rp.chr5.0402,Rp.chr1.3096,Rp.chr4.2361,Rp.chr3.2221,	0.245894
Cellular component	nuclear lumen	GO:0031981	6	0.038639	1.92488	9	773	43	7109	Rp.chr2.1211,Rp.chr1.3436,Rp.chr2.3084,Rp.chr4.2782,Rp.chr1.1094,Rp.chr4.2611,Rp.chr2.2286,Rp.chr4.2459,Rp.chr4.1160,	0.463668
Biological process	regionalization	GO:0003002	4	0.00338765	2.89837	9	496	56	8945	Rp.chr5.2328,Rp.chr4.2611,Rp.chr1.1226,Rp.chr5.2745,Rp.chr5.1213,Rp.chr1.3096,Rp.chr3.1891,Rp.chr3.1373,Rp.chrX.0515,	0.185675
Biological process	pattern specification process	GO:0007389	3	0.00517937	2.71756	9	529	56	8945	Rp.chr5.2328,Rp.chr4.2611,Rp.chr1.1226,Rp.chr5.2745,Rp.chr5.1213,Rp.chr1.3096,Rp.chr3.1891,Rp.chr3.1373,Rp.chrX.0515,	0.229287
Cellular component	nucleolus	GO:0005730	6	2.12211e-05	6.61302	8	200	43	7109	Rp.chr2.1211,Rp.chr1.3436,Rp.chr2.3084,Rp.chr4.2782,Rp.chr1.1094,Rp.chr2.2286,Rp.chr4.2459,Rp.chr4.1160,	0.00331049
Biological process	ribosome biogenesis	GO:0042254	6	0.000162568	5.91601	7	189	56	8945	Rp.chr2.1211,Rp.chr2.3084,Rp.chr4.2782,Rp.chr1.1094,Rp.chr2.2286,Rp.chr4.1160,Rp.chr3.1160,	0.0935577
Biological process	ribonucleoprotein complex biogenesis	GO:0022613	5	0.00121329	4.23532	7	264	56	8945	Rp.chr2.1211,Rp.chr2.3084,Rp.chr4.2782,Rp.chr1.1094,Rp.chr2.2286,Rp.chr4.1160,Rp.chr3.1160,	0.126954
Biological process	regulation of multicellular organismal process	GO:0051239	4	0.0419912	2.15438	7	519	56	8945	Rp.chr5.2328,Rp.chr4.2782,Rp.chr5.2745,Rp.chr5.1213,Rp.chr1.2362,Rp.chr3.1891,Rp.chrX.0515,	0.363397
Molecular function	protein dimerization activity	GO:0046983	4	0.0177074	2.87287	6	334	65	10395	Rp.chr1.3984,Rp.chr4.2611,Rp.chr1.1226,Rp.chr5.1209,Rp.chr5.1213,Rp.chr5.1687,	0.212489
Biological process	ribosomal large subunit biogenesis	GO:0042273	6	1.04718e-06	17.4253	6	55	56	8945	Rp.chr2.1211,Rp.chr2.3084,Rp.chr4.2782,Rp.chr1.1094,Rp.chr2.2286,Rp.chr4.1160,	0.00120531
Biological process	ncRNA metabolic process	GO:0034660	8	0.0124971	3.09159	6	310	56	8945	Rp.chr2.1211,Rp.chr2.3084,Rp.chr2.2286,Rp.chr4.1160,Rp.chrX.1339,Rp.chr3.1160,	0.26153
Molecular function	structural constituent of cuticle	GO:0042302	3	0.0119793	3.63462	5	220	65	10395	Rp.chr2.2184,Rp.chr1.0132,Rp.chr1.0136,Rp.chr1.0139,Rp.chr1.0138,	0.164287
Cellular component	preribosome	GO:0030684	4	3.19599e-05	13.3327	5	62	43	7109	Rp.chr2.1211,Rp.chr2.3084,Rp.chr2.2286,Rp.chr4.1160,Rp.chr3.1160,	0.00249287
Biological process	rRNA processing	GO:0006364	10	0.00114102	6.28867	5	127	56	8945	Rp.chr2.1211,Rp.chr2.3084,Rp.chr2.2286,Rp.chr4.1160,Rp.chr3.1160,	0.131332
Biological process	rRNA metabolic process	GO:0016072	9	0.00170492	5.74576	5	139	56	8945	Rp.chr2.1211,Rp.chr2.3084,Rp.chr2.2286,Rp.chr4.1160,Rp.chr3.1160,	0.140168
Biological process	muscle structure development	GO:0061061	4	0.0159547	3.36988	5	237	56	8945	Rp.chr1.1226,Rp.chr4.2459,Rp.chr5.2745,Rp.chr5.1213,Rp.chr1.2362,	0.296192
Biological process	ncRNA processing	GO:0034470	9	0.0162208	3.35572	5	238	56	8945	Rp.chr2.1211,Rp.chr2.3084,Rp.chr2.2286,Rp.chr4.1160,Rp.chr3.1160,	0.296351
Biological process	embryonic pattern specification	GO:0009880	4	0.0178797	3.2732	5	244	56	8945	Rp.chr5.2328,Rp.chr4.2611,Rp.chr1.1226,Rp.chr5.2745,Rp.chrX.0515,	0.321556

## Sheet: higher in G-leaf-GO
GO enrichment analysis of collectively changed genes
Class	GO_Name	GO_ID	GO_Level	P_value	EnrichmentScore	HitsGenesCountsInSelectedSet	HitsGenesCountsInBackground	AllGenesCountsInSelectedSet	AllGenesCountsInBackground	GenesOfSelectedSetInGOterm	corrected p-value(BH method)
Molecular function	catalytic activity	GO:0003824	2	0	1.9062	112	3966	154	10395	Rp.chr4.1982,Rp.chr1.3861,Rp.chr1.0228,Rp.chr5.1110,Rp.chrX.1597,Rp.chr2.3120,Rp.chr1.3071,Rp.chr1.0919,Rp.chr2.1978,Rp.chr1.2779,Rp.chrX.0916,Rp.chr2.1871,Rp.chr4.1044,Rp.chr1.3161,Rp.chr1.2072,Rp.chr2.1506,Rp.chr5.2467,Rp.chr5.2466,Rp.chr4.0745,Rp.chr2.2178,Rp.chr4.0180,Rp.chr2.2179,Rp.chrX.1204,Rp.chr3.0483,Rp.chr2.1517,Rp.chr3.1579,Rp.chr3.0485,Rp.chr1.2757,Rp.chr5.1480,Rp.chr1.2853,Rp.chr3.0…	0
Molecular function	hydrolase activity	GO:0016787	3	1.30118e-13	2.56591	62	1631	154	10395	Rp.chr1.3861,Rp.chr1.0228,Rp.chrX.1597,Rp.chr2.3120,Rp.chr1.3071,Rp.chr1.0919,Rp.chr4.1044,Rp.chr1.2072,Rp.chr5.2467,Rp.chr5.2466,Rp.chr4.0745,Rp.chr2.2178,Rp.chr4.0180,Rp.chr2.2179,Rp.chrX.1204,Rp.chr3.0483,Rp.chr2.1517,Rp.chr3.1579,Rp.chr3.0485,Rp.chr1.2757,Rp.chr1.2853,Rp.chr1.2854,Rp.chr3.0845,Rp.chr1.4476,Rp.chr1.4474,Rp.chr5.2526,Rp.chr5.2525,Rp.chr1.4369,Rp.chr1.1775,Rp.chr2.1942,Rp.chr3.1…	2.17297e-11
Molecular function	peptidase activity	GO:0008233	4	3.6001e-10	3.48387	32	620	154	10395	Rp.chr1.3861,Rp.chr1.0228,Rp.chr1.3071,Rp.chr2.2178,Rp.chr4.0180,Rp.chr2.2179,Rp.chr3.0483,Rp.chr2.1517,Rp.chr3.0485,Rp.chr1.2757,Rp.chr1.2853,Rp.chr1.2854,Rp.chr1.4476,Rp.chr1.4474,Rp.chr1.1775,Rp.chr2.1942,Rp.chr1.2855,Rp.chr1.2398,Rp.chr2.1947,Rp.chr2.1165,Rp.chr2.1166,Rp.chr5.1622,Rp.chr3.0627,Rp.chr5.0681,Rp.chr4.0223,Rp.chr3.1659,Rp.chr2.2619,Rp.chr4.0324,Rp.chrX.1665,Rp.chr1.2790,Rp.chr5.0…	4.00811e-08
Molecular function	cysteine-type peptidase activity	GO:0008234	5	1.42776e-07	5.72727	14	165	154	10395	Rp.chr1.0228,Rp.chr2.2178,Rp.chr2.2179,Rp.chr3.0483,Rp.chr2.1517,Rp.chr3.0485,Rp.chr1.4476,Rp.chr1.4474,Rp.chr2.1942,Rp.chr2.1947,Rp.chr5.1622,Rp.chrX.1665,Rp.chr5.0088,Rp.chr4.0308,	1.19218e-05
Molecular function	cysteine-type endopeptidase activity	GO:0004197	6	7.52421e-06	7.82609	8	69	154	10395	Rp.chr1.0228,Rp.chr1.4476,Rp.chr1.4474,Rp.chr2.1942,Rp.chr2.1947,Rp.chr5.1622,Rp.chrX.1665,Rp.chr5.0088,	0.000502617
Molecular function	transporter activity	GO:0005215	2	1.541e-05	2.35955	28	801	154	10395	Rp.chr2.2939,Rp.chr1.1573,Rp.chr4.0888,Rp.chr5.0807,Rp.chr1.0919,Rp.chr2.0406,Rp.chr3.1579,Rp.chr2.1926,Rp.chr1.3156,Rp.chr1.3157,Rp.chr3.2360,Rp.chr1.3251,Rp.chr2.0630,Rp.chr2.1690,Rp.chr1.1028,Rp.chr5.0439,Rp.chr3.1283,Rp.chr4.0586,Rp.chr5.1406,Rp.chrX.0755,Rp.chr3.1611,Rp.chr1.3666,Rp.chr2.0564,Rp.chr2.0565,Rp.chr5.0182,Rp.chr1.0283,Rp.chr1.2553,Rp.chr2.1560,	0.000857826
Molecular function	exopeptidase activity	GO:0008238	5	3.25229e-05	6.42857	8	84	154	10395	Rp.chr1.3861,Rp.chr1.1775,Rp.chr2.1165,Rp.chr2.1166,Rp.chr3.0627,Rp.chr4.0223,Rp.chr3.1659,Rp.chr2.2619,	0.00155181
Molecular function	transmembrane transporter activity	GO:0022857	3	5.90391e-05	2.32759	25	725	154	10395	Rp.chr2.2939,Rp.chr1.1573,Rp.chr5.0807,Rp.chr1.0919,Rp.chr2.0406,Rp.chr3.1579,Rp.chr1.3156,Rp.chr1.3157,Rp.chr3.2360,Rp.chr1.3251,Rp.chr2.0630,Rp.chr2.1690,Rp.chr1.1028,Rp.chr5.0439,Rp.chr3.1283,Rp.chr4.0586,Rp.chr5.1406,Rp.chr3.1611,Rp.chr1.3666,Rp.chr2.0564,Rp.chr2.0565,Rp.chr5.0182,Rp.chr1.0283,Rp.chr1.2553,Rp.chr2.1560,	0.00246488
Molecular function	endopeptidase activity	GO:0004175	5	0.000110715	2.8125	17	408	154	10395	Rp.chr1.0228,Rp.chr1.3071,Rp.chr4.0180,Rp.chr1.2757,Rp.chr1.2853,Rp.chr1.2854,Rp.chr1.4476,Rp.chr1.4474,Rp.chr2.1942,Rp.chr1.2855,Rp.chr2.1947,Rp.chr5.1622,Rp.chr5.0681,Rp.chr4.0324,Rp.chrX.1665,Rp.chr1.2790,Rp.chr5.0088,	0.00308155
Molecular function	vitamin B6 binding	GO:0070279	5	0.000325891	8.23171	5	41	154	10395	Rp.chr1.2779,Rp.chr2.1506,Rp.chr5.1480,Rp.chr4.1486,Rp.chr1.3104,	0.00837288
Molecular function	pyridoxal phosphate binding	GO:0030170	6	0.000325891	8.23171	5	41	154	10395	Rp.chr1.2779,Rp.chr2.1506,Rp.chr5.1480,Rp.chr4.1486,Rp.chr1.3104,	0.00837288
Molecular function	organic acid transmembrane transporter activity	GO:0005342	4	0.000720743	5.54795	6	73	154	10395	Rp.chr1.1573,Rp.chr5.0807,Rp.chr2.0406,Rp.chr2.0630,Rp.chr1.3666,Rp.chr2.1560,	0.0141605
Molecular function	carboxylic acid transmembrane transporter activity	GO:0046943	5	0.000720743	5.54795	6	73	154	10395	Rp.chr1.1573,Rp.chr5.0807,Rp.chr2.0406,Rp.chr2.0630,Rp.chr1.3666,Rp.chr2.1560,	0.0141605
Molecular function	hydrolase activity, acting on ester bonds	GO:0016788	4	0.000733253	2.3187	18	524	154	10395	Rp.chr2.3120,Rp.chr5.2467,Rp.chr5.2466,Rp.chr4.0745,Rp.chrX.1204,Rp.chr3.0845,Rp.chr5.2526,Rp.chr5.2525,Rp.chr1.4369,Rp.chr3.1396,Rp.chr3.1395,Rp.chr4.2311,Rp.chr4.0221,Rp.chr4.0586,Rp.chr1.0828,Rp.chr2.1543,Rp.chr4.1524,Rp.chr5.2375,	0.0128898
Molecular function	oxidoreductase activity	GO:0016491	3	0.0010263	2.08763	21	679	154	10395	Rp.chr5.1110,Rp.chrX.0916,Rp.chr2.1871,Rp.chr1.3161,Rp.chr4.0603,Rp.chr2.1387,Rp.chr5.0208,Rp.chr5.2517,Rp.chr2.0505,Rp.chr3.1614,Rp.chrX.1074,Rp.chr3.2030,Rp.chr3.1067,Rp.chr5.0416,Rp.chrX.1866,Rp.chr5.0653,Rp.chr5.2069,Rp.chr1.0395,Rp.chr4.0314,Rp.chr1.0263,Rp.chr3.1772,	0.0171393
Molecular function	metalloexopeptidase activity	GO:0008235	6	0.00128107	6.13636	5	55	154	10395	Rp.chr1.3861,Rp.chr1.1775,Rp.chr3.0627,Rp.chr4.0223,Rp.chr2.2619,	0.0203752
Molecular function	catalytic activity, acting on a protein	GO:0140096	3	0.0015614	1.65441	35	1428	154	10395	Rp.chr1.3861,Rp.chr1.0228,Rp.chr1.3071,Rp.chr2.2178,Rp.chr4.0180,Rp.chr2.2179,Rp.chr3.0483,Rp.chr2.1517,Rp.chr3.0485,Rp.chr1.2757,Rp.chr1.2853,Rp.chr1.2854,Rp.chr1.4476,Rp.chr1.4474,Rp.chr1.1775,Rp.chr2.1942,Rp.chr1.2855,Rp.chr1.2398,Rp.chr2.1947,Rp.chr2.1165,Rp.chr2.1166,Rp.chrX.1193,Rp.chr5.1622,Rp.chr3.0627,Rp.chr1.4091,Rp.chr5.0681,Rp.chr4.0223,Rp.chr3.1659,Rp.chr2.2619,Rp.chr4.0324,Rp.chrX.1…	0.0237049
Molecular function	vitamin binding	GO:0019842	4	0.00204058	5.53279	5	61	154	10395	Rp.chr1.2779,Rp.chr2.1506,Rp.chr5.1480,Rp.chr4.1486,Rp.chr1.3104,	0.0296328
Molecular function	hydrolase activity, hydrolyzing O-glycosyl compounds	GO:0004553	5	0.0042134	3.93204	6	103	154	10395	Rp.chrX.1597,Rp.chr4.1044,Rp.chr1.2072,Rp.chr3.1859,Rp.chr5.2162,Rp.chrX.0437,	0.0586365
Molecular function	serine-type peptidase activity	GO:0008236	5	0.00602013	2.93478	8	184	154	10395	Rp.chr1.3071,Rp.chr4.0180,Rp.chr2.1165,Rp.chr2.1166,Rp.chr5.0681,Rp.chr3.1659,Rp.chr4.0324,Rp.chr5.0088,	0.0693353
Molecular function	serine hydrolase activity	GO:0017171	4	0.00661954	2.8877	8	187	154	10395	Rp.chr1.3071,Rp.chr4.0180,Rp.chr2.1165,Rp.chr2.1166,Rp.chr5.0681,Rp.chr3.1659,Rp.chr4.0324,Rp.chr5.0088,	0.0736976
Molecular function	hydrolase activity, acting on glycosyl bonds	GO:0016798	4	0.00747915	3.49138	6	116	154	10395	Rp.chrX.1597,Rp.chr4.1044,Rp.chr1.2072,Rp.chr3.1859,Rp.chr5.2162,Rp.chrX.0437,	0.0780636
Molecular function	carboxylic ester hydrolase activity	GO:0052689	5	0.00843772	3.40336	6	119	154	10395	Rp.chr5.2467,Rp.chr5.2466,Rp.chr5.2526,Rp.chr5.2525,Rp.chr4.0221,Rp.chr4.1524,	0.0853999
Molecular function	metallopeptidase activity	GO:0008237	5	0.0114215	3.18898	6	127	154	10395	Rp.chr1.3861,Rp.chr1.1775,Rp.chr1.2398,Rp.chr3.0627,Rp.chr4.0223,Rp.chr2.2619,	0.100389
Molecular function	acyltransferase activity, transferring groups other than amino-acyl groups	GO:0016747	5	0.0127117	3.11538	6	130	154	10395	Rp.chr4.1982,Rp.chr5.0916,Rp.chr5.0917,Rp.chr5.0914,Rp.chrX.0087,Rp.chrX.0755,	0.106143
Molecular function	ATPase-coupled transmembrane transporter activity	GO:0042626	6	0.0156973	3.40909	5	99	154	10395	Rp.chr1.0919,Rp.chr3.1579,Rp.chr3.1611,Rp.chr2.0564,Rp.chr2.0565,	0.0794379
Molecular function	glycosyltransferase activity	GO:0016757	4	0.0183181	2.87234	6	141	154	10395	Rp.chr3.0729,Rp.chr5.0695,Rp.chr1.3589,Rp.chr2.0015,Rp.chr1.3667,Rp.chr4.0325,	0.0899744
Molecular function	acyltransferase activity	GO:0016746	4	0.0233288	2.71812	6	149	154	10395	Rp.chr4.1982,Rp.chr5.0916,Rp.chr5.0917,Rp.chr5.0914,Rp.chrX.0087,Rp.chrX.0755,	0.103891
Molecular function	aspartic-type endopeptidase activity	GO:0004190	6	0.028885	2.90948	5	116	154	10395	Rp.chr1.2757,Rp.chr1.2853,Rp.chr1.2854,Rp.chr1.2855,Rp.chr1.2790,	0.125293
Molecular function	aspartic-type peptidase activity	GO:0070001	5	0.028885	2.90948	5	116	154	10395	Rp.chr1.2757,Rp.chr1.2853,Rp.chr1.2854,Rp.chr1.2855,Rp.chr1.2790,	0.125293
Molecular function	hexosyltransferase activity	GO:0016758	5	0.028885	2.90948	5	116	154	10395	Rp.chr3.0729,Rp.chr1.3589,Rp.chr2.0015,Rp.chr1.3667,Rp.chr4.0325,	0.125293
Molecular function	iron ion binding	GO:0005506	7	0.0316155	2.53125	6	160	154	10395	Rp.chr5.1110,Rp.chr1.3161,Rp.chr5.2517,Rp.chr2.1533,Rp.chr1.0263,Rp.chr3.1772,	0.114778
Cellular component	extracellular region	GO:0005576	3	3.34203e-08	3.5078	24	523	93	7109	Rp.chr4.1982,Rp.chr1.3861,Rp.chr1.0228,Rp.chr3.0254,Rp.chr3.0256,Rp.chr4.0888,Rp.chr4.0745,Rp.chr1.4476,Rp.chr1.4474,Rp.chr2.1926,Rp.chr1.1775,Rp.chr2.1942,Rp.chr5.0695,Rp.chr4.0395,Rp.chr2.1947,Rp.chr5.2162,Rp.chr5.1622,Rp.chr4.0223,Rp.chr3.1537,Rp.chr5.2245,Rp.chr2.0578,Rp.chrX.1665,Rp.chr4.1524,Rp.chr5.0088,	4.87937e-06
Cellular component	vacuole	GO:0005773	6	4.52093e-08	6.15041	14	174	93	7109	Rp.chr1.0228,Rp.chr2.0406,Rp.chr3.0483,Rp.chr3.0485,Rp.chr1.4476,Rp.chr1.4474,Rp.chr2.1942,Rp.chr2.1947,Rp.chr5.1622,Rp.chr5.0439,Rp.chr5.1389,Rp.chrX.1665,Rp.chr5.0088,Rp.chr5.2375,	3.30028e-06
Cellular component	lytic vacuole	GO:0000323	7	2.45336e-07	7.31173	11	115	93	7109	Rp.chr1.0228,Rp.chr1.4476,Rp.chr1.4474,Rp.chr2.1942,Rp.chr2.1947,Rp.chr5.1622,Rp.chr5.0439,Rp.chr5.1389,Rp.chrX.1665,Rp.chr5.0088,Rp.chr5.2375,	1.19397e-05
Cellular component	microbody	GO:0042579	6	2.97476e-07	8.21945	10	93	93	7109	Rp.chr1.3071,Rp.chr3.1579,Rp.chr4.1486,Rp.chr5.0653,Rp.chrX.0755,Rp.chr1.1944,Rp.chr2.0564,Rp.chr2.0565,Rp.chr3.2511,Rp.chr2.2644,	1.08579e-05
Cellular component	peroxisome	GO:0005777	7	2.97476e-07	8.21945	10	93	93	7109	Rp.chr1.3071,Rp.chr3.1579,Rp.chr4.1486,Rp.chr5.0653,Rp.chrX.0755,Rp.chr1.1944,Rp.chr2.0564,Rp.chr2.0565,Rp.chr3.2511,Rp.chr2.2644,	1.08579e-05
Cellular component	lysosome	GO:0005764	8	1.69985e-06	6.82508	10	112	93	7109	Rp.chr1.0228,Rp.chr1.4476,Rp.chr1.4474,Rp.chr2.1942,Rp.chr2.1947,Rp.chr5.1622,Rp.chr5.1389,Rp.chrX.1665,Rp.chr5.0088,Rp.chr5.2375,	4.13631e-05
Cellular component	extracellular space	GO:0005615	3	2.59733e-06	4.4222	14	242	93	7109	Rp.chr1.3861,Rp.chr1.0228,Rp.chr4.0888,Rp.chr4.0745,Rp.chr1.1775,Rp.chr2.1942,Rp.chr4.0395,Rp.chr2.1947,Rp.chr5.2162,Rp.chr5.1622,Rp.chr3.1537,Rp.chr2.0578,Rp.chrX.1665,Rp.chr5.0088,	5.4173e-05
Cellular component	fusome	GO:0045169	3	0.000249588	8.68646	5	44	93	7109	Rp.chr4.1982,Rp.chr2.1942,Rp.chr2.1947,Rp.chr5.1622,Rp.chr3.1537,	0.00455498
Cellular component	bounding membrane of organelle	GO:0098588	5	0.00932622	2.51083	9	274	93	7109	Rp.chr4.1982,Rp.chr2.0406,Rp.chr3.1579,Rp.chr2.3093,Rp.chr5.0439,Rp.chr3.1611,Rp.chr2.0564,Rp.chr2.0565,Rp.chr5.1389,	0.0648394
Cellular component	integral component of membrane	GO:0016021	4	0.00951834	1.53871	28	1391	93	7109	Rp.chr1.1573,Rp.chr5.0807,Rp.chr1.0919,Rp.chr4.1842,Rp.chr3.1579,Rp.chr1.3156,Rp.chr1.3157,Rp.chr3.2360,Rp.chr2.0975,Rp.chr1.3251,Rp.chr2.0630,Rp.chr1.3589,Rp.chr2.1690,Rp.chr2.0015,Rp.chr2.3093,Rp.chr1.1028,Rp.chr5.0439,Rp.chr3.1283,Rp.chr4.0586,Rp.chr5.1406,Rp.chr3.1611,Rp.chr1.3666,Rp.chr2.0564,Rp.chr2.0565,Rp.chr3.2511,Rp.chr5.0182,Rp.chr1.0283,Rp.chr2.1560,	0.0631672
Cellular component	intrinsic component of membrane	GO:0031224	3	0.0118725	1.51368	28	1414	93	7109	Rp.chr1.1573,Rp.chr5.0807,Rp.chr1.0919,Rp.chr4.1842,Rp.chr3.1579,Rp.chr1.3156,Rp.chr1.3157,Rp.chr3.2360,Rp.chr2.0975,Rp.chr1.3251,Rp.chr2.0630,Rp.chr1.3589,Rp.chr2.1690,Rp.chr2.0015,Rp.chr2.3093,Rp.chr1.1028,Rp.chr5.0439,Rp.chr3.1283,Rp.chr4.0586,Rp.chr5.1406,Rp.chr3.1611,Rp.chr1.3666,Rp.chr2.0564,Rp.chr2.0565,Rp.chr3.2511,Rp.chr5.0182,Rp.chr1.0283,Rp.chr2.1560,	0.0753648
Cellular component	cytoplasm	GO:0005737	3	0.0188194	1.23437	55	3406	93	7109	Rp.chr4.1982,Rp.chr1.0228,Rp.chr1.1573,Rp.chr4.0888,Rp.chr1.3071,Rp.chr2.0406,Rp.chrX.0916,Rp.chr3.0483,Rp.chr3.1579,Rp.chr3.0485,Rp.chr5.1480,Rp.chr3.0845,Rp.chr1.4476,Rp.chr1.4474,Rp.chr5.2526,Rp.chr5.2525,Rp.chr5.0208,Rp.chr2.1942,Rp.chr5.0695,Rp.chr4.1486,Rp.chr2.1947,Rp.chr4.2568,Rp.chr3.2348,Rp.chr1.3104,Rp.chrX.1193,Rp.chrX.1074,Rp.chr3.2030,Rp.chr2.0015,Rp.chr5.1622,Rp.chr5.0653,Rp.chr2.3…	0.0886334
Biological process	organic substance catabolic process	GO:1901575	4	5.78408e-08	2.64632	35	794	149	8945	Rp.chr1.0228,Rp.chrX.1597,Rp.chr1.3071,Rp.chr4.0745,Rp.chr3.0845,Rp.chr1.4476,Rp.chr1.4474,Rp.chr5.2526,Rp.chr5.2525,Rp.chr1.4369,Rp.chr2.1942,Rp.chr5.0695,Rp.chr2.1947,Rp.chr4.2568,Rp.chr2.1165,Rp.chr2.1166,Rp.chr3.2348,Rp.chr3.1616,Rp.chrX.1074,Rp.chr3.2030,Rp.chr5.2162,Rp.chr5.1622,Rp.chr5.0653,Rp.chrX.0087,Rp.chr4.0223,Rp.chr3.0514,Rp.chr2.0564,Rp.chr3.1423,Rp.chr4.2062,Rp.chrX.1665,Rp.chr1.1…	9.06366e-05
Biological process	organic acid metabolic process	GO:0006082	4	1.0513e-07	3.67894	22	359	149	8945	Rp.chr2.1978,Rp.chr1.2779,Rp.chr2.1506,Rp.chr5.1480,Rp.chr3.0845,Rp.chr3.1385,Rp.chr5.0695,Rp.chr4.1486,Rp.chr3.2348,Rp.chr1.3104,Rp.chrX.1074,Rp.chr3.2030,Rp.chr3.1067,Rp.chr5.0653,Rp.chr1.4091,Rp.chrX.0087,Rp.chr3.0514,Rp.chr1.1944,Rp.chr2.0564,Rp.chr3.1423,Rp.chr1.1224,Rp.chr2.2644,	8.23691e-05
Biological process	lipid metabolic process	GO:0006629	4	2.90999e-07	3.13328	25	479	149	8945	Rp.chr4.1982,Rp.chr4.0888,Rp.chrX.1204,Rp.chr1.4476,Rp.chr1.4474,Rp.chr5.2526,Rp.chr5.2525,Rp.chr1.4369,Rp.chr5.0208,Rp.chr3.1396,Rp.chr3.1395,Rp.chr3.2348,Rp.chr5.1682,Rp.chr3.1616,Rp.chr5.0653,Rp.chr2.3093,Rp.chrX.0087,Rp.chr4.0221,Rp.chr4.0586,Rp.chr1.1944,Rp.chr2.0564,Rp.chr2.1543,Rp.chr5.1389,Rp.chr2.2644,Rp.chrX.0437,	0.000151998
Biological process	oxoacid metabolic process	GO:0043436	5	3.99664e-07	3.54131	21	356	149	8945	Rp.chr2.1978,Rp.chr1.2779,Rp.chr2.1506,Rp.chr5.1480,Rp.chr3.0845,Rp.chr3.1385,Rp.chr4.1486,Rp.chr3.2348,Rp.chr1.3104,Rp.chrX.1074,Rp.chr3.2030,Rp.chr3.1067,Rp.chr5.0653,Rp.chr1.4091,Rp.chrX.0087,Rp.chr3.0514,Rp.chr1.1944,Rp.chr2.0564,Rp.chr3.1423,Rp.chr1.1224,Rp.chr2.2644,	0.000156568
Biological process	transmembrane transport	GO:0055085	5	4.98042e-07	2.56485	32	749	149	8945	Rp.chr2.2939,Rp.chr1.1573,Rp.chr5.0807,Rp.chr1.0919,Rp.chr2.0406,Rp.chr4.1842,Rp.chr3.1579,Rp.chr1.3156,Rp.chr1.3157,Rp.chr3.2360,Rp.chr1.2943,Rp.chr1.3251,Rp.chr2.0630,Rp.chr2.1690,Rp.chr1.2941,Rp.chr3.1627,Rp.chr1.1028,Rp.chr5.0439,Rp.chr3.1283,Rp.chr4.0586,Rp.chr5.1406,Rp.chr5.0435,Rp.chr3.1611,Rp.chr1.3666,Rp.chr2.0564,Rp.chr2.1533,Rp.chr2.0565,Rp.chr5.1713,Rp.chr5.0182,Rp.chr1.0283,Rp.chr1.2…	0.000156086
Biological process	catabolic process	GO:0009056	3	1.03408e-06	2.31145	36	935	149	8945	Rp.chr1.0228,Rp.chrX.1597,Rp.chr1.3071,Rp.chr4.0745,Rp.chr3.0845,Rp.chr1.4476,Rp.chr1.4474,Rp.chr5.2526,Rp.chr5.2525,Rp.chr1.4369,Rp.chr5.0208,Rp.chr2.1942,Rp.chr5.0695,Rp.chr2.1947,Rp.chr4.2568,Rp.chr2.1165,Rp.chr2.1166,Rp.chr3.2348,Rp.chr3.1616,Rp.chrX.1074,Rp.chr3.2030,Rp.chr5.2162,Rp.chr5.1622,Rp.chr5.0653,Rp.chrX.0087,Rp.chr4.0223,Rp.chr3.0514,Rp.chr2.0564,Rp.chr3.1423,Rp.chr4.2062,Rp.chrX.1…	0.000270066
Biological process	carboxylic acid metabolic process	GO:0019752	6	1.52683e-06	3.39173	20	354	149	8945	Rp.chr1.2779,Rp.chr2.1506,Rp.chr5.1480,Rp.chr3.0845,Rp.chr3.1385,Rp.chr4.1486,Rp.chr3.2348,Rp.chr1.3104,Rp.chrX.1074,Rp.chr3.2030,Rp.chr3.1067,Rp.chr5.0653,Rp.chr1.4091,Rp.chrX.0087,Rp.chr3.0514,Rp.chr1.1944,Rp.chr2.0564,Rp.chr3.1423,Rp.chr1.1224,Rp.chr2.2644,	0.000341792
Biological process	small molecule catabolic process	GO:0044282	4	3.32256e-06	5.69284	11	116	149	8945	Rp.chr1.4369,Rp.chr5.0695,Rp.chr3.2348,Rp.chrX.1074,Rp.chr3.2030,Rp.chr5.0653,Rp.chrX.0087,Rp.chr3.0514,Rp.chr2.0564,Rp.chr3.1423,Rp.chr1.1224,	0.000650806
Biological process	alpha-amino acid metabolic process	GO:1901605	8	4.02815e-06	6.2535	10	96	149	8945	Rp.chr1.2779,Rp.chr5.1480,Rp.chr3.1385,Rp.chr4.1486,Rp.chr1.3104,Rp.chrX.1074,Rp.chr3.2030,Rp.chr3.1067,Rp.chr3.0514,Rp.chr1.1224,	0.000701346
Biological process	small molecule metabolic process	GO:0044281	3	8.46426e-06	2.33291	30	772	149	8945	Rp.chr4.0888,Rp.chr2.1978,Rp.chr1.2779,Rp.chrX.0916,Rp.chr4.1044,Rp.chr2.1506,Rp.chr5.1480,Rp.chr3.0845,Rp.chr1.4476,Rp.chr1.4474,Rp.chr3.1385,Rp.chr1.4369,Rp.chr5.0695,Rp.chr4.1486,Rp.chr3.2348,Rp.chr1.3104,Rp.chr1.3589,Rp.chrX.1074,Rp.chr3.2030,Rp.chr3.1067,Rp.chr2.0015,Rp.chr5.0653,Rp.chr1.4091,Rp.chrX.0087,Rp.chr3.0514,Rp.chr1.1944,Rp.chr2.0564,Rp.chr3.1423,Rp.chr1.1224,Rp.chr2.2644,	0.00132635
Biological process	cellular catabolic process	GO:0044248	4	1.76469e-05	2.20764	31	843	149	8945	Rp.chr1.0228,Rp.chr4.0745,Rp.chr3.0845,Rp.chr1.4476,Rp.chr1.4474,Rp.chr5.2526,Rp.chr5.2525,Rp.chr5.0208,Rp.chr2.1942,Rp.chr5.0695,Rp.chr2.1947,Rp.chr4.2568,Rp.chr2.1165,Rp.chr2.1166,Rp.chr3.2348,Rp.chr3.1616,Rp.chrX.1074,Rp.chr3.2030,Rp.chr5.2162,Rp.chr5.1622,Rp.chr5.0653,Rp.chrX.0087,Rp.chr4.0223,Rp.chr3.0514,Rp.chr2.0564,Rp.chr3.1423,Rp.chr4.2062,Rp.chrX.1665,Rp.chr1.1224,Rp.chr5.0088,Rp.chrX.0…	0.00251388
Biological process	glutamine family amino acid metabolic process	GO:0009064	9	2.49044e-05	10.0056	6	36	149	8945	Rp.chr4.1486,Rp.chr1.3104,Rp.chrX.1074,Rp.chr3.2030,Rp.chr3.0514,Rp.chr1.1224,	0.0032521
Biological process	glutamate metabolic process	GO:0006536	10	3.16718e-05	13.0508	5	23	149	8945	Rp.chr4.1486,Rp.chr1.3104,Rp.chrX.1074,Rp.chr3.2030,Rp.chr3.0514,	0.00381767
Biological process	monocarboxylic acid metabolic process	GO:0032787	7	4.94156e-05	4.28811	11	154	149	8945	Rp.chr3.0845,Rp.chr3.2348,Rp.chr1.3104,Rp.chrX.1074,Rp.chr5.0653,Rp.chr1.4091,Rp.chrX.0087,Rp.chr1.1944,Rp.chr2.0564,Rp.chr3.1423,Rp.chr2.2644,	0.00553102
Biological process	carboxylic acid catabolic process	GO:0046395	7	5.65265e-05	5.92924	8	81	149	8945	Rp.chr3.2348,Rp.chrX.1074,Rp.chr3.2030,Rp.chr5.0653,Rp.chrX.0087,Rp.chr3.0514,Rp.chr2.0564,Rp.chr1.1224,	0.00590514
Biological process	organic acid catabolic process	GO:0016054	5	6.17652e-05	5.85693	8	82	149	8945	Rp.chr3.2348,Rp.chrX.1074,Rp.chr3.2030,Rp.chr5.0653,Rp.chrX.0087,Rp.chr3.0514,Rp.chr2.0564,Rp.chr1.1224,	0.00604913
Biological process	organonitrogen compound catabolic process	GO:1901565	5	6.32699e-05	2.55721	21	493	149	8945	Rp.chr1.0228,Rp.chrX.1597,Rp.chr1.3071,Rp.chr1.4476,Rp.chr1.4474,Rp.chr2.1942,Rp.chr5.0695,Rp.chr2.1947,Rp.chr4.2568,Rp.chr2.1165,Rp.chr2.1166,Rp.chrX.1074,Rp.chr3.2030,Rp.chr5.1622,Rp.chr4.0223,Rp.chr3.0514,Rp.chrX.1665,Rp.chr1.1224,Rp.chr5.0088,Rp.chrX.0437,Rp.chr5.2375,	0.005832
Biological process	cellular lipid catabolic process	GO:0044242	6	0.000120082	5.33632	8	90	149	8945	Rp.chr5.2526,Rp.chr5.2525,Rp.chr3.2348,Rp.chr3.1616,Rp.chr5.0653,Rp.chrX.0087,Rp.chr2.0564,Rp.chrX.0437,	0.00940845
Biological process	proteolysis	GO:0006508	6	0.000138537	1.98194	31	939	149	8945	Rp.chr1.3861,Rp.chr1.0228,Rp.chr1.3071,Rp.chr2.2178,Rp.chr4.0180,Rp.chr2.2179,Rp.chr3.0483,Rp.chr2.1517,Rp.chr3.0485,Rp.chr1.2757,Rp.chr1.2853,Rp.chr1.2854,Rp.chr1.4476,Rp.chr1.4474,Rp.chr1.1775,Rp.chr2.1942,Rp.chr1.2855,Rp.chr1.2398,Rp.chr2.1947,Rp.chr4.2568,Rp.chr2.1165,Rp.chr2.1166,Rp.chr5.1622,Rp.chr5.0681,Rp.chr4.0223,Rp.chr3.1659,Rp.chr4.0324,Rp.chrX.1665,Rp.chr1.2790,Rp.chr5.0088,Rp.chr4.0…	0.0103375
Biological process	lipid localization	GO:0010876	4	0.000229423	4.32242	9	125	149	8945	Rp.chr3.0254,Rp.chr3.0256,Rp.chr4.0888,Rp.chr3.1579,Rp.chr2.1926,Rp.chr3.2348,Rp.chrX.0755,Rp.chr3.1611,Rp.chr2.2644,	0.0149794
Biological process	carboxylic acid biosynthetic process	GO:0046394	7	0.000233813	4.8512	8	99	149	8945	Rp.chr3.0845,Rp.chr3.1385,Rp.chr4.1486,Rp.chr3.1067,Rp.chr3.0514,Rp.chr1.1944,Rp.chr3.1423,Rp.chr2.2644,	0.0146554
Biological process	carboxylic acid transmembrane transport	GO:1905039	8	0.0002379	5.60313	7	75	149	8945	Rp.chr1.1573,Rp.chr5.0807,Rp.chr2.0406,Rp.chr3.1579,Rp.chr2.0630,Rp.chr1.3666,Rp.chr2.1560,	0.014338
Biological process	organic acid transmembrane transport	GO:1903825	7	0.0002379	5.60313	7	75	149	8945	Rp.chr1.1573,Rp.chr5.0807,Rp.chr2.0406,Rp.chr3.1579,Rp.chr2.0630,Rp.chr1.3666,Rp.chr2.1560,	0.014338
Biological process	cellular amino acid metabolic process	GO:0006520	7	0.000253604	3.87313	10	155	149	8945	Rp.chr1.2779,Rp.chr5.1480,Rp.chr3.1385,Rp.chr4.1486,Rp.chr1.3104,Rp.chrX.1074,Rp.chr3.2030,Rp.chr3.1067,Rp.chr3.0514,Rp.chr1.1224,	0.0141928
Biological process	lipid oxidation	GO:0034440	7	0.000260122	8.57622	5	35	149	8945	Rp.chr4.0888,Rp.chr3.2348,Rp.chr5.0653,Rp.chrX.0087,Rp.chr2.0564,	0.0140555
Biological process	organic acid biosynthetic process	GO:0016053	5	0.00026839	4.75513	8	101	149	8945	Rp.chr3.0845,Rp.chr3.1385,Rp.chr4.1486,Rp.chr3.1067,Rp.chr3.0514,Rp.chr1.1944,Rp.chr3.1423,Rp.chr2.2644,	0.0140189
Biological process	lipid transport	GO:0006869	6	0.000383539	5.18809	7	81	149	8945	Rp.chr3.0254,Rp.chr3.0256,Rp.chr4.0888,Rp.chr3.1579,Rp.chr2.1926,Rp.chrX.0755,Rp.chr3.1611,	0.0182123
Biological process	dicarboxylic acid metabolic process	GO:0043648	7	0.00038637	7.89915	5	38	149	8945	Rp.chr4.1486,Rp.chr1.3104,Rp.chrX.1074,Rp.chr3.2030,Rp.chr3.0514,	0.0178071
Biological process	anion transport	GO:0006820	6	0.000418954	3.6384	10	165	149	8945	Rp.chr2.2939,Rp.chr1.1573,Rp.chr5.0807,Rp.chr1.3156,Rp.chr1.3157,Rp.chr2.0630,Rp.chr1.1028,Rp.chr1.3666,Rp.chr1.0283,Rp.chr2.1560,	0.0187572
Biological process	cellular lipid metabolic process	GO:0044255	5	0.000464336	2.68007	15	336	149	8945	Rp.chr4.1982,Rp.chr4.0888,Rp.chr5.2526,Rp.chr5.2525,Rp.chr1.4369,Rp.chr3.2348,Rp.chr3.1616,Rp.chr5.0653,Rp.chr2.3093,Rp.chrX.0087,Rp.chr1.1944,Rp.chr2.0564,Rp.chr5.1389,Rp.chr2.2644,Rp.chrX.0437,	0.0196653
Biological process	organic acid transport	GO:0015849	6	0.000479273	5.0028	7	84	149	8945	Rp.chr1.1573,Rp.chr5.0807,Rp.chr2.0406,Rp.chr3.1579,Rp.chr2.0630,Rp.chr1.3666,Rp.chr2.1560,	0.0197637
Biological process	lipid catabolic process	GO:0016042	5	0.000609429	4.21288	8	114	149	8945	Rp.chr5.2526,Rp.chr5.2525,Rp.chr3.2348,Rp.chr3.1616,Rp.chr5.0653,Rp.chrX.0087,Rp.chr2.0564,Rp.chrX.0437,	0.0244866
Biological process	transport	GO:0006810	4	0.00104466	1.54018	46	1793	149	8945	Rp.chr2.2939,Rp.chr3.0254,Rp.chr3.0256,Rp.chr1.1573,Rp.chr4.0888,Rp.chr5.0807,Rp.chr1.3071,Rp.chr1.0919,Rp.chr2.0406,Rp.chr4.1842,Rp.chr3.1579,Rp.chr2.1926,Rp.chr1.3156,Rp.chr1.3157,Rp.chr5.0695,Rp.chr3.2360,Rp.chr1.2943,Rp.chr4.2568,Rp.chr2.1165,Rp.chr1.3251,Rp.chr2.1166,Rp.chr2.0630,Rp.chr2.1690,Rp.chr1.2941,Rp.chr3.1627,Rp.chr1.1028,Rp.chr5.0439,Rp.chr3.1283,Rp.chr4.0586,Rp.chr5.1406,Rp.chr5.0…	0.0355864
Biological process	establishment of localization	GO:0051234	3	0.0017415	1.50411	46	1836	149	8945	Rp.chr2.2939,Rp.chr3.0254,Rp.chr3.0256,Rp.chr1.1573,Rp.chr4.0888,Rp.chr5.0807,Rp.chr1.3071,Rp.chr1.0919,Rp.chr2.0406,Rp.chr4.1842,Rp.chr3.1579,Rp.chr2.1926,Rp.chr1.3156,Rp.chr1.3157,Rp.chr5.0695,Rp.chr3.2360,Rp.chr1.2943,Rp.chr4.2568,Rp.chr2.1165,Rp.chr1.3251,Rp.chr2.1166,Rp.chr2.0630,Rp.chr2.1690,Rp.chr1.2941,Rp.chr3.1627,Rp.chr1.1028,Rp.chr5.0439,Rp.chr3.1283,Rp.chr4.0586,Rp.chr5.1406,Rp.chr5.0…	0.047876
Biological process	carboxylic acid transport	GO:0046942	8	0.00196652	5.55866	5	54	149	8945	Rp.chr1.1573,Rp.chr5.0807,Rp.chr2.0630,Rp.chr1.3666,Rp.chr2.1560,	0.0522295
Biological process	organic anion transport	GO:0015711	7	0.00200852	3.92743	7	107	149	8945	Rp.chr1.1573,Rp.chr5.0807,Rp.chr1.3156,Rp.chr1.3157,Rp.chr2.0630,Rp.chr1.3666,Rp.chr2.1560,	0.0524559
Biological process	lipid modification	GO:0030258	6	0.00231292	5.36014	5	56	149	8945	Rp.chr4.0888,Rp.chr3.2348,Rp.chr5.0653,Rp.chrX.0087,Rp.chr2.0564,	0.0584573
Biological process	small molecule biosynthetic process	GO:0044283	4	0.00309059	3.00168	9	180	149	8945	Rp.chr3.0845,Rp.chr3.1385,Rp.chr5.0695,Rp.chr4.1486,Rp.chr3.1067,Rp.chr3.0514,Rp.chr1.1944,Rp.chr3.1423,Rp.chr2.2644,	0.063723
Biological process	fatty acid metabolic process	GO:0006631	8	0.00497373	3.79159	6	95	149	8945	Rp.chr3.2348,Rp.chr5.0653,Rp.chrX.0087,Rp.chr1.1944,Rp.chr2.0564,Rp.chr2.2644,	0.0847155
Biological process	macromolecule catabolic process	GO:0009057	5	0.00608902	1.95138	17	523	149	8945	Rp.chr1.0228,Rp.chrX.1597,Rp.chr1.3071,Rp.chr4.0745,Rp.chr1.4476,Rp.chr1.4474,Rp.chr2.1942,Rp.chr2.1947,Rp.chr4.2568,Rp.chr2.1165,Rp.chr2.1166,Rp.chr5.2162,Rp.chr5.1622,Rp.chr4.2062,Rp.chrX.1665,Rp.chr5.0088,Rp.chr5.2375,	0.0954149
Biological process	protein catabolic process	GO:0030163	6	0.00967084	2.08116	13	375	149	8945	Rp.chr1.0228,Rp.chr1.3071,Rp.chr1.4476,Rp.chr1.4474,Rp.chr2.1942,Rp.chr2.1947,Rp.chr4.2568,Rp.chr2.1165,Rp.chr2.1166,Rp.chr5.1622,Rp.chrX.1665,Rp.chr5.0088,Rp.chr5.2375,	0.135305
Biological process	carbohydrate metabolic process	GO:0005975	4	0.0120819	2.29136	10	262	149	8945	Rp.chrX.1597,Rp.chr4.0888,Rp.chr4.1044,Rp.chr1.2072,Rp.chr3.0845,Rp.chr1.4369,Rp.chr1.3104,Rp.chr3.1859,Rp.chr3.1423,Rp.chrX.0437,	0.151459
Biological process	organic substance transport	GO:0071702	5	0.0152754	1.67458	20	717	149	8945	Rp.chr3.0254,Rp.chr3.0256,Rp.chr1.1573,Rp.chr4.0888,Rp.chr5.0807,Rp.chr1.3071,Rp.chr2.0406,Rp.chr4.1842,Rp.chr3.1579,Rp.chr2.1926,Rp.chr1.3156,Rp.chr1.3157,Rp.chr4.2568,Rp.chr2.1165,Rp.chr2.1166,Rp.chr2.0630,Rp.chrX.0755,Rp.chr3.1611,Rp.chr1.3666,Rp.chr2.1560,	0.179974
Biological process	localization	GO:0051179	2	0.0161999	1.3171	50	2279	149	8945	Rp.chr2.2939,Rp.chr3.0254,Rp.chr3.0256,Rp.chr1.1573,Rp.chr4.0888,Rp.chr5.0807,Rp.chr1.3071,Rp.chr1.0919,Rp.chr2.0406,Rp.chr4.1842,Rp.chr3.1579,Rp.chr1.4476,Rp.chr1.4474,Rp.chr2.1926,Rp.chr1.3156,Rp.chr1.3157,Rp.chr5.0695,Rp.chr3.2360,Rp.chr1.2943,Rp.chr4.2568,Rp.chr2.1165,Rp.chr1.3251,Rp.chr2.1166,Rp.chr2.0630,Rp.chr3.2348,Rp.chr2.1690,Rp.chr1.2941,Rp.chr3.1627,Rp.chr1.1028,Rp.chr5.0439,Rp.chr3.1…	0.185294
Biological process	regulation of locomotion	GO:0040012	4	0.0169865	3.3352	5	90	149	8945	Rp.chr4.0888,Rp.chr1.4476,Rp.chr1.4474,Rp.chr4.0537,Rp.chr5.2375,	0.113751
Biological process	cellular macromolecule catabolic process	GO:0044265	6	0.0255245	1.78066	14	472	149	8945	Rp.chr1.0228,Rp.chr4.0745,Rp.chr1.4476,Rp.chr1.4474,Rp.chr2.1942,Rp.chr2.1947,Rp.chr4.2568,Rp.chr2.1165,Rp.chr2.1166,Rp.chr5.2162,Rp.chr5.1622,Rp.chr4.2062,Rp.chrX.1665,Rp.chr5.0088,	0.155027
Biological process	hormone metabolic process	GO:0042445	5	0.0255298	3.00168	5	100	149	8945	Rp.chr5.2526,Rp.chr5.2525,Rp.chr5.0208,Rp.chr3.1616,Rp.chr4.1524,	0.15446
Biological process	proteolysis involved in cellular protein catabolic process	GO:0051603	7	0.0329151	1.87605	11	352	149	8945	Rp.chr1.0228,Rp.chr1.4476,Rp.chr1.4474,Rp.chr2.1942,Rp.chr2.1947,Rp.chr4.2568,Rp.chr2.1165,Rp.chr2.1166,Rp.chr5.1622,Rp.chrX.1665,Rp.chr5.0088,	0.191029
Biological process	obsolete oxidation-reduction process	GO:0055114	0	0.0336293	1.71524	14	490	149	8945	Rp.chr5.1110,Rp.chrX.0916,Rp.chr2.1871,Rp.chr1.3161,Rp.chr4.0603,Rp.chr5.0208,Rp.chr5.2517,Rp.chrX.1074,Rp.chr3.1067,Rp.chr5.0416,Rp.chr1.0395,Rp.chr4.0314,Rp.chr1.0263,Rp.chr3.1772,	0.161153
Biological process	cellular protein catabolic process	GO:0044257	7	0.0346955	1.86019	11	355	149	8945	Rp.chr1.0228,Rp.chr1.4476,Rp.chr1.4474,Rp.chr2.1942,Rp.chr2.1947,Rp.chr4.2568,Rp.chr2.1165,Rp.chr2.1166,Rp.chr5.1622,Rp.chrX.1665,Rp.chr5.0088,	0.165756
Biological process	reproductive behavior	GO:0019098	4	0.0391446	2.40134	6	150	149	8945	Rp.chr5.2526,Rp.chr5.2525,Rp.chr5.0208,Rp.chr5.1389,Rp.chr4.1524,Rp.chr4.0537,	0.181478
